# Supplementary material for: Synthesis and crystal structure of a penta­copper(II) 12-metallacrown-4: cis-di­aqua­tetra­kis­(di­methyl­formamide-κO)manganese(II) tetra­kis­(μ3-N,2-dioxido­benzene-1-carboximidate)penta­copper(II) di­methyl­formamide monosolvate
Source: Acta Crystallogr E Crystallogr Commun. 2020 Apr 30;76(Pt 5):747–51. doi: 10.1107/S2056989020005770 (PMC7199261; doi:10.1107/S2056989020005770)
Supplement: Supplementary file 1 [file e-76-00747-sup1.cif]

##############################################################################
#                                                                            #
# This CIF contains the data in a paper accepted for publication in          #
# Acta Crystallographica Section E. It conforms to the requirements of       #
# Notes for Authors for Acta Crystallographica Section E, and has been       #
# peer reviewed under the auspices of the IUCr Commission on Journals.       #
#                                                                            #
# Full details of the Crystallographic Information File format               #
# are given in the paper "The Crystallographic Information File (CIF):       #
# a New Standard Archive File for Crystallography" by S. R. Hall, F. H.      #
# Allen and I. D. Brown [Acta Cryst. (1991), A47, 655-685].                  #
#                                                                            #
# The current version of the core CIF dictionary is obtainable from          #
# ftp://ftp.iucr.org/pub/cif_core.dic.                                       #
#                                                                            #
# Software is freely available for graphical display of the structure(s)     #
# in this CIF. For information consult the CIF software page                 #
# http://www.iucr.org/resources/cif/software.                                #
#                                                                            #
# This file may be used for bona fide research purposes within the           #
# scientific community so long as proper attribution is given to the journal # 
# article from which it was obtained.                                        #
#                                                                            #
##############################################################################
data_I
_audit_creation_method     'SHELXL-2018/1'
_chemical_name_systematic
;\
<i>cis</i>-Diaquatetrakis(dimethylformamide-\k<i>O</i>)manganese(II)
tetrakis(\m~3~-<i>N</i>,2-dioxidobenzene-1-carboximidate)\
pentacopper(II) dimethylformamide monosolvate
;
_chemical_name_common     ?
_chemical_formula_moiety
                         'C12 H32 Mn N4 O6 2+, C28 H16 Cu5 N4 O12 2-, C3 H7 N O'
_chemical_formula_sum     'C43 H55 Cu5 Mn N9 O19'
_chemical_formula_iupac
                      '[Mn (C3 H7 N O)4 (H2 O)2] [Cu5 (C7 H4 N O3)4], C3 H7 N O'
_chemical_formula_weight     1374.60
_chemical_melting_point     ?
_space_group_crystal_system     monoclinic
_space_group_name_H-M_alt     'P 21/n'
_space_group_name_Hall     '-P 2yn'
loop_
    _space_group_symop_operation_xyz
    'x, y, z'
    '-x+1/2, y+1/2, -z+1/2'
    '-x, -y, -z'
    'x-1/2, -y-1/2, z-1/2'
_cell_length_a     19.0669(9)
_cell_length_b     14.2943(6)
_cell_length_c     19.3450(8)
_cell_angle_alpha     90
_cell_angle_beta     95.1476(18)
_cell_angle_gamma     90
_cell_volume     5251.2(4)
_cell_formula_units_Z     4
_cell_measurement_reflns_used     9700
_cell_measurement_theta_min     2.8382
_cell_measurement_theta_max     38.5773
_cell_measurement_temperature     100(2)
_exptl_crystal_description     block
_exptl_crystal_colour     'dark green'
_exptl_crystal_size_max     0.45
_exptl_crystal_size_mid     0.41
_exptl_crystal_size_min     0.25
_exptl_crystal_density_diffrn     1.739
_exptl_crystal_density_meas     ?
_exptl_crystal_density_method     ?
_exptl_crystal_F_000     2792
_exptl_absorpt_coefficient_mu     2.304
_exptl_absorpt_correction_type     multi-scan
_exptl_absorpt_process_details
;
(<i>SADABS2016/2</i>; Krause <i>et al.</i>,  2015)
;
_exptl_absorpt_correction_T_min     0.5820
_exptl_absorpt_correction_T_max     0.7476
_diffrn_ambient_temperature     100(2)
_diffrn_source     'sealed tube X-ray source'
_diffrn_radiation_type     MoK\a
_diffrn_radiation_wavelength     0.71073
_diffrn_radiation_monochromator     'Triumph curved graphite crystal'
_diffrn_measurement_device_type     'Bruker AXS D8 Quest CMOS diffractometer'
_diffrn_measurement_method     'omega and phi scans'
_diffrn_detector_area_resol_mean     ?
_diffrn_reflns_number     87027
_diffrn_reflns_av_R_equivalents     0.0432
_diffrn_reflns_av_unetI/netI     0.0526
_diffrn_reflns_theta_min     2.692
_diffrn_reflns_theta_max     38.658
_diffrn_reflns_theta_full     25.242
_diffrn_measured_fraction_theta_max     0.961
_diffrn_measured_fraction_theta_full     0.996
_diffrn_reflns_limit_h_min     -33
_diffrn_reflns_limit_h_max     33
_diffrn_reflns_limit_k_min     -25
_diffrn_reflns_limit_k_max     25
_diffrn_reflns_limit_l_min     -33
_diffrn_reflns_limit_l_max     31
_refine_special_details
;
Two crystallographically independent metallacrown anions are present in
the structure. Both are located on crystallographic inversion centers, with
the central of the five copper atoms situated on the inversion center.
Both anions exhibit minor main molecule disorder, by an approximate (non-
crystallographic) 180 degree rotation. Not disordered are the Mn(DMF)4(H2O)2
cation and a solvate DMF molecule.
The major and minor disordered moieties of both anions were each restrained
to have similar geometries. Uij components of ADPs for disordered atoms
closer to each other than 1.7 Angstrom were restrained to be similar. Subject
to these conditions the occupancy ratio refined to 0.9010(9) to 0.0990(9) for
the first molecule and 0.9497(8) to 0.0503(8) for the second.
Water H atom positions were refined and O-H distances restrained to 0.84(2)
Angstrom.
;
_reflns_number_total     28700
_reflns_number_gt     18767
_reflns_threshold_expression     'I > 2\s(I)'
_refine_ls_structure_factor_coef     Fsqd
_refine_ls_matrix_type     full
_refine_ls_R_factor_all     0.1115
_refine_ls_R_factor_gt     0.0648
_refine_ls_wR_factor_gt     0.1180
_refine_ls_wR_factor_ref     0.1434
_refine_ls_goodness_of_fit_ref     1.072
_refine_ls_restrained_S_all     1.041
_refine_ls_number_reflns     28700
_refine_ls_number_parameters     1153
_refine_ls_number_restraints     1810
_refine_ls_hydrogen_treatment     mixed
_refine_ls_weighting_scheme     calc
_refine_ls_weighting_details
             'w=1/[\s^2^(Fo^2^)+(0.0001P)^2^+29.7569P] where P=(Fo^2^+2Fc^2^)/3'
_atom_sites_solution_hydrogens     mixed
_atom_sites_solution_primary     direct
_atom_sites_solution_secondary     difmap
_refine_ls_shift/su_max     0.001
_refine_ls_shift/su_mean     0.000
_refine_diff_density_max     2.438
_refine_diff_density_min     -2.181
_refine_ls_extinction_method     none
_refine_ls_extinction_coef     .
loop_
    _atom_type_symbol
    _atom_type_description
    _atom_type_scat_dispersion_real
    _atom_type_scat_dispersion_imag
    _atom_type_scat_source
    'C' 'C' 0.0033 0.0016
                         'International Tables Vol C Tables 4.2.6.8 and 6.1.1.4'
    'H' 'H' 0.0000 0.0000
                         'International Tables Vol C Tables 4.2.6.8 and 6.1.1.4'
    'N' 'N' 0.0061 0.0033
                         'International Tables Vol C Tables 4.2.6.8 and 6.1.1.4'
    'O' 'O' 0.0106 0.0060
                         'International Tables Vol C Tables 4.2.6.8 and 6.1.1.4'
    'Mn' 'Mn' 0.3368 0.7283
                         'International Tables Vol C Tables 4.2.6.8 and 6.1.1.4'
    'Cu' 'Cu' 0.3201 1.2651
                         'International Tables Vol C Tables 4.2.6.8 and 6.1.1.4'
_computing_data_collection
;
APEX3 (Bruker, 2016)
;
_computing_cell_refinement
;
SAINT (Bruker, 2016)
;
_computing_data_reduction
;
SAINT(Bruker, 2016)
;
_computing_structure_solution
;
SHELXS97 (Sheldrick, 2008)
;
_computing_structure_refinement
;
<i>SHELXL2018/1</i> (Sheldrick, 2015),
<i>SHELXLE Rev859</i> (H\"ubschle <i>et al.</i>,  2011)
;
_computing_molecular_graphics
;
Mercury (Macrae <i>et al.</i>,  2020)
;
_computing_publication_material
;
publCIF (Westrip, 2010)
;
loop_
    _atom_site_type_symbol
    _atom_site_label
    _atom_site_fract_x
    _atom_site_fract_y
    _atom_site_fract_z
    _atom_site_U_iso_or_equiv
    _atom_site_adp_type
    _atom_site_calc_flag
    _atom_site_occupancy
    _atom_site_disorder_assembly
    _atom_site_disorder_group
    Cu Cu1 1.000000 0.000000 0.500000 0.01188(8) Uani d 1 . .
    Cu Cu2 0.93260(2) -0.11523(3) 0.62324(2) 0.01279(7) Uani d 0.9010(9) A 1
    O O1 0.93764(10) -0.00304(15) 0.57089(11) 0.0129(3) Uani d 0.9010(9) A 1
    N N1 0.87242(17) 0.0428(3) 0.5582(3) 0.0111(6) Uani d 0.9010(9) A 1
    O O2 0.83769(11) -0.06858(15) 0.63222(11) 0.0139(3) Uani d 0.9010(9) A 1
    C C1 0.82431(14) 0.00355(19) 0.59223(14) 0.0116(4) Uani d 0.9010(9) A 1
    C C2 0.75232(14) 0.0439(2) 0.58686(15) 0.0119(4) Uani d 0.9010(9) A 1
    C C3 0.70219(15) -0.0011(2) 0.62449(15) 0.0154(5) Uani d 0.9010(9) A 1
    H H3 0.715606 -0.055972 0.649998 0.019 Uiso calc 0.9010(9) A 1
    C C4 0.6337(2) 0.0320(3) 0.6257(2) 0.0175(7) Uani d 0.9010(9) A 1
    H H4 0.600872 0.000413 0.651515 0.021 Uiso calc 0.9010(9) A 1
    C C5 0.61435(18) 0.1129(3) 0.5881(2) 0.0163(6) Uani d 0.9010(9) A 1
    H H5 0.568246 0.137661 0.589364 0.020 Uiso calc 0.9010(9) A 1
    C C6 0.66184(15) 0.1572(2) 0.54889(15) 0.0142(4) Uani d 0.9010(9) A 1
    H H6 0.647143 0.211457 0.523118 0.017 Uiso calc 0.9010(9) A 1
    C C7 0.73162(14) 0.12434(19) 0.54601(14) 0.0121(4) Uani d 0.9010(9) A 1
    O O3 0.77261(11) 0.17166(15) 0.50602(11) 0.0136(3) Uani d 0.9010(9) A 1
    Cu Cu3 0.86525(2) 0.13811(2) 0.48811(2) 0.01182(7) Uani d 0.9010(9) A 1
    O O4 0.96260(10) 0.11912(15) 0.47381(11) 0.0135(3) Uani d 0.9010(9) A 1
    N N2 0.98210(16) 0.1601(2) 0.41233(15) 0.0136(6) Uani d 0.9010(9) A 1
    O O5 0.87361(11) 0.22739(15) 0.41292(11) 0.0137(3) Uani d 0.9010(9) A 1
    C C8 0.93312(14) 0.21663(19) 0.38474(14) 0.0125(4) Uani d 0.9010(9) A 1
    C C9 0.94586(16) 0.2689(2) 0.32167(15) 0.0132(4) Uani d 0.9010(9) A 1
    C C10 0.89277(17) 0.3304(2) 0.29445(15) 0.0168(5) Uani d 0.9010(9) A 1
    H H10 0.850788 0.335727 0.317159 0.020 Uiso calc 0.9010(9) A 1
    C C11 0.8998(2) 0.3832(3) 0.2359(2) 0.0210(7) Uani d 0.9010(9) A 1
    H H11 0.862623 0.423050 0.217913 0.025 Uiso calc 0.9010(9) A 1
    C C12 0.9626(3) 0.3775(4) 0.2031(3) 0.0236(8) Uani d 0.9010(9) A 1
    H H12 0.968674 0.414714 0.163392 0.028 Uiso calc 0.9010(9) A 1
    C C13 1.01514(18) 0.3176(2) 0.22884(18) 0.0221(6) Uani d 0.9010(9) A 1
    H H13 1.057372 0.314608 0.206328 0.027 Uiso calc 0.9010(9) A 1
    C C14 1.00866(16) 0.2603(2) 0.28744(15) 0.0161(5) Uani d 0.9010(9) A 1
    O O6 1.06184(12) 0.20319(17) 0.30490(12) 0.0185(4) Uani d 0.9010(9) A 1
    Cu Cu4 0.500000 0.000000 0.500000 0.01170(8) Uani d 1 . .
    Cu Cu5 0.36653(2) 0.14212(2) 0.49259(2) 0.01211(6) Uani d 0.9497(8) B 1
    O O7 0.46380(10) 0.12115(14) 0.47964(11) 0.0145(3) Uani d 0.9497(8) B 1
    N N3 0.48669(13) 0.1680(2) 0.42164(17) 0.0141(5) Uani d 0.9497(8) B 1
    O O8 0.37971(11) 0.23815(15) 0.42153(11) 0.0171(4) Uani d 0.9497(8) B 1
    C C15 0.44041(13) 0.22865(18) 0.39663(14) 0.0126(4) Uani d 0.9497(8) B 1
    C C16 0.45885(14) 0.28759(19) 0.33773(14) 0.0138(4) Uani d 0.9497(8) B 1
    C C17 0.40423(15) 0.3424(2) 0.30463(15) 0.0166(5) Uani d 0.9497(8) B 1
    H H17 0.359149 0.341905 0.321939 0.020 Uiso calc 0.9497(8) B 1
    C C18 0.41498(19) 0.3970(2) 0.2474(2) 0.0217(7) Uani d 0.9497(8) B 1
    H H18 0.377609 0.432908 0.225074 0.026 Uiso calc 0.9497(8) B 1
    C C19 0.4820(2) 0.3984(5) 0.2231(2) 0.0221(7) Uani d 0.9497(8) B 1
    H H19 0.489739 0.434754 0.183429 0.026 Uiso calc 0.9497(8) B 1
    C C20 0.53676(16) 0.3479(2) 0.25591(16) 0.0192(5) Uani d 0.9497(8) B 1
    H H20 0.582196 0.352367 0.239636 0.023 Uiso calc 0.9497(8) B 1
    C C21 0.52693(15) 0.28992(19) 0.31299(15) 0.0154(4) Uani d 0.9497(8) B 1
    O O9 0.58291(11) 0.24093(15) 0.33919(11) 0.0167(4) Uani d 0.9497(8) B 1
    Cu Cu6 0.57576(2) 0.12989(2) 0.39086(2) 0.01213(6) Uani d 0.9497(8) B 1
    O O10 0.56539(10) 0.01070(13) 0.43250(10) 0.0125(3) Uani d 0.9497(8) B 1
    N N4 0.62916(14) -0.0390(2) 0.4431(3) 0.0115(4) Uani d 0.9497(8) B 1
    O O11 0.66753(10) 0.07989(14) 0.37717(11) 0.0144(3) Uani d 0.9497(8) B 1
    C C22 0.67889(13) 0.00222(18) 0.41166(13) 0.0115(4) Uani d 0.9497(8) B 1
    C C23 0.74913(13) -0.04172(19) 0.41456(14) 0.0122(4) Uani d 0.9497(8) B 1
    C C24 0.79951(14) 0.0024(2) 0.37672(15) 0.0145(4) Uani d 0.9497(8) B 1
    H H24 0.786818 0.058142 0.351927 0.017 Uiso calc 0.9497(8) B 1
    C C25 0.86714(15) -0.0328(3) 0.37443(19) 0.0166(5) Uani d 0.9497(8) B 1
    H H25 0.900091 -0.002402 0.348016 0.020 Uiso calc 0.9497(8) B 1
    C C26 0.88563(15) -0.1144(2) 0.41205(17) 0.0173(5) Uani d 0.9497(8) B 1
    H H26 0.931656 -0.139508 0.411162 0.021 Uiso calc 0.9497(8) B 1
    C C27 0.83747(14) -0.1586(2) 0.45048(15) 0.0159(5) Uani d 0.9497(8) B 1
    H H27 0.851464 -0.213495 0.475762 0.019 Uiso calc 0.9497(8) B 1
    C C28 0.76769(13) -0.12442(19) 0.45326(14) 0.0136(4) Uani d 0.9497(8) B 1
    O O12 0.72610(10) -0.17222(15) 0.49136(11) 0.0159(4) Uani d 0.9497(8) B 1
    Cu Cu2B 1.11148(18) 0.0603(2) 0.38816(17) 0.0151(7) Uani d 0.0990(9) A 2
    O O1B 1.0274(8) 0.0792(14) 0.4321(9) 0.018(2) Uani d 0.0990(9) A 2
    N N1B 0.9811(12) 0.146(2) 0.4009(14) 0.014(2) Uani d 0.0990(9) A 2
    O O2B 1.0686(8) 0.1604(13) 0.3283(9) 0.016(2) Uani d 0.0990(9) A 2
    C C1B 1.0078(9) 0.1843(15) 0.3481(11) 0.0136(19) Uani d 0.0990(9) A 2
    C C2B 0.9674(11) 0.2610(18) 0.3106(13) 0.016(2) Uani d 0.0990(9) A 2
    C C3B 0.9973(12) 0.3032(18) 0.2545(12) 0.018(2) Uani d 0.0990(9) A 2
    H H3B 1.044539 0.289257 0.246045 0.022 Uiso calc 0.0990(9) A 2
    C C4B 0.958(2) 0.366(4) 0.211(2) 0.022(3) Uani d 0.0990(9) A 2
    H H4B 0.973348 0.382693 0.167463 0.027 Uiso calc 0.0990(9) A 2
    C C5B 0.895(2) 0.403(3) 0.232(2) 0.020(3) Uani d 0.0990(9) A 2
    H H5B 0.872475 0.453475 0.207068 0.024 Uiso calc 0.0990(9) A 2
    C C6B 0.8666(13) 0.3642(17) 0.2883(12) 0.018(3) Uani d 0.0990(9) A 2
    H H6B 0.823361 0.388191 0.301576 0.021 Uiso calc 0.0990(9) A 2
    C C7B 0.8996(10) 0.2904(16) 0.3273(11) 0.016(2) Uani d 0.0990(9) A 2
    O O3B 0.8645(9) 0.2589(12) 0.3807(8) 0.015(2) Uani d 0.0990(9) A 2
    Cu Cu3B 0.89646(17) 0.1672(2) 0.44622(18) 0.0156(6) Uani d 0.0990(9) A 2
    O O4B 0.9298(8) 0.0870(13) 0.5213(8) 0.016(2) Uani d 0.0990(9) A 2
    N N2B 0.8738(14) 0.055(4) 0.558(3) 0.014(2) Uani d 0.0990(9) A 2
    O O5B 0.8101(7) 0.1663(12) 0.4959(8) 0.012(2) Uani d 0.0990(9) A 2
    C C8B 0.8145(9) 0.0988(15) 0.5408(11) 0.0126(18) Uani d 0.0990(9) A 2
    C C9B 0.7503(9) 0.0747(16) 0.5741(12) 0.0117(19) Uani d 0.0990(9) A 2
    C C10B 0.6913(9) 0.1315(15) 0.5565(12) 0.013(2) Uani d 0.0990(9) A 2
    H H10B 0.694945 0.184109 0.527031 0.015 Uiso calc 0.0990(9) A 2
    C C11B 0.6279(13) 0.110(3) 0.582(2) 0.016(3) Uani d 0.0990(9) A 2
    H H11B 0.586440 0.143106 0.565392 0.019 Uiso calc 0.0990(9) A 2
    C C12B 0.6243(16) 0.040(3) 0.633(2) 0.017(3) Uani d 0.0990(9) A 2
    H H12B 0.582932 0.032875 0.656677 0.020 Uiso calc 0.0990(9) A 2
    C C13B 0.6816(10) -0.0164(18) 0.6486(15) 0.020(3) Uani d 0.0990(9) A 2
    H H13B 0.676828 -0.068618 0.678149 0.023 Uiso calc 0.0990(9) A 2
    C C14B 0.7477(9) -0.0004(15) 0.6220(12) 0.015(2) Uani d 0.0990(9) A 2
    O O6B 0.8013(9) -0.0544(13) 0.6467(10) 0.017(2) Uani d 0.0990(9) A 2
    Cu Cu5B 0.5982(4) -0.1776(5) 0.5491(4) 0.0181(14) Uani d 0.0503(8) B 2
    O O7B 0.5715(11) -0.0883(18) 0.4778(15) 0.012(3) Uani d 0.0503(8) B 2
    N N3B 0.630(2) -0.050(5) 0.448(5) 0.013(2) Uani d 0.0503(8) B 2
    O O8B 0.6873(12) -0.173(2) 0.5041(18) 0.017(3) Uani d 0.0503(8) B 2
    C C15B 0.6861(13) -0.100(2) 0.464(2) 0.014(2) Uani d 0.0503(8) B 2
    C C16B 0.7516(13) -0.075(2) 0.433(2) 0.012(2) Uani d 0.0503(8) B 2
    C C17B 0.8066(16) -0.140(3) 0.447(2) 0.014(2) Uani d 0.0503(8) B 2
    H H17B 0.798781 -0.195059 0.472320 0.017 Uiso calc 0.0503(8) B 2
    C C18B 0.8721(18) -0.124(3) 0.423(3) 0.016(3) Uani d 0.0503(8) B 2
    H H18B 0.909963 -0.166878 0.433122 0.019 Uiso calc 0.0503(8) B 2
    C C19B 0.8803(18) -0.043(4) 0.384(4) 0.016(3) Uani d 0.0503(8) B 2
    H H19B 0.925534 -0.028177 0.370588 0.019 Uiso calc 0.0503(8) B 2
    C C20B 0.8249(14) 0.016(3) 0.365(2) 0.014(3) Uani d 0.0503(8) B 2
    H H20B 0.832841 0.068786 0.337602 0.017 Uiso calc 0.0503(8) B 2
    C C21B 0.7566(13) 0.000(2) 0.386(2) 0.013(2) Uani d 0.0503(8) B 2
    O O9B 0.7079(10) 0.065(2) 0.3686(18) 0.015(2) Uani d 0.0503(8) B 2
    Cu Cu6B 0.6171(3) 0.0670(4) 0.3977(3) 0.0140(11) Uani d 0.0503(8) B 2
    O O10B 0.5253(11) 0.0771(18) 0.4283(18) 0.014(2) Uani d 0.0503(8) B 2
    N N4B 0.499(2) 0.169(3) 0.422(3) 0.013(2) Uani d 0.0503(8) B 2
    O O11B 0.5872(13) 0.1851(17) 0.3533(17) 0.014(3) Uani d 0.0503(8) B 2
    C C22B 0.5238(15) 0.206(2) 0.366(2) 0.013(2) Uani d 0.0503(8) B 2
    C C23B 0.4866(17) 0.285(3) 0.330(2) 0.015(2) Uani d 0.0503(8) B 2
    C C24B 0.522(2) 0.330(3) 0.279(2) 0.017(2) Uani d 0.0503(8) B 2
    H H24B 0.569923 0.316021 0.275208 0.020 Uiso calc 0.0503(8) B 2
    C C25B 0.488(4) 0.394(9) 0.234(5) 0.020(3) Uani d 0.0503(8) B 2
    H H25B 0.509485 0.418379 0.195293 0.024 Uiso calc 0.0503(8) B 2
    C C26B 0.419(3) 0.422(5) 0.247(3) 0.021(3) Uani d 0.0503(8) B 2
    H H26B 0.394347 0.465332 0.216809 0.025 Uiso calc 0.0503(8) B 2
    C C27B 0.387(2) 0.387(3) 0.303(2) 0.021(3) Uani d 0.0503(8) B 2
    H H27B 0.344128 0.413036 0.314445 0.025 Uiso calc 0.0503(8) B 2
    C C28B 0.4181(17) 0.313(3) 0.345(2) 0.017(2) Uani d 0.0503(8) B 2
    O O12B 0.3842(16) 0.286(3) 0.3987(17) 0.016(3) Uani d 0.0503(8) B 2
    C C29 0.58473(18) 0.5419(2) 0.45772(18) 0.0263(6) Uani d 1 . .
    H H29 0.598215 0.556341 0.504979 0.032 Uiso calc 1 . .
    C C30 0.5058(2) 0.5667(4) 0.3558(2) 0.0458(11) Uani d 1 . .
    H H30A 0.499783 0.626894 0.331718 0.069 Uiso calc 1 . .
    H H30B 0.461097 0.532462 0.351376 0.069 Uiso calc 1 . .
    H H30C 0.541908 0.529930 0.335133 0.069 Uiso calc 1 . .
    C C31 0.4857(2) 0.6472(3) 0.4664(3) 0.0419(10) Uani d 1 . .
    H H31A 0.493158 0.711397 0.450845 0.063 Uiso calc 1 . .
    H H31B 0.500490 0.642121 0.516080 0.063 Uiso calc 1 . .
    H H31C 0.435621 0.631332 0.458142 0.063 Uiso calc 1 . .
    C C32 0.74497(18) 0.3618(2) 0.58878(16) 0.0227(5) Uani d 1 . .
    H H32 0.777172 0.323690 0.566730 0.027 Uiso calc 1 . .
    C C33 0.6892(3) 0.3988(6) 0.6927(2) 0.075(2) Uani d 1 . .
    H H33A 0.665826 0.445893 0.661825 0.112 Uiso calc 1 . .
    H H33B 0.714479 0.429880 0.732630 0.112 Uiso calc 1 . .
    H H33C 0.653897 0.356164 0.708838 0.112 Uiso calc 1 . .
    C C34 0.7762(3) 0.2693(3) 0.6914(2) 0.0387(9) Uani d 1 . .
    H H34A 0.742553 0.220454 0.701746 0.058 Uiso calc 1 . .
    H H34B 0.800563 0.292273 0.734884 0.058 Uiso calc 1 . .
    H H34C 0.810620 0.243354 0.662021 0.058 Uiso calc 1 . .
    C C35 0.75700(17) 0.6276(2) 0.53074(16) 0.0208(5) Uani d 1 . .
    H H35 0.710755 0.650430 0.534728 0.025 Uiso calc 1 . .
    C C36 0.8771(2) 0.6121(4) 0.5799(2) 0.0456(11) Uani d 1 . .
    H H36A 0.881711 0.579999 0.535730 0.068 Uiso calc 1 . .
    H H36B 0.888563 0.568592 0.618356 0.068 Uiso calc 1 . .
    H H36C 0.909573 0.665410 0.584156 0.068 Uiso calc 1 . .
    C C37 0.78793(19) 0.6978(3) 0.64266(19) 0.0305(7) Uani d 1 . .
    H H37A 0.821025 0.749865 0.650914 0.046 Uiso calc 1 . .
    H H37B 0.791271 0.656399 0.683221 0.046 Uiso calc 1 . .
    H H37C 0.739874 0.722243 0.634735 0.046 Uiso calc 1 . .
    C C38 0.7762(2) 0.5562(3) 0.30981(18) 0.0320(7) Uani d 1 . .
    H H38 0.818999 0.544599 0.289661 0.038 Uiso calc 1 . .
    C C39 0.6864(2) 0.6694(3) 0.3355(3) 0.0426(10) Uani d 1 . .
    H H39A 0.652816 0.696108 0.299528 0.064 Uiso calc 1 . .
    H H39B 0.697726 0.715999 0.371940 0.064 Uiso calc 1 . .
    H H39C 0.665538 0.614152 0.355611 0.064 Uiso calc 1 . .
    C C40 0.7863(3) 0.7156(3) 0.2692(2) 0.0411(10) Uani d 1 . .
    H H40A 0.830634 0.691374 0.254269 0.062 Uiso calc 1 . .
    H H40B 0.796246 0.768504 0.300784 0.062 Uiso calc 1 . .
    H H40C 0.756005 0.736452 0.228507 0.062 Uiso calc 1 . .
    C C41 0.9701(2) 0.5292(3) 0.3821(2) 0.0357(8) Uani d 1 . .
    H H41 0.966755 0.476397 0.352148 0.043 Uiso calc 1 . .
    C C42 1.0251(3) 0.6804(3) 0.4111(3) 0.0452(10) Uani d 1 . .
    H H42A 1.072249 0.676404 0.435695 0.068 Uiso calc 1 . .
    H H42B 0.989763 0.681872 0.444855 0.068 Uiso calc 1 . .
    H H42C 1.021508 0.737459 0.382967 0.068 Uiso calc 1 . .
    C C43 1.0527(3) 0.5938(4) 0.3057(3) 0.0506(12) Uani d 1 . .
    H H43A 1.037418 0.538532 0.278324 0.076 Uiso calc 1 . .
    H H43B 1.103051 0.588642 0.320481 0.076 Uiso calc 1 . .
    H H43C 1.044206 0.650101 0.277271 0.076 Uiso calc 1 . .
    N N5 0.52711(15) 0.5827(2) 0.42772(16) 0.0258(5) Uani d 1 . .
    N N6 0.73860(16) 0.3463(2) 0.65531(14) 0.0285(6) Uani d 1 . .
    N N7 0.80522(14) 0.64533(19) 0.58180(15) 0.0231(5) Uani d 1 . .
    N N8 0.75091(17) 0.6422(2) 0.30472(16) 0.0283(6) Uani d 1 . .
    N N9 1.01309(17) 0.5998(2) 0.36654(19) 0.0338(7) Uani d 1 . .
    O O13 0.62166(13) 0.48689(18) 0.42845(15) 0.0299(5) Uani d 1 . .
    O O14 0.71231(13) 0.42205(18) 0.55295(12) 0.0248(4) Uani d 1 . .
    O O15 0.76761(14) 0.58292(17) 0.47750(13) 0.0265(5) Uani d 1 . .
    O O16 0.74914(17) 0.48880(18) 0.33857(13) 0.0333(6) Uani d 1 . .
    O O17 0.93532(18) 0.5286(2) 0.4319(2) 0.0508(9) Uani d 1 . .
    O O18 0.70585(12) 0.30438(16) 0.41214(13) 0.0232(4) Uani d 1 . .
    H H18C 0.728(2) 0.259(2) 0.428(2) 0.035 Uiso d 1 . .
    H H18D 0.6671(15) 0.293(3) 0.390(2) 0.035 Uiso d 1 . .
    O O19 0.83912(12) 0.39926(16) 0.46351(13) 0.0218(4) Uani d 1 . .
    H H19C 0.849(2) 0.351(2) 0.442(2) 0.033 Uiso d 1 . .
    H H19D 0.8702(19) 0.439(3) 0.456(2) 0.033 Uiso d 1 . .
    Mn Mn1 0.73098(2) 0.44759(3) 0.44234(2) 0.01756(8) Uani d 1 . .
loop_
    _atom_site_aniso_label
    _atom_site_aniso_U_11
    _atom_site_aniso_U_22
    _atom_site_aniso_U_33
    _atom_site_aniso_U_12
    _atom_site_aniso_U_13
    _atom_site_aniso_U_23
    Cu1 0.01194(17) 0.01244(17) 0.01186(17) 0.00303(14) 0.00427(13) 0.00407(14)
    Cu2 0.01307(14) 0.01378(14) 0.01206(14) 0.00336(11) 0.00406(11) 0.00473(11)
    O1 0.0107(7) 0.0147(8) 0.0136(8) 0.0052(6) 0.0022(6) 0.0056(7)
    N1 0.0111(9) 0.0109(15) 0.0117(9) 0.0024(8) 0.0035(8) 0.0028(11)
    O2 0.0136(8) 0.0142(8) 0.0145(9) 0.0019(7) 0.0043(7) 0.0042(7)
    C1 0.0112(9) 0.0130(10) 0.0111(9) 0.0020(8) 0.0044(8) 0.0006(8)
    C2 0.0098(9) 0.0143(11) 0.0118(10) 0.0023(8) 0.0020(8) 0.0006(9)
    C3 0.0147(11) 0.0166(11) 0.0155(11) 0.0009(9) 0.0039(9) 0.0036(9)
    C4 0.0133(13) 0.0223(15) 0.0177(15) 0.0033(10) 0.0059(10) 0.0021(12)
    C5 0.0105(12) 0.0219(13) 0.0170(13) 0.0017(11) 0.0046(10) -0.0007(11)
    C6 0.0124(10) 0.0169(11) 0.0133(11) 0.0028(9) 0.0015(8) 0.0008(9)
    C7 0.0116(9) 0.0131(10) 0.0117(10) 0.0007(8) 0.0022(8) -0.0013(8)
    O3 0.0124(8) 0.0133(8) 0.0156(9) 0.0028(6) 0.0048(7) 0.0028(7)
    Cu3 0.01186(13) 0.01167(13) 0.01247(14) 0.00279(11) 0.00411(11) 0.00333(11)
    O4 0.0131(8) 0.0153(8) 0.0132(8) 0.0042(6) 0.0065(6) 0.0065(7)
    N2 0.0132(9) 0.0143(12) 0.0138(12) 0.0026(8) 0.0045(8) 0.0041(9)
    O5 0.0136(8) 0.0125(8) 0.0156(9) 0.0033(6) 0.0042(7) 0.0042(7)
    C8 0.0128(10) 0.0123(10) 0.0127(10) 0.0026(8) 0.0024(8) 0.0019(8)
    C9 0.0154(11) 0.0124(10) 0.0120(10) 0.0012(9) 0.0024(8) 0.0034(8)
    C10 0.0214(12) 0.0158(11) 0.0134(11) 0.0037(10) 0.0024(9) 0.0019(9)
    C11 0.0271(15) 0.0201(18) 0.0156(13) 0.0083(13) 0.0018(11) 0.0068(12)
    C12 0.0304(16) 0.024(2) 0.0168(16) 0.0056(15) 0.0060(12) 0.0094(12)
    C13 0.0239(14) 0.0229(14) 0.0201(13) 0.0037(11) 0.0054(11) 0.0089(11)
    C14 0.0177(11) 0.0159(11) 0.0147(11) 0.0021(9) 0.0018(9) 0.0058(9)
    O6 0.0169(9) 0.0208(10) 0.0180(10) 0.0052(8) 0.0037(7) 0.0114(8)
    Cu4 0.01144(16) 0.01056(16) 0.01369(18) 0.00205(13) 0.00444(14) 0.00307(14)
    Cu5 0.01072(12) 0.01202(13) 0.01408(14) 0.00163(10) 0.00377(10) 0.00281(11)
    O7 0.0128(7) 0.0136(8) 0.0182(9) 0.0037(6) 0.0063(6) 0.0064(7)
    N3 0.0106(10) 0.0137(9) 0.0190(10) 0.0021(8) 0.0063(9) 0.0061(8)
    O8 0.0137(8) 0.0176(9) 0.0208(9) 0.0029(7) 0.0065(7) 0.0077(8)
    C15 0.0121(9) 0.0124(9) 0.0135(10) 0.0011(7) 0.0024(8) 0.0024(8)
    C16 0.0142(10) 0.0146(10) 0.0129(10) 0.0010(8) 0.0031(8) 0.0027(8)
    C17 0.0140(10) 0.0193(11) 0.0167(11) 0.0034(9) 0.0018(9) 0.0051(9)
    C18 0.0217(13) 0.0238(15) 0.0195(12) 0.0049(12) 0.0012(10) 0.0100(12)
    C19 0.0242(14) 0.0262(15) 0.0166(18) 0.0055(12) 0.0062(13) 0.0101(13)
    C20 0.0201(12) 0.0199(12) 0.0183(12) 0.0059(9) 0.0061(10) 0.0098(10)
    C21 0.0176(11) 0.0131(10) 0.0158(11) 0.0009(8) 0.0027(9) 0.0031(8)
    O9 0.0144(8) 0.0153(8) 0.0205(9) 0.0027(7) 0.0029(7) 0.0077(7)
    Cu6 0.01220(13) 0.01163(13) 0.01306(13) 0.00194(10) 0.00392(10) 0.00294(11)
    O10 0.0103(7) 0.0125(7) 0.0152(8) 0.0043(6) 0.0035(6) 0.0042(6)
    N4 0.0092(8) 0.0110(11) 0.0148(11) 0.0026(7) 0.0034(7) 0.0019(8)
    O11 0.0133(8) 0.0147(8) 0.0158(8) 0.0029(6) 0.0044(6) 0.0037(7)
    C22 0.0107(9) 0.0139(9) 0.0103(9) 0.0011(7) 0.0037(7) 0.0001(8)
    C23 0.0108(9) 0.0138(10) 0.0121(10) 0.0011(7) 0.0024(7) 0.0007(8)
    C24 0.0128(10) 0.0151(10) 0.0162(11) -0.0004(8) 0.0042(8) 0.0011(9)
    C25 0.0122(11) 0.0193(12) 0.0191(15) 0.0000(10) 0.0058(11) -0.0001(10)
    C26 0.0115(10) 0.0206(12) 0.0206(13) 0.0003(9) 0.0055(9) 0.0002(10)
    C27 0.0124(10) 0.0183(11) 0.0174(11) 0.0035(8) 0.0030(9) 0.0017(9)
    C28 0.0118(9) 0.0144(10) 0.0150(10) 0.0010(8) 0.0037(8) -0.0003(8)
    O12 0.0110(7) 0.0162(8) 0.0213(9) 0.0030(6) 0.0061(7) 0.0058(7)
    Cu2B 0.0154(13) 0.0172(14) 0.0129(13) 0.0043(11) 0.0018(10) 0.0038(11)
    O1B 0.018(4) 0.022(4) 0.016(4) 0.003(4) 0.010(4) 0.008(4)
    N1B 0.015(4) 0.014(4) 0.014(4) 0.002(4) 0.004(4) 0.008(4)
    O2B 0.014(4) 0.020(4) 0.015(4) 0.004(4) 0.003(4) 0.007(4)
    C1B 0.013(3) 0.014(3) 0.014(3) 0.003(3) 0.004(3) 0.006(3)
    C2B 0.018(4) 0.016(4) 0.015(4) 0.004(4) 0.001(3) 0.004(3)
    C3B 0.021(4) 0.019(4) 0.014(4) 0.000(4) 0.006(4) 0.008(4)
    C4B 0.029(5) 0.021(5) 0.016(5) 0.003(5) 0.002(4) 0.008(4)
    C5B 0.025(5) 0.019(5) 0.015(5) 0.005(5) 0.001(4) 0.006(4)
    C6B 0.020(5) 0.018(5) 0.015(5) 0.011(5) -0.002(5) 0.002(5)
    C7B 0.016(4) 0.015(4) 0.016(4) 0.006(4) -0.001(4) 0.001(4)
    O3B 0.015(4) 0.015(4) 0.014(4) 0.003(4) 0.004(4) 0.005(4)
    Cu3B 0.0142(12) 0.0160(13) 0.0174(14) 0.0048(10) 0.0053(10) 0.0035(11)
    O4B 0.013(4) 0.017(4) 0.019(4) 0.006(3) 0.002(3) 0.003(4)
    N2B 0.011(4) 0.015(4) 0.015(4) 0.003(4) 0.002(4) 0.001(4)
    O5B 0.012(4) 0.014(4) 0.013(4) 0.006(4) 0.004(4) 0.001(4)
    C8B 0.012(3) 0.015(3) 0.012(3) 0.003(3) 0.004(3) 0.001(3)
    C9B 0.010(3) 0.013(4) 0.012(3) 0.005(3) 0.003(3) 0.002(3)
    C10B 0.008(4) 0.015(4) 0.014(4) 0.000(4) 0.000(3) 0.002(4)
    C11B 0.012(5) 0.021(4) 0.015(5) 0.002(4) 0.004(4) -0.002(4)
    C12B 0.014(5) 0.019(5) 0.018(5) 0.002(4) 0.003(4) 0.000(5)
    C13B 0.018(5) 0.021(5) 0.020(5) -0.001(5) 0.004(5) 0.003(5)
    C14B 0.014(4) 0.017(4) 0.013(4) 0.001(4) 0.004(4) 0.002(4)
    O6B 0.017(4) 0.019(4) 0.015(4) 0.000(4) -0.001(4) 0.007(4)
    Cu5B 0.016(3) 0.018(3) 0.021(3) 0.008(2) 0.008(2) 0.000(2)
    O7B 0.008(5) 0.013(5) 0.016(5) 0.004(5) 0.002(5) 0.001(5)
    N3B 0.010(4) 0.015(4) 0.016(4) 0.003(4) 0.003(4) 0.001(4)
    O8B 0.013(6) 0.016(6) 0.021(6) 0.007(5) 0.001(6) 0.003(6)
    C15B 0.011(4) 0.015(4) 0.016(4) 0.001(4) 0.003(4) 0.001(4)
    C16B 0.010(4) 0.013(4) 0.014(4) 0.002(4) 0.004(4) 0.002(4)
    C17B 0.010(4) 0.015(4) 0.017(4) 0.002(4) 0.003(4) 0.003(4)
    C18B 0.011(5) 0.017(5) 0.018(5) 0.003(5) 0.004(5) -0.001(5)
    C19B 0.011(5) 0.018(5) 0.019(5) 0.000(5) 0.004(5) 0.000(5)
    C20B 0.011(5) 0.018(5) 0.015(5) -0.002(5) 0.006(5) -0.001(5)
    C21B 0.012(4) 0.014(4) 0.014(4) -0.002(4) 0.004(4) 0.000(4)
    O9B 0.013(4) 0.016(4) 0.016(4) -0.001(4) 0.001(4) 0.003(4)
    Cu6B 0.011(2) 0.015(2) 0.017(2) 0.0027(17) 0.0020(17) 0.0016(18)
    O10B 0.013(4) 0.012(4) 0.017(4) 0.003(4) 0.003(4) 0.003(4)
    N4B 0.013(4) 0.012(4) 0.015(4) 0.002(4) 0.004(4) 0.006(4)
    O11B 0.013(5) 0.011(5) 0.017(5) -0.002(5) 0.005(5) 0.004(5)
    C22B 0.013(3) 0.012(3) 0.014(3) 0.001(3) 0.005(3) 0.005(3)
    C23B 0.015(4) 0.015(4) 0.015(4) 0.001(4) 0.003(4) 0.005(4)
    C24B 0.018(4) 0.019(4) 0.014(4) 0.001(4) 0.007(4) 0.006(4)
    C25B 0.022(5) 0.023(5) 0.017(5) 0.002(5) 0.005(5) 0.009(5)
    C26B 0.019(5) 0.024(5) 0.019(5) 0.003(5) 0.001(5) 0.008(5)
    C27B 0.020(5) 0.023(5) 0.019(5) 0.001(5) -0.001(5) 0.006(5)
    C28B 0.016(4) 0.019(4) 0.016(4) 0.000(4) 0.000(4) 0.004(4)
    O12B 0.015(5) 0.018(5) 0.018(5) 0.000(5) 0.008(5) 0.003(5)
    C29 0.0243(14) 0.0280(15) 0.0260(15) -0.0008(12) -0.0020(11) 0.0028(12)
    C30 0.039(2) 0.060(3) 0.036(2) 0.018(2) -0.0092(17) -0.002(2)
    C31 0.037(2) 0.0294(18) 0.061(3) 0.0047(15) 0.0089(19) -0.0162(19)
    C32 0.0326(15) 0.0191(12) 0.0171(12) -0.0015(11) 0.0066(11) 0.0000(10)
    C33 0.054(3) 0.151(7) 0.0213(18) 0.050(4) 0.0117(19) 0.013(3)
    C34 0.055(3) 0.0336(19) 0.0257(17) -0.0055(17) -0.0032(16) 0.0117(15)
    C35 0.0250(13) 0.0130(10) 0.0245(13) -0.0002(9) 0.0027(10) 0.0010(10)
    C36 0.0292(18) 0.066(3) 0.041(2) 0.0180(19) -0.0015(16) -0.012(2)
    C37 0.0275(15) 0.0373(18) 0.0272(16) -0.0010(13) 0.0052(12) -0.0123(14)
    C38 0.047(2) 0.0276(16) 0.0217(14) 0.0048(15) 0.0063(14) 0.0006(12)
    C39 0.037(2) 0.041(2) 0.052(3) 0.0086(17) 0.0178(18) 0.024(2)
    C40 0.055(3) 0.0300(18) 0.042(2) -0.0052(17) 0.0205(19) 0.0083(16)
    C41 0.0292(17) 0.0345(19) 0.044(2) -0.0054(14) 0.0054(15) -0.0069(17)
    C42 0.049(3) 0.0293(19) 0.057(3) -0.0010(18) 0.005(2) -0.0033(19)
    C43 0.059(3) 0.047(3) 0.049(3) -0.005(2) 0.019(2) 0.011(2)
    N5 0.0238(12) 0.0210(11) 0.0321(14) 0.0043(9) 0.0003(10) -0.0048(11)
    N6 0.0300(14) 0.0401(16) 0.0149(11) -0.0027(12) 0.0000(10) 0.0039(11)
    N7 0.0221(11) 0.0226(11) 0.0246(12) 0.0035(9) 0.0015(9) -0.0048(10)
    N8 0.0342(15) 0.0257(13) 0.0256(13) -0.0023(11) 0.0060(11) 0.0063(11)
    N9 0.0285(14) 0.0339(16) 0.0392(17) -0.0015(12) 0.0033(13) 0.0031(14)
    O13 0.0217(10) 0.0291(12) 0.0383(14) 0.0060(9) 0.0000(10) 0.0038(11)
    O14 0.0294(11) 0.0281(11) 0.0171(9) 0.0044(9) 0.0037(8) 0.0010(8)
    O15 0.0379(13) 0.0190(10) 0.0226(11) -0.0026(9) 0.0029(9) -0.0014(8)
    O16 0.0580(18) 0.0235(11) 0.0185(10) -0.0016(11) 0.0049(11) 0.0034(9)
    O17 0.0419(17) 0.0467(18) 0.068(2) -0.0145(14) 0.0273(16) -0.0118(17)
    O18 0.0238(10) 0.0173(9) 0.0271(11) -0.0008(8) -0.0059(8) 0.0037(8)
    O19 0.0211(9) 0.0178(9) 0.0269(11) 0.0012(7) 0.0051(8) -0.0014(8)
    Mn1 0.02177(19) 0.01436(16) 0.01645(18) 0.00213(14) 0.00120(14) 0.00085(14)
_geom_special_details
;
 All esds (except the esd in the dihedral angle between two l.s. planes)
 are estimated using the full covariance matrix.  The cell esds are taken
 into account individually in the estimation of esds in distances, angles
 and torsion angles; correlations between esds in cell parameters are only
 used when they are defined by crystal symmetry.  An approximate (isotropic)
 treatment of cell esds is used for estimating esds involving l.s. planes.
;
loop_
    _geom_bond_atom_site_label_1
    _geom_bond_atom_site_label_2
    _geom_bond_site_symmetry_2
    _geom_bond_distance
    _geom_bond_publ_flag
    Cu1 O1B . 1.845(15) ?
    Cu1 O1B 3_756 1.845(15) ?
    Cu1 O1 3_756 1.8945(19) ?
    Cu1 O1 . 1.8945(19) ?
    Cu1 O4 . 1.897(2) ?
    Cu1 O4 3_756 1.897(2) ?
    Cu1 O4B 3_756 1.899(16) ?
    Cu1 O4B . 1.899(16) ?
    Cu2 O6 3_756 1.870(2) ?
    Cu2 O1 . 1.904(2) ?
    Cu2 N2 3_756 1.932(3) ?
    Cu2 O2 . 1.951(2) ?
    O1 N1 . 1.408(4) ?
    N1 C1 . 1.304(4) ?
    N1 Cu3 . 1.918(3) ?
    O2 C1 . 1.300(3) ?
    C1 C2 . 1.484(4) ?
    C2 C3 . 1.407(4) ?
    C2 C7 . 1.431(4) ?
    C3 C4 . 1.391(4) ?
    C3 H3 . 0.9500 ?
    C4 C5 . 1.398(5) ?
    C4 H4 . 0.9500 ?
    C5 C6 . 1.385(4) ?
    C5 H5 . 0.9500 ?
    C6 C7 . 1.417(4) ?
    C6 H6 . 0.9500 ?
    C7 O3 . 1.332(3) ?
    O3 Cu3 . 1.892(2) ?
    Cu3 O4 . 1.920(2) ?
    Cu3 O5 . 1.952(2) ?
    O4 N2 . 1.405(3) ?
    N2 C8 . 1.312(4) ?
    O5 C8 . 1.311(3) ?
    C8 C9 . 1.469(4) ?
    C9 C10 . 1.407(4) ?
    C9 C14 . 1.425(4) ?
    C10 C11 . 1.377(5) ?
    C10 H10 . 0.9500 ?
    C11 C12 . 1.408(5) ?
    C11 H11 . 0.9500 ?
    C12 C13 . 1.377(5) ?
    C12 H12 . 0.9500 ?
    C13 C14 . 1.413(4) ?
    C13 H13 . 0.9500 ?
    C14 O6 . 1.322(4) ?
    Cu4 O10B 3_656 1.87(2) ?
    Cu4 O10B . 1.87(2) ?
    Cu4 O10 3_656 1.8908(18) ?
    Cu4 O10 . 1.8908(18) ?
    Cu4 O7 3_656 1.8925(19) ?
    Cu4 O7 . 1.8926(19) ?
    Cu4 O7B 3_656 1.93(2) ?
    Cu4 O7B . 1.93(2) ?
    Cu5 O12 3_656 1.8706(19) ?
    Cu5 O7 . 1.9173(19) ?
    Cu5 N4 3_656 1.926(2) ?
    Cu5 O8 . 1.975(2) ?
    O7 N3 . 1.409(3) ?
    N3 C15 . 1.299(4) ?
    N3 Cu6 . 1.928(2) ?
    O8 C15 . 1.300(3) ?
    C15 C16 . 1.484(4) ?
    C16 C17 . 1.411(4) ?
    C16 C21 . 1.424(4) ?
    C17 C18 . 1.384(4) ?
    C17 H17 . 0.9500 ?
    C18 C19 . 1.400(5) ?
    C18 H18 . 0.9500 ?
    C19 C20 . 1.377(4) ?
    C19 H19 . 0.9500 ?
    C20 C21 . 1.407(4) ?
    C20 H20 . 0.9500 ?
    C21 O9 . 1.338(3) ?
    O9 Cu6 . 1.887(2) ?
    Cu6 O10 . 1.9024(19) ?
    Cu6 O11 . 1.9301(19) ?
    O10 N4 . 1.408(3) ?
    N4 C22 . 1.311(3) ?
    O11 C22 . 1.303(3) ?
    C22 C23 . 1.476(3) ?
    C23 C24 . 1.408(4) ?
    C23 C28 . 1.427(4) ?
    C24 C25 . 1.389(4) ?
    C24 H24 . 0.9500 ?
    C25 C26 . 1.402(4) ?
    C25 H25 . 0.9500 ?
    C26 C27 . 1.385(4) ?
    C26 H26 . 0.9500 ?
    C27 C28 . 1.423(4) ?
    C27 H27 . 0.9500 ?
    C28 O12 . 1.321(3) ?
    Cu2B O6B 3_756 1.851(18) ?
    Cu2B O1B . 1.900(12) ?
    Cu2B N2B 3_756 1.96(2) ?
    Cu2B O2B . 1.972(14) ?
    O1B N1B . 1.397(17) ?
    N1B C1B . 1.305(16) ?
    N1B Cu3B . 1.929(13) ?
    O2B C1B . 1.300(15) ?
    C1B C2B . 1.491(15) ?
    C2B C3B . 1.407(17) ?
    C2B C7B . 1.423(16) ?
    C3B C4B . 1.401(19) ?
    C3B H3B . 0.9500 ?
    C4B C5B . 1.396(19) ?
    C4B H4B . 0.9500 ?
    C5B C6B . 1.381(18) ?
    C5B H5B . 0.9500 ?
    C6B C7B . 1.410(16) ?
    C6B H6B . 0.9500 ?
    C7B O3B . 1.357(15) ?
    O3B Cu3B . 1.886(12) ?
    Cu3B O4B . 1.913(13) ?
    Cu3B O5B . 1.980(12) ?
    O4B N2B . 1.413(17) ?
    N2B C8B . 1.306(18) ?
    O5B C8B . 1.297(16) ?
    C8B C9B . 1.473(15) ?
    C9B C10B . 1.405(16) ?
    C9B C14B . 1.422(16) ?
    C10B C11B . 1.381(18) ?
    C10B H10B . 0.9500 ?
    C11B C12B . 1.412(19) ?
    C11B H11B . 0.9500 ?
    C12B C13B . 1.372(18) ?
    C12B H12B . 0.9500 ?
    C13B C14B . 1.423(17) ?
    C13B H13B . 0.9500 ?
    C14B O6B . 1.334(16) ?
    Cu5B O12B 3_656 1.86(3) ?
    Cu5B O7B . 1.914(16) ?
    Cu5B O8B . 1.978(17) ?
    Cu5B N4B 3_656 1.99(3) ?
    O7B N3B . 1.418(18) ?
    N3B C15B . 1.302(17) ?
    N3B Cu6B . 1.935(15) ?
    O8B C15B . 1.297(17) ?
    C15B C16B . 1.480(16) ?
    C16B C17B . 1.406(18) ?
    C16B C21B . 1.421(17) ?
    C17B C18B . 1.385(19) ?
    C17B H17B . 0.9500 ?
    C18B C19B . 1.399(19) ?
    C18B H18B . 0.9500 ?
    C19B C20B . 1.373(19) ?
    C19B H19B . 0.9500 ?
    C20B C21B . 1.411(18) ?
    C20B H20B . 0.9500 ?
    C21B O9B . 1.335(17) ?
    O9B Cu6B . 1.868(15) ?
    Cu6B O10B . 1.903(16) ?
    Cu6B O11B . 1.955(15) ?
    O10B N4B . 1.413(19) ?
    N4B C22B . 1.319(19) ?
    O11B C22B . 1.292(18) ?
    C22B C23B . 1.465(16) ?
    C23B C24B . 1.400(18) ?
    C23B C28B . 1.419(17) ?
    C24B C25B . 1.393(19) ?
    C24B H24B . 0.9500 ?
    C25B C26B . 1.408(19) ?
    C25B H25B . 0.9500 ?
    C26B C27B . 1.386(19) ?
    C26B H26B . 0.9500 ?
    C27B C28B . 1.424(18) ?
    C27B H27B . 0.9500 ?
    C28B O12B . 1.331(18) ?
    C29 O13 . 1.227(4) ?
    C29 N5 . 1.330(4) ?
    C29 H29 . 0.9500 ?
    C30 N5 . 1.432(5) ?
    C30 H30A . 0.9800 ?
    C30 H30B . 0.9800 ?
    C30 H30C . 0.9800 ?
    C31 N5 . 1.463(5) ?
    C31 H31A . 0.9800 ?
    C31 H31B . 0.9800 ?
    C31 H31C . 0.9800 ?
    C32 O14 . 1.238(4) ?
    C32 N6 . 1.322(4) ?
    C32 H32 . 0.9500 ?
    C33 N6 . 1.447(6) ?
    C33 H33A . 0.9800 ?
    C33 H33B . 0.9800 ?
    C33 H33C . 0.9800 ?
    C34 N6 . 1.457(5) ?
    C34 H34A . 0.9800 ?
    C34 H34B . 0.9800 ?
    C34 H34C . 0.9800 ?
    C35 O15 . 1.244(4) ?
    C35 N7 . 1.313(4) ?
    C35 H35 . 0.9500 ?
    C36 N7 . 1.455(5) ?
    C36 H36A . 0.9800 ?
    C36 H36B . 0.9800 ?
    C36 H36C . 0.9800 ?
    C37 N7 . 1.458(4) ?
    C37 H37A . 0.9800 ?
    C37 H37B . 0.9800 ?
    C37 H37C . 0.9800 ?
    C38 O16 . 1.247(5) ?
    C38 N8 . 1.321(5) ?
    C38 H38 . 0.9500 ?
    C39 N8 . 1.466(5) ?
    C39 H39A . 0.9800 ?
    C39 H39B . 0.9800 ?
    C39 H39C . 0.9800 ?
    C40 N8 . 1.453(5) ?
    C40 H40A . 0.9800 ?
    C40 H40B . 0.9800 ?
    C40 H40C . 0.9800 ?
    C41 O17 . 1.218(5) ?
    C41 N9 . 1.351(5) ?
    C41 H41 . 0.9500 ?
    C42 N9 . 1.445(6) ?
    C42 H42A . 0.9800 ?
    C42 H42B . 0.9800 ?
    C42 H42C . 0.9800 ?
    C43 N9 . 1.457(6) ?
    C43 H43A . 0.9800 ?
    C43 H43B . 0.9800 ?
    C43 H43C . 0.9800 ?
    O13 Mn1 . 2.152(2) ?
    O14 Mn1 . 2.231(2) ?
    O15 Mn1 . 2.146(2) ?
    O16 Mn1 . 2.150(2) ?
    O18 Mn1 . 2.171(2) ?
    O18 H18C . 0.826(19) ?
    O18 H18D . 0.836(19) ?
    O19 Mn1 . 2.178(2) ?
    O19 H19C . 0.834(19) ?
    O19 H19D . 0.839(19) ?
loop_
    _geom_angle_atom_site_label_1
    _geom_angle_atom_site_label_2
    _geom_angle_atom_site_label_3
    _geom_angle_site_symmetry_1
    _geom_angle_site_symmetry_3
    _geom_angle
    _geom_angle_publ_flag
    O1 Cu1 O1 3_756 . 180.0 ?
    O1 Cu1 O4 3_756 . 91.80(8) ?
    O1 Cu1 O4 . . 88.20(8) ?
    O1 Cu1 O4 3_756 3_756 88.20(8) ?
    O1 Cu1 O4 . 3_756 91.80(8) ?
    O4 Cu1 O4 . 3_756 180.0 ?
    O1 Cu1 O4B 3_756 3_756 50.0(4) ?
    O1 Cu1 O4B . 3_756 130.0(4) ?
    O4 Cu1 O4B . 3_756 141.7(4) ?
    O4 Cu1 O4B 3_756 3_756 38.3(4) ?
    O1B Cu1 O4B . . 90.1(6) ?
    O1B Cu1 O4B 3_756 . 89.9(6) ?
    O4B Cu1 O4B 3_756 . 180.0(6) ?
    O6 Cu2 O1 3_756 . 163.64(11) ?
    O6 Cu2 N2 3_756 3_756 92.76(11) ?
    O1 Cu2 N2 . 3_756 90.34(10) ?
    O6 Cu2 O2 3_756 . 98.90(9) ?
    O1 Cu2 O2 . . 81.42(8) ?
    N2 Cu2 O2 3_756 . 164.29(11) ?
    N1 O1 Cu1 . . 117.7(2) ?
    N1 O1 Cu2 . . 113.54(16) ?
    Cu1 O1 Cu2 . . 117.99(10) ?
    C1 N1 O1 . . 111.2(2) ?
    C1 N1 Cu3 . . 130.9(2) ?
    O1 N1 Cu3 . . 117.4(2) ?
    C1 O2 Cu2 . . 110.62(16) ?
    O2 C1 N1 . . 122.2(3) ?
    O2 C1 C2 . . 118.7(2) ?
    N1 C1 C2 . . 119.1(3) ?
    C3 C2 C7 . . 119.1(2) ?
    C3 C2 C1 . . 117.0(3) ?
    C7 C2 C1 . . 124.0(2) ?
    C4 C3 C2 . . 122.4(3) ?
    C4 C3 H3 . . 118.8 ?
    C2 C3 H3 . . 118.8 ?
    C3 C4 C5 . . 118.5(3) ?
    C3 C4 H4 . . 120.7 ?
    C5 C4 H4 . . 120.7 ?
    C6 C5 C4 . . 120.5(3) ?
    C6 C5 H5 . . 119.7 ?
    C4 C5 H5 . . 119.7 ?
    C5 C6 C7 . . 122.1(3) ?
    C5 C6 H6 . . 118.9 ?
    C7 C6 H6 . . 118.9 ?
    O3 C7 C6 . . 117.1(2) ?
    O3 C7 C2 . . 125.6(2) ?
    C6 C7 C2 . . 117.3(2) ?
    C7 O3 Cu3 . . 125.70(18) ?
    O3 Cu3 N1 . . 93.39(11) ?
    O3 Cu3 O4 . . 172.99(10) ?
    N1 Cu3 O4 . . 89.59(11) ?
    O3 Cu3 O5 . . 96.35(9) ?
    N1 Cu3 O5 . . 170.22(11) ?
    O4 Cu3 O5 . . 80.83(8) ?
    N2 O4 Cu1 . . 118.59(16) ?
    N2 O4 Cu3 . . 113.29(17) ?
    Cu1 O4 Cu3 . . 115.68(10) ?
    C8 N2 O4 . . 111.6(2) ?
    C8 N2 Cu2 . 3_756 130.6(2) ?
    O4 N2 Cu2 . 3_756 117.27(19) ?
    C8 O5 Cu3 . . 111.38(17) ?
    O5 C8 N2 . . 120.9(3) ?
    O5 C8 C9 . . 119.9(2) ?
    N2 C8 C9 . . 119.1(2) ?
    C10 C9 C14 . . 119.1(3) ?
    C10 C9 C8 . . 117.5(3) ?
    C14 C9 C8 . . 123.4(3) ?
    C11 C10 C9 . . 122.1(3) ?
    C11 C10 H10 . . 119.0 ?
    C9 C10 H10 . . 119.0 ?
    C10 C11 C12 . . 119.2(3) ?
    C10 C11 H11 . . 120.4 ?
    C12 C11 H11 . . 120.4 ?
    C13 C12 C11 . . 119.6(3) ?
    C13 C12 H12 . . 120.2 ?
    C11 C12 H12 . . 120.2 ?
    C12 C13 C14 . . 122.5(3) ?
    C12 C13 H13 . . 118.8 ?
    C14 C13 H13 . . 118.8 ?
    O6 C14 C13 . . 116.3(3) ?
    O6 C14 C9 . . 126.3(3) ?
    C13 C14 C9 . . 117.4(3) ?
    C14 O6 Cu2 . 3_756 126.59(19) ?
    O10B Cu4 O10B 3_656 . 180.0 ?
    O10 Cu4 O10 3_656 . 180.0 ?
    O10 Cu4 O7 3_656 3_656 91.89(8) ?
    O10 Cu4 O7 . 3_656 88.11(8) ?
    O10 Cu4 O7 3_656 . 88.11(8) ?
    O10 Cu4 O7 . . 91.89(8) ?
    O7 Cu4 O7 3_656 . 180.0 ?
    O10 Cu4 O7B 3_656 3_656 51.5(5) ?
    O10 Cu4 O7B . 3_656 128.5(5) ?
    O7 Cu4 O7B 3_656 3_656 143.3(5) ?
    O7 Cu4 O7B . 3_656 36.7(5) ?
    O10B Cu4 O7B 3_656 . 90.8(8) ?
    O10B Cu4 O7B . . 89.2(8) ?
    O7B Cu4 O7B 3_656 . 180.0(12) ?
    O12 Cu5 O7 3_656 . 175.18(10) ?
    O12 Cu5 N4 3_656 3_656 93.15(9) ?
    O7 Cu5 N4 . 3_656 88.80(9) ?
    O12 Cu5 O8 3_656 . 97.86(9) ?
    O7 Cu5 O8 . . 80.37(8) ?
    N4 Cu5 O8 3_656 . 168.84(10) ?
    N3 O7 Cu4 . . 117.88(16) ?
    N3 O7 Cu5 . . 113.70(15) ?
    Cu4 O7 Cu5 . . 117.06(10) ?
    C15 N3 O7 . . 111.4(2) ?
    C15 N3 Cu6 . . 131.4(2) ?
    O7 N3 Cu6 . . 117.10(17) ?
    C15 O8 Cu5 . . 111.01(17) ?
    N3 C15 O8 . . 122.0(2) ?
    N3 C15 C16 . . 117.7(2) ?
    O8 C15 C16 . . 120.3(2) ?
    C17 C16 C21 . . 119.5(2) ?
    C17 C16 C15 . . 116.6(2) ?
    C21 C16 C15 . . 123.9(2) ?
    C18 C17 C16 . . 121.3(3) ?
    C18 C17 H17 . . 119.3 ?
    C16 C17 H17 . . 119.3 ?
    C17 C18 C19 . . 118.8(3) ?
    C17 C18 H18 . . 120.6 ?
    C19 C18 H18 . . 120.6 ?
    C20 C19 C18 . . 121.0(3) ?
    C20 C19 H19 . . 119.5 ?
    C18 C19 H19 . . 119.5 ?
    C19 C20 C21 . . 121.4(3) ?
    C19 C20 H20 . . 119.3 ?
    C21 C20 H20 . . 119.3 ?
    O9 C21 C20 . . 116.6(2) ?
    O9 C21 C16 . . 125.5(2) ?
    C20 C21 C16 . . 117.9(3) ?
    C21 O9 Cu6 . . 123.22(18) ?
    O9 Cu6 O10 . . 173.05(10) ?
    O9 Cu6 N3 . . 91.90(10) ?
    O10 Cu6 N3 . . 89.69(9) ?
    O9 Cu6 O11 . . 97.43(9) ?
    O10 Cu6 O11 . . 81.75(8) ?
    N3 Cu6 O11 . . 168.97(10) ?
    N4 O10 Cu4 . . 118.25(18) ?
    N4 O10 Cu6 . . 113.11(15) ?
    Cu4 O10 Cu6 . . 117.70(10) ?
    C22 N4 O10 . . 110.9(2) ?
    C22 N4 Cu5 . 3_656 130.8(2) ?
    O10 N4 Cu5 . 3_656 117.82(16) ?
    C22 O11 Cu6 . . 110.87(16) ?
    O11 C22 N4 . . 121.8(2) ?
    O11 C22 C23 . . 119.4(2) ?
    N4 C22 C23 . . 118.9(2) ?
    C24 C23 C28 . . 119.7(2) ?
    C24 C23 C22 . . 116.7(2) ?
    C28 C23 C22 . . 123.6(2) ?
    C25 C24 C23 . . 122.2(3) ?
    C25 C24 H24 . . 118.9 ?
    C23 C24 H24 . . 118.9 ?
    C24 C25 C26 . . 118.4(3) ?
    C24 C25 H25 . . 120.8 ?
    C26 C25 H25 . . 120.8 ?
    C27 C26 C25 . . 120.7(3) ?
    C27 C26 H26 . . 119.7 ?
    C25 C26 H26 . . 119.7 ?
    C26 C27 C28 . . 122.0(3) ?
    C26 C27 H27 . . 119.0 ?
    C28 C27 H27 . . 119.0 ?
    O12 C28 C27 . . 117.0(2) ?
    O12 C28 C23 . . 126.1(2) ?
    C27 C28 C23 . . 117.0(2) ?
    C28 O12 Cu5 . 3_656 126.64(18) ?
    O6B Cu2B O1B 3_756 . 172.2(10) ?
    O6B Cu2B O2B 3_756 . 99.0(7) ?
    O1B Cu2B O2B . . 80.7(6) ?
    N2B Cu2B O2B 3_756 . 162.9(14) ?
    N1B O1B Cu1 . . 121.1(11) ?
    N1B O1B Cu2B . . 115.4(10) ?
    Cu1 O1B Cu2B . . 122.4(8) ?
    C1B N1B O1B . . 110.5(12) ?
    C1B N1B Cu3B . . 133.6(13) ?
    O1B N1B Cu3B . . 115.7(11) ?
    C1B O2B Cu2B . . 110.5(11) ?
    O2B C1B N1B . . 122.8(14) ?
    O2B C1B C2B . . 119.1(13) ?
    N1B C1B C2B . . 118.1(14) ?
    C3B C2B C7B . . 119.2(14) ?
    C3B C2B C1B . . 117.5(14) ?
    C7B C2B C1B . . 123.2(14) ?
    C4B C3B C2B . . 120.1(18) ?
    C4B C3B H3B . . 119.9 ?
    C2B C3B H3B . . 119.9 ?
    C5B C4B C3B . . 120(2) ?
    C5B C4B H4B . . 120.0 ?
    C3B C4B H4B . . 120.0 ?
    C6B C5B C4B . . 119(2) ?
    C6B C5B H5B . . 120.6 ?
    C4B C5B H5B . . 120.6 ?
    C5B C6B C7B . . 122.3(18) ?
    C5B C6B H6B . . 118.9 ?
    C7B C6B H6B . . 118.9 ?
    O3B C7B C6B . . 115.3(15) ?
    O3B C7B C2B . . 126.5(14) ?
    C6B C7B C2B . . 118.0(14) ?
    C7B O3B Cu3B . . 126.2(12) ?
    O3B Cu3B O4B . . 172.6(9) ?
    O3B Cu3B N1B . . 92.2(7) ?
    O4B Cu3B N1B . . 90.8(7) ?
    O3B Cu3B O5B . . 95.7(6) ?
    O4B Cu3B O5B . . 82.0(6) ?
    N1B Cu3B O5B . . 170.3(9) ?
    N2B O4B Cu1 . . 119(2) ?
    N2B O4B Cu3B . . 111.2(13) ?
    Cu1 O4B Cu3B . . 114.9(8) ?
    C8B N2B O4B . . 113.2(16) ?
    C8B O5B Cu3B . . 108.9(10) ?
    O5B C8B N2B . . 121.9(15) ?
    O5B C8B C9B . . 117.4(13) ?
    N2B C8B C9B . . 120.6(15) ?
    C10B C9B C14B . . 121.4(14) ?
    C10B C9B C8B . . 115.9(14) ?
    C14B C9B C8B . . 122.7(14) ?
    C11B C10B C9B . . 119.6(17) ?
    C11B C10B H10B . . 120.2 ?
    C9B C10B H10B . . 120.2 ?
    C10B C11B C12B . . 120(2) ?
    C10B C11B H11B . . 119.8 ?
    C12B C11B H11B . . 119.8 ?
    C13B C12B C11B . . 119(2) ?
    C13B C12B H12B . . 120.6 ?
    C11B C12B H12B . . 120.6 ?
    C12B C13B C14B . . 122.8(19) ?
    C12B C13B H13B . . 118.6 ?
    C14B C13B H13B . . 118.6 ?
    O6B C14B C9B . . 126.8(15) ?
    O6B C14B C13B . . 117.0(15) ?
    C9B C14B C13B . . 116.1(14) ?
    O12B Cu5B O7B 3_656 . 165.6(17) ?
    O12B Cu5B O8B 3_656 . 98.4(10) ?
    O7B Cu5B O8B . . 81.0(8) ?
    N3B O7B Cu5B . . 112.8(19) ?
    N3B O7B Cu4 . . 116(3) ?
    Cu5B O7B Cu4 . . 115.0(13) ?
    C15B N3B O7B . . 110.1(14) ?
    C15B N3B Cu6B . . 131.7(19) ?
    O7B N3B Cu6B . . 118.0(13) ?
    C15B O8B Cu5B . . 108.6(14) ?
    O8B C15B N3B . . 124.1(17) ?
    O8B C15B C16B . . 117.9(16) ?
    N3B C15B C16B . . 118.0(17) ?
    C17B C16B C21B . . 121.9(18) ?
    C17B C16B C15B . . 114.0(18) ?
    C21B C16B C15B . . 123.6(17) ?
    C18B C17B C16B . . 121(2) ?
    C18B C17B H17B . . 119.6 ?
    C16B C17B H17B . . 119.6 ?
    C17B C18B C19B . . 117(2) ?
    C17B C18B H18B . . 121.4 ?
    C19B C18B H18B . . 121.4 ?
    C20B C19B C18B . . 122(2) ?
    C20B C19B H19B . . 118.9 ?
    C18B C19B H19B . . 118.9 ?
    C19B C20B C21B . . 122(2) ?
    C19B C20B H20B . . 118.8 ?
    C21B C20B H20B . . 118.8 ?
    O9B C21B C20B . . 117.4(19) ?
    O9B C21B C16B . . 127.0(19) ?
    C20B C21B C16B . . 114.5(18) ?
    C21B O9B Cu6B . . 125.3(16) ?
    O9B Cu6B O10B . . 176.4(14) ?
    O9B Cu6B N3B . . 93.3(9) ?
    O10B Cu6B N3B . . 89.5(9) ?
    O9B Cu6B O11B . . 97.0(9) ?
    O10B Cu6B O11B . . 80.3(8) ?
    N3B Cu6B O11B . . 169.7(10) ?
    N4B O10B Cu4 . . 120.5(18) ?
    N4B O10B Cu6B . . 111.6(16) ?
    Cu4 O10B Cu6B . . 119.5(11) ?
    C22B N4B O10B . . 108(2) ?
    C22B O11B Cu6B . . 111.1(14) ?
    O11B C22B N4B . . 118(2) ?
    O11B C22B C23B . . 120.7(18) ?
    N4B C22B C23B . . 119.9(19) ?
    C24B C23B C28B . . 121.2(18) ?
    C24B C23B C22B . . 116.4(19) ?
    C28B C23B C22B . . 122.4(18) ?
    C25B C24B C23B . . 122(2) ?
    C25B C24B H24B . . 119.2 ?
    C23B C24B H24B . . 119.2 ?
    C24B C25B C26B . . 117(2) ?
    C24B C25B H25B . . 121.3 ?
    C26B C25B H25B . . 121.3 ?
    C27B C26B C25B . . 121(2) ?
    C27B C26B H26B . . 119.4 ?
    C25B C26B H26B . . 119.4 ?
    C26B C27B C28B . . 122(2) ?
    C26B C27B H27B . . 119.1 ?
    C28B C27B H27B . . 119.1 ?
    O12B C28B C23B . . 126(2) ?
    O12B C28B C27B . . 117(2) ?
    C23B C28B C27B . . 115.8(19) ?
    O13 C29 N5 . . 124.4(3) ?
    O13 C29 H29 . . 117.8 ?
    N5 C29 H29 . . 117.8 ?
    N5 C30 H30A . . 109.5 ?
    N5 C30 H30B . . 109.5 ?
    H30A C30 H30B . . 109.5 ?
    N5 C30 H30C . . 109.5 ?
    H30A C30 H30C . . 109.5 ?
    H30B C30 H30C . . 109.5 ?
    N5 C31 H31A . . 109.5 ?
    N5 C31 H31B . . 109.5 ?
    H31A C31 H31B . . 109.5 ?
    N5 C31 H31C . . 109.5 ?
    H31A C31 H31C . . 109.5 ?
    H31B C31 H31C . . 109.5 ?
    O14 C32 N6 . . 125.2(3) ?
    O14 C32 H32 . . 117.4 ?
    N6 C32 H32 . . 117.4 ?
    N6 C33 H33A . . 109.5 ?
    N6 C33 H33B . . 109.5 ?
    H33A C33 H33B . . 109.5 ?
    N6 C33 H33C . . 109.5 ?
    H33A C33 H33C . . 109.5 ?
    H33B C33 H33C . . 109.5 ?
    N6 C34 H34A . . 109.5 ?
    N6 C34 H34B . . 109.5 ?
    H34A C34 H34B . . 109.5 ?
    N6 C34 H34C . . 109.5 ?
    H34A C34 H34C . . 109.5 ?
    H34B C34 H34C . . 109.5 ?
    O15 C35 N7 . . 124.6(3) ?
    O15 C35 H35 . . 117.7 ?
    N7 C35 H35 . . 117.7 ?
    N7 C36 H36A . . 109.5 ?
    N7 C36 H36B . . 109.5 ?
    H36A C36 H36B . . 109.5 ?
    N7 C36 H36C . . 109.5 ?
    H36A C36 H36C . . 109.5 ?
    H36B C36 H36C . . 109.5 ?
    N7 C37 H37A . . 109.5 ?
    N7 C37 H37B . . 109.5 ?
    H37A C37 H37B . . 109.5 ?
    N7 C37 H37C . . 109.5 ?
    H37A C37 H37C . . 109.5 ?
    H37B C37 H37C . . 109.5 ?
    O16 C38 N8 . . 126.1(4) ?
    O16 C38 H38 . . 116.9 ?
    N8 C38 H38 . . 116.9 ?
    N8 C39 H39A . . 109.5 ?
    N8 C39 H39B . . 109.5 ?
    H39A C39 H39B . . 109.5 ?
    N8 C39 H39C . . 109.5 ?
    H39A C39 H39C . . 109.5 ?
    H39B C39 H39C . . 109.5 ?
    N8 C40 H40A . . 109.5 ?
    N8 C40 H40B . . 109.5 ?
    H40A C40 H40B . . 109.5 ?
    N8 C40 H40C . . 109.5 ?
    H40A C40 H40C . . 109.5 ?
    H40B C40 H40C . . 109.5 ?
    O17 C41 N9 . . 124.4(4) ?
    O17 C41 H41 . . 117.8 ?
    N9 C41 H41 . . 117.8 ?
    N9 C42 H42A . . 109.5 ?
    N9 C42 H42B . . 109.5 ?
    H42A C42 H42B . . 109.5 ?
    N9 C42 H42C . . 109.5 ?
    H42A C42 H42C . . 109.5 ?
    H42B C42 H42C . . 109.5 ?
    N9 C43 H43A . . 109.5 ?
    N9 C43 H43B . . 109.5 ?
    H43A C43 H43B . . 109.5 ?
    N9 C43 H43C . . 109.5 ?
    H43A C43 H43C . . 109.5 ?
    H43B C43 H43C . . 109.5 ?
    C29 N5 C30 . . 120.4(3) ?
    C29 N5 C31 . . 121.1(3) ?
    C30 N5 C31 . . 118.5(3) ?
    C32 N6 C33 . . 121.3(3) ?
    C32 N6 C34 . . 120.6(3) ?
    C33 N6 C34 . . 117.8(3) ?
    C35 N7 C36 . . 121.0(3) ?
    C35 N7 C37 . . 120.9(3) ?
    C36 N7 C37 . . 118.1(3) ?
    C38 N8 C40 . . 121.7(3) ?
    C38 N8 C39 . . 122.0(3) ?
    C40 N8 C39 . . 116.3(3) ?
    C41 N9 C42 . . 122.0(4) ?
    C41 N9 C43 . . 120.3(4) ?
    C42 N9 C43 . . 117.6(4) ?
    C29 O13 Mn1 . . 134.3(2) ?
    C32 O14 Mn1 . . 122.4(2) ?
    C35 O15 Mn1 . . 130.7(2) ?
    C38 O16 Mn1 . . 137.4(2) ?
    Mn1 O18 H18C . . 123(3) ?
    Mn1 O18 H18D . . 119(3) ?
    H18C O18 H18D . . 117(5) ?
    Mn1 O19 H19C . . 115(3) ?
    Mn1 O19 H19D . . 115(3) ?
    H19C O19 H19D . . 106(4) ?
    O15 Mn1 O16 . . 88.50(10) ?
    O15 Mn1 O13 . . 95.06(10) ?
    O16 Mn1 O13 . . 92.71(11) ?
    O15 Mn1 O18 . . 173.20(10) ?
    O16 Mn1 O18 . . 93.28(10) ?
    O13 Mn1 O18 . . 91.41(10) ?
    O15 Mn1 O19 . . 87.17(9) ?
    O16 Mn1 O19 . . 91.91(11) ?
    O13 Mn1 O19 . . 174.92(10) ?
    O18 Mn1 O19 . . 86.21(9) ?
    O15 Mn1 O14 . . 85.35(9) ?
    O16 Mn1 O14 . . 173.51(10) ?
    O13 Mn1 O14 . . 85.78(10) ?
    O18 Mn1 O14 . . 93.07(9) ?
    O19 Mn1 O14 . . 89.86(9) ?
loop_
    _geom_torsion_atom_site_label_1
    _geom_torsion_atom_site_label_2
    _geom_torsion_atom_site_label_3
    _geom_torsion_atom_site_label_4
    _geom_torsion_site_symmetry_1
    _geom_torsion_site_symmetry_2
    _geom_torsion_site_symmetry_3
    _geom_torsion_site_symmetry_4
    _geom_torsion
    _geom_torsion_publ_flag
    O4 Cu1 O1 N1 . . . . 31.5(3) ?
    O4 Cu1 O1 N1 3_756 . . . -148.5(3) ?
    O4 Cu1 O1 Cu2 . . . . 173.61(13) ?
    O4 Cu1 O1 Cu2 3_756 . . . -6.39(13) ?
    Cu1 O1 N1 C1 . . . . 151.2(3) ?
    Cu2 O1 N1 C1 . . . . 7.5(5) ?
    Cu1 O1 N1 Cu3 . . . . -21.4(5) ?
    Cu2 O1 N1 Cu3 . . . . -165.1(2) ?
    Cu2 O2 C1 N1 . . . . -7.2(4) ?
    Cu2 O2 C1 C2 . . . . 174.5(2) ?
    O1 N1 C1 O2 . . . . 0.0(6) ?
    Cu3 N1 C1 O2 . . . . 171.4(3) ?
    O1 N1 C1 C2 . . . . 178.3(3) ?
    Cu3 N1 C1 C2 . . . . -10.3(7) ?
    O2 C1 C2 C3 . . . . -1.7(4) ?
    N1 C1 C2 C3 . . . . 179.9(4) ?
    O2 C1 C2 C7 . . . . 178.4(3) ?
    N1 C1 C2 C7 . . . . 0.1(5) ?
    C7 C2 C3 C4 . . . . -2.6(5) ?
    C1 C2 C3 C4 . . . . 177.6(3) ?
    C2 C3 C4 C5 . . . . 0.0(7) ?
    C3 C4 C5 C6 . . . . 1.9(7) ?
    C4 C5 C6 C7 . . . . -1.1(6) ?
    C5 C6 C7 O3 . . . . 179.2(3) ?
    C5 C6 C7 C2 . . . . -1.5(5) ?
    C3 C2 C7 O3 . . . . -177.5(3) ?
    C1 C2 C7 O3 . . . . 2.3(4) ?
    C3 C2 C7 C6 . . . . 3.2(4) ?
    C1 C2 C7 C6 . . . . -176.9(3) ?
    C6 C7 O3 Cu3 . . . . -175.5(2) ?
    C2 C7 O3 Cu3 . . . . 5.2(4) ?
    C7 O3 Cu3 N1 . . . . -10.5(3) ?
    C7 O3 Cu3 O5 . . . . 168.6(2) ?
    O1 Cu1 O4 N2 3_756 . . . 8.5(2) ?
    O1 Cu1 O4 N2 . . . . -171.5(2) ?
    O1 Cu1 O4 Cu3 3_756 . . . 148.13(12) ?
    O1 Cu1 O4 Cu3 . . . . -31.87(12) ?
    Cu1 O4 N2 C8 . . . . 152.2(2) ?
    Cu3 O4 N2 C8 . . . . 11.7(3) ?
    Cu1 O4 N2 Cu2 . . . 3_756 -20.6(3) ?
    Cu3 O4 N2 Cu2 . . . 3_756 -161.17(14) ?
    Cu3 O5 C8 N2 . . . . -8.1(4) ?
    Cu3 O5 C8 C9 . . . . 172.4(2) ?
    O4 N2 C8 O5 . . . . -2.1(4) ?
    Cu2 N2 C8 O5 3_756 . . . 169.5(2) ?
    O4 N2 C8 C9 . . . . 177.4(3) ?
    Cu2 N2 C8 C9 3_756 . . . -11.0(5) ?
    O5 C8 C9 C10 . . . . 0.9(4) ?
    N2 C8 C9 C10 . . . . -178.6(3) ?
    O5 C8 C9 C14 . . . . -179.2(3) ?
    N2 C8 C9 C14 . . . . 1.3(5) ?
    C14 C9 C10 C11 . . . . -0.5(5) ?
    C8 C9 C10 C11 . . . . 179.5(4) ?
    C9 C10 C11 C12 . . . . -1.6(7) ?
    C10 C11 C12 C13 . . . . 1.7(9) ?
    C11 C12 C13 C14 . . . . 0.3(9) ?
    C12 C13 C14 O6 . . . . 177.2(5) ?
    C12 C13 C14 C9 . . . . -2.4(6) ?
    C10 C9 C14 O6 . . . . -177.2(3) ?
    C8 C9 C14 O6 . . . . 2.9(5) ?
    C10 C9 C14 C13 . . . . 2.4(5) ?
    C8 C9 C14 C13 . . . . -177.5(3) ?
    C13 C14 O6 Cu2 . . . 3_756 -176.9(2) ?
    C9 C14 O6 Cu2 . . . 3_756 2.6(5) ?
    O10 Cu4 O7 N3 3_656 . . . -171.7(2) ?
    O10 Cu4 O7 N3 . . . . 8.3(2) ?
    O10 Cu4 O7 Cu5 3_656 . . . -30.35(12) ?
    O10 Cu4 O7 Cu5 . . . . 149.65(12) ?
    Cu4 O7 N3 C15 . . . . 154.1(2) ?
    Cu5 O7 N3 C15 . . . . 11.5(3) ?
    Cu4 O7 N3 Cu6 . . . . -23.4(3) ?
    Cu5 O7 N3 Cu6 . . . . -165.93(15) ?
    O7 N3 C15 O8 . . . . -3.6(4) ?
    Cu6 N3 C15 O8 . . . . 173.3(2) ?
    O7 N3 C15 C16 . . . . 176.5(2) ?
    Cu6 N3 C15 C16 . . . . -6.5(5) ?
    Cu5 O8 C15 N3 . . . . -5.6(4) ?
    Cu5 O8 C15 C16 . . . . 174.2(2) ?
    N3 C15 C16 C17 . . . . 170.6(3) ?
    O8 C15 C16 C17 . . . . -9.2(4) ?
    N3 C15 C16 C21 . . . . -8.2(4) ?
    O8 C15 C16 C21 . . . . 172.0(3) ?
    C21 C16 C17 C18 . . . . 1.5(5) ?
    C15 C16 C17 C18 . . . . -177.4(3) ?
    C16 C17 C18 C19 . . . . -1.0(6) ?
    C17 C18 C19 C20 . . . . -1.1(8) ?
    C18 C19 C20 C21 . . . . 2.9(8) ?
    C19 C20 C21 O9 . . . . 177.3(4) ?
    C19 C20 C21 C16 . . . . -2.3(6) ?
    C17 C16 C21 O9 . . . . -179.4(3) ?
    C15 C16 C21 O9 . . . . -0.6(5) ?
    C17 C16 C21 C20 . . . . 0.2(4) ?
    C15 C16 C21 C20 . . . . 179.0(3) ?
    C20 C21 O9 Cu6 . . . . -156.7(2) ?
    C16 C21 O9 Cu6 . . . . 22.9(4) ?
    C21 O9 Cu6 N3 . . . . -27.1(2) ?
    C21 O9 Cu6 O11 . . . . 158.8(2) ?
    O7 Cu4 O10 N4 3_656 . . . -28.9(3) ?
    O7 Cu4 O10 N4 . . . . 151.1(3) ?
    O7 Cu4 O10 Cu6 3_656 . . . -170.64(12) ?
    O7 Cu4 O10 Cu6 . . . . 9.36(12) ?
    Cu4 O10 N4 C22 . . . . -153.5(3) ?
    Cu6 O10 N4 C22 . . . . -10.1(5) ?
    Cu4 O10 N4 Cu5 . . . 3_656 19.0(5) ?
    Cu6 O10 N4 Cu5 . . . 3_656 162.5(2) ?
    Cu6 O11 C22 N4 . . . . 8.0(4) ?
    Cu6 O11 C22 C23 . . . . -173.11(19) ?
    O10 N4 C22 O11 . . . . 1.2(6) ?
    Cu5 N4 C22 O11 3_656 . . . -170.1(3) ?
    O10 N4 C22 C23 . . . . -177.7(3) ?
    Cu5 N4 C22 C23 3_656 . . . 11.0(6) ?
    O11 C22 C23 C24 . . . . -2.4(4) ?
    N4 C22 C23 C24 . . . . 176.5(4) ?
    O11 C22 C23 C28 . . . . 177.3(2) ?
    N4 C22 C23 C28 . . . . -3.8(5) ?
    C28 C23 C24 C25 . . . . 1.3(4) ?
    C22 C23 C24 C25 . . . . -179.0(3) ?
    C23 C24 C25 C26 . . . . -0.9(5) ?
    C24 C25 C26 C27 . . . . 0.1(5) ?
    C25 C26 C27 C28 . . . . 0.5(5) ?
    C26 C27 C28 O12 . . . . 179.8(3) ?
    C26 C27 C28 C23 . . . . -0.1(4) ?
    C24 C23 C28 O12 . . . . 179.3(3) ?
    C22 C23 C28 O12 . . . . -0.3(4) ?
    C24 C23 C28 C27 . . . . -0.7(4) ?
    C22 C23 C28 C27 . . . . 179.6(3) ?
    C27 C28 O12 Cu5 . . . 3_656 177.6(2) ?
    C23 C28 O12 Cu5 . . . 3_656 -2.5(4) ?
    O4B Cu1 O1B N1B 3_756 . . . 156(3) ?
    O4B Cu1 O1B N1B . . . . -24(3) ?
    O4B Cu1 O1B Cu2B 3_756 . . . -11.3(14) ?
    O4B Cu1 O1B Cu2B . . . . 168.7(14) ?
    Cu1 O1B N1B C1B . . . . -171(2) ?
    Cu2B O1B N1B C1B . . . . -3(4) ?
    Cu1 O1B N1B Cu3B . . . . 13(4) ?
    Cu2B O1B N1B Cu3B . . . . -178.8(16) ?
    Cu2B O2B C1B N1B . . . . 0(4) ?
    Cu2B O2B C1B C2B . . . . 178(2) ?
    O1B N1B C1B O2B . . . . 1(5) ?
    Cu3B N1B C1B O2B . . . . 177(3) ?
    O1B N1B C1B C2B . . . . -177(3) ?
    Cu3B N1B C1B C2B . . . . -1(5) ?
    O2B C1B C2B C3B . . . . 1(4) ?
    N1B C1B C2B C3B . . . . 179(3) ?
    O2B C1B C2B C7B . . . . 178(3) ?
    N1B C1B C2B C7B . . . . -4(5) ?
    C7B C2B C3B C4B . . . . -7(6) ?
    C1B C2B C3B C4B . . . . 171(4) ?
    C2B C3B C4B C5B . . . . 15(8) ?
    C3B C4B C5B C6B . . . . -12(9) ?
    C4B C5B C6B C7B . . . . 2(7) ?
    C5B C6B C7B O3B . . . . -179(4) ?
    C5B C6B C7B C2B . . . . 6(5) ?
    C3B C2B C7B O3B . . . . -178(3) ?
    C1B C2B C7B O3B . . . . 5(5) ?
    C3B C2B C7B C6B . . . . -3(4) ?
    C1B C2B C7B C6B . . . . 180(3) ?
    C6B C7B O3B Cu3B . . . . -175.7(19) ?
    C2B C7B O3B Cu3B . . . . -1(4) ?
    C7B O3B Cu3B N1B . . . . -3(2) ?
    C7B O3B Cu3B O5B . . . . -177(2) ?
    O1B Cu1 O4B N2B . . . . 161(3) ?
    O1B Cu1 O4B N2B 3_756 . . . -19(3) ?
    O1B Cu1 O4B Cu3B . . . . 26.3(12) ?
    O1B Cu1 O4B Cu3B 3_756 . . . -153.7(12) ?
    Cu1 O4B N2B C8B . . . . -147(4) ?
    Cu3B O4B N2B C8B . . . . -10(6) ?
    Cu1 O4B N2B Cu2B . . . 3_756 20(5) ?
    Cu3B O4B N2B Cu2B . . . 3_756 157(3) ?
    Cu3B O5B C8B N2B . . . . 14(5) ?
    Cu3B O5B C8B C9B . . . . -168.8(19) ?
    O4B N2B C8B O5B . . . . -3(7) ?
    Cu2B N2B C8B O5B 3_756 . . . -169(3) ?
    O4B N2B C8B C9B . . . . 180(3) ?
    Cu2B N2B C8B C9B 3_756 . . . 14(7) ?
    O5B C8B C9B C10B . . . . -3(4) ?
    N2B C8B C9B C10B . . . . 174(4) ?
    O5B C8B C9B C14B . . . . 177(3) ?
    N2B C8B C9B C14B . . . . -5(5) ?
    C14B C9B C10B C11B . . . . -5(5) ?
    C8B C9B C10B C11B . . . . 176(3) ?
    C9B C10B C11B C12B . . . . 9(6) ?
    C10B C11B C12B C13B . . . . -11(8) ?
    C11B C12B C13B C14B . . . . 9(7) ?
    C10B C9B C14B O6B . . . . -175(3) ?
    C8B C9B C14B O6B . . . . 4(5) ?
    C10B C9B C14B C13B . . . . 2(4) ?
    C8B C9B C14B C13B . . . . -179(3) ?
    C12B C13B C14B O6B . . . . 173(4) ?
    C12B C13B C14B C9B . . . . -4(5) ?
    C9B C14B O6B Cu2B . . . 3_756 -13(4) ?
    C13B C14B O6B Cu2B . . . 3_756 170(2) ?
    Cu5B O7B N3B C15B . . . . 15(10) ?
    Cu4 O7B N3B C15B . . . . 150(6) ?
    Cu5B O7B N3B Cu6B . . . . -161(5) ?
    Cu4 O7B N3B Cu6B . . . . -25(9) ?
    Cu5B O8B C15B N3B . . . . -11(9) ?
    Cu5B O8B C15B C16B . . . . 172(4) ?
    O7B N3B C15B O8B . . . . -2(12) ?
    Cu6B N3B C15B O8B . . . . 173(7) ?
    O7B N3B C15B C16B . . . . 175(6) ?
    Cu6B N3B C15B C16B . . . . -10(14) ?
    O8B C15B C16B C17B . . . . 5(7) ?
    N3B C15B C16B C17B . . . . -172(7) ?
    O8B C15B C16B C21B . . . . 177(5) ?
    N3B C15B C16B C21B . . . . 0(10) ?
    C21B C16B C17B C18B . . . . 10(8) ?
    C15B C16B C17B C18B . . . . -177(5) ?
    C16B C17B C18B C19B . . . . -1(10) ?
    C17B C18B C19B C20B . . . . -5(12) ?
    C18B C19B C20B C21B . . . . 2(12) ?
    C19B C20B C21B O9B . . . . 175(6) ?
    C19B C20B C21B C16B . . . . 6(8) ?
    C17B C16B C21B O9B . . . . -180(5) ?
    C15B C16B C21B O9B . . . . 9(8) ?
    C17B C16B C21B C20B . . . . -13(7) ?
    C15B C16B C21B C20B . . . . 176(5) ?
    C20B C21B O9B Cu6B . . . . -173(4) ?
    C16B C21B O9B Cu6B . . . . -6(7) ?
    C21B O9B Cu6B N3B . . . . -2(5) ?
    C21B O9B Cu6B O11B . . . . 178(4) ?
    O7B Cu4 O10B N4B 3_656 . . . 11(4) ?
    O7B Cu4 O10B N4B . . . . -169(4) ?
    O7B Cu4 O10B Cu6B 3_656 . . . 156(2) ?
    O7B Cu4 O10B Cu6B . . . . -24(2) ?
    Cu4 O10B N4B C22B . . . . -178(4) ?
    Cu6B O10B N4B C22B . . . . 34(5) ?
    Cu4 O10B N4B Cu5B . . . 3_656 -34(5) ?
    Cu6B O10B N4B Cu5B . . . 3_656 178(2) ?
    Cu6B O11B C22B N4B . . . . 23(6) ?
    Cu6B O11B C22B C23B . . . . -171(4) ?
    O10B N4B C22B O11B . . . . -37(7) ?
    Cu5B N4B C22B O11B 3_656 . . . -173(4) ?
    O10B N4B C22B C23B . . . . 156(5) ?
    Cu5B N4B C22B C23B 3_656 . . . 20(8) ?
    O11B C22B C23B C24B . . . . 4(8) ?
    N4B C22B C23B C24B . . . . 170(6) ?
    O11B C22B C23B C28B . . . . -177(5) ?
    N4B C22B C23B C28B . . . . -11(8) ?
    C28B C23B C24B C25B . . . . -10(11) ?
    C22B C23B C24B C25B . . . . 169(9) ?
    C23B C24B C25B C26B . . . . 8(17) ?
    C24B C25B C26B C27B . . . . 0(18) ?
    C25B C26B C27B C28B . . . . -8(14) ?
    C24B C23B C28B O12B . . . . -169(5) ?
    C22B C23B C28B O12B . . . . 13(9) ?
    C24B C23B C28B C27B . . . . 2(8) ?
    C22B C23B C28B C27B . . . . -177(5) ?
    C26B C27B C28B O12B . . . . 178(6) ?
    C26B C27B C28B C23B . . . . 7(9) ?
    C23B C28B O12B Cu5B . . . 3_656 -23(8) ?
    C27B C28B O12B Cu5B . . . 3_656 167(4) ?
    O13 C29 N5 C30 . . . . -2.6(6) ?
    O13 C29 N5 C31 . . . . 179.7(4) ?
    O14 C32 N6 C33 . . . . 2.0(6) ?
    O14 C32 N6 C34 . . . . 175.9(3) ?
    O15 C35 N7 C36 . . . . -0.5(5) ?
    O15 C35 N7 C37 . . . . -179.5(3) ?
    O16 C38 N8 C40 . . . . -179.2(4) ?
    O16 C38 N8 C39 . . . . 1.8(6) ?
    O17 C41 N9 C42 . . . . 3.9(7) ?
    O17 C41 N9 C43 . . . . 179.9(5) ?
    N5 C29 O13 Mn1 . . . . 153.2(3) ?
    N6 C32 O14 Mn1 . . . . 176.8(3) ?
    N7 C35 O15 Mn1 . . . . 111.5(3) ?
    N8 C38 O16 Mn1 . . . . -68.8(6) ?
loop_
    _geom_hbond_atom_site_label_D
    _geom_hbond_atom_site_label_H
    _geom_hbond_atom_site_label_A
    _geom_hbond_site_symmetry_A
    _geom_hbond_distance_DH
    _geom_hbond_distance_HA
    _geom_hbond_distance_DA
    _geom_hbond_angle_DHA
    _geom_hbond_publ_flag
    O18 H18C O3 . 0.826(19) 2.07(3) 2.847(3) 156(5) yes
    O18 H18D O9 . 0.836(19) 1.95(2) 2.778(3) 169(5) yes
    O19 H19C O5 . 0.834(19) 1.93(2) 2.746(3) 167(5) yes
    O19 H19D O17 . 0.839(19) 1.88(2) 2.713(4) 175(5) yes
_shelx_space_group_comment
;
The symmetry employed for this shelxl refinement is uniquely defined
by the following loop, which should always be used as a source of
symmetry information in preference to the above space-group names.
They are only intended as comments.
;
_shelx_estimated_absorpt_T_min     ?
_shelx_estimated_absorpt_T_max     ?
_shelx_hkl_file
;
   3   0   0 1.24715 0.49107   2
   3   0   0 0.45514 0.36333   3
   3   0   0 1.44063 0.43919   1
  -3   0   0 1.17288 0.46555   2
   4   0   0 1173.85 42.3681   2
  -5   0   0 0.08771 0.78653   2
   5   0   0 0.12773 0.61886   3
   5   0   0 0.75177 0.70305   2
  -5   0   0 0.85866 0.64146   1
   6   0   0 796.980 30.2824   2
  -6   0   0 875.721 30.1895   1
  -6   0   0 791.662 30.1299   2
   6   0   0 826.390 30.1119   3
   6   0   0 856.384 30.2185   1
   7   0   0 0.36945 0.71084   3
   7   0   0 2.34765 0.88071   1
   7   0   0 1.52167 0.89999   2
  -7   0   0 1.94631 0.94244   2
   8   0   0 2326.60 83.9672   2
   9   0   0 3.02991 1.27323   2
   9   0   0 2.26107 1.20212   1
  -9   0   0 1.84208 1.44457   2
  -9   0   0 2.73364 1.03146   1
  10   0   0 342.376 12.9772   3
 -10   0   0 344.941 13.0161   1
  10   0   0 338.575 13.2315   1
  10   0   0 328.020 12.9268   2
  11   0   0 0.42064 1.40147   3
 -11   0   0 0.02821 1.81953   2
  11   0   0 1.81322 1.36454   1
  11   0   0 1.16822 1.37605   2
 -11   0   0 1.44360 1.09164   1
  12   0   0 10.1848 1.59322   2
 -12   0   0 9.88745 1.92381   2
  12   0   0 9.16828 1.41205   3
 -12   0   0 13.9150 2.90430   1
  12   0   0 7.79231 1.59514   1
  13   0   0 -0.4333 1.84298   1
  13   0   0 -2.3595 1.46109   2
 -13   0   0 0.84176 1.15937   1
  13   0   0 1.24099 1.35986   3
  14   0   0 1744.63 63.0182   2
  14   0   0 1755.06 63.2603   1
 -14   0   0 1776.23 63.0762   1
  14   0   0 1731.91 63.0097   3
 -14   0   0 1650.58 63.0795   2
  15   0   0 26.5187 5.02092   1
 -16   0   0 1475.47 55.2814   2
  16   0   0 1485.16 55.1286   3
  16   0   0 1564.63 55.4648   1
  17   0   0 2.88252 2.08889   1
 -17   0   0 5.25195 2.68816   2
  17   0   0 6.56791 1.90640   3
  18   0   0 0.37309 1.97397   3
 -18   0   0 5.59137 2.70202   2
  18   0   0 3.47103 2.27989   1
  19   0   0 -1.2158 2.13804   3
  20   0   0 493.356 19.9558   3
  20   0   0 509.971 20.4530   1
 -20   0   0 518.399 20.3158   2
  21   0   0 0.06350 2.46906   1
 -21   0   0 -0.9819 3.13114   2
 -22   0   0 19.9404 3.85659   2
  22   0   0 14.7816 2.94167   1
 -23   0   0 -1.9248 3.57937   2
  23   0   0 -3.6641 2.68653   1
  24   0   0 35.5720 7.57662   1
 -24   0   0 41.7987 7.77729   2
 -25   0   0 -6.8924 3.89339   2
  25   0   0 -1.6813 2.92444   1
 -26   0   0 -6.9666 4.04071   2
  26   0   0 -3.6852 3.04063   1
 -27   0   0 -6.4227 4.30216   2
  27   0   0 -3.0980 3.15676   1
  28   0   0 10.6050 3.61942   1
 -28   0   0 10.5786 4.65478   2
  29   0   0 5.42923 5.55777   1
 -29   0   0 3.22122 4.89736   2
  30   0   0 477.865 21.0172   1
 -30   0   0 483.252 21.3689   2
  31   0   0 8.86365 3.69385   1
 -31   0   0 -2.7235 4.89480   2
 -32   0   0 -3.6972 5.30042   2
  32   0   0 4.93047 3.81620   1
 -33   0   0 -4.0600 5.05283   2
  -3  -1   0 2.16197 0.51986   2
  -3  -1   0 1.65194 0.41427   3
   3  -1   0 1.80206 0.54864   2
  -3   1   0 1.35629 0.52537   2
   3   1   0 1.96851 0.38029   3
   3   1   0 2.49168 0.59904   1
   3   1   0 1.99345 0.48739   2
   4  -1   0 80.5440 3.52342   1
  -4  -1   0 98.2422 3.74989   1
  -4  -1   0 83.4984 3.47136   3
   4  -1   0 81.6686 3.49086   2
  -4  -1   0 79.9168 3.52055   2
   4   1   0 83.7150 3.49643   2
   4   1   0 87.8417 3.83095   1
   4   1   0 82.9058 3.49703   3
  -5  -1   0 125.083 5.22629   2
   5  -1   0 132.611 5.18784   2
   5  -1   0 131.303 5.22872   1
  -5  -1   0 140.403 5.35785   1
   5   1   0 140.293 5.48265   1
   5   1   0 131.589 5.20032   3
   5   1   0 125.509 5.18366   2
  -5   1   0 127.574 5.21811   2
  -6  -1   0 1843.30 73.1732   4
   6   1   0 2019.92 72.9888   4
  -6   1   0 1971.89 71.9710   4
   7  -1   0 96.9058 4.39361   3
   7  -1   0 99.8158 4.51706   1
  -7  -1   0 93.1777 4.42803   2
   7  -1   0 97.4911 4.35863   2
  -7  -1   0 103.474 4.55954   1
   7   1   0 113.695 4.79290   1
   7   1   0 109.538 4.44712   3
   7   1   0 100.373 4.36694   2
   8  -1   0 1316.57 47.2821   1
  -8  -1   0 1354.97 47.3363   1
   8  -1   0 1288.00 47.1933   3
  -8  -1   0 1226.51 47.2295   2
   8  -1   0 1293.85 47.2243   2
   8   1   0 1328.16 47.4066   1
   8   1   0 1292.43 47.2089   3
   8   1   0 1320.18 47.2263   2
   9  -1   0 156.951 6.90019   1
   9  -1   0 155.585 6.66346   2
  -9  -1   0 150.255 6.81703   2
  -9  -1   0 166.687 6.85221   1
   9  -1   0 162.688 6.69971   3
   9   1   0 170.634 7.18503   1
   9   1   0 161.479 6.68097   2
  -9   1   0 154.596 6.80708   2
   9   1   0 175.779 6.77436   3
 -10  -1   0 2120.55 74.8997   1
  10  -1   0 2038.05 74.7823   2
  10   1   0 2073.13 74.9945   1
  10   1   0 2060.16 74.7902   3
  10   1   0 2045.30 74.7846   2
 -11  -1   0 125.023 5.58092   1
  11  -1   0 126.204 5.43537   2
  11  -1   0 97.0646 5.93359   3
  11  -1   0 115.617 5.79337   1
 -11   1   0 108.370 5.67635   2
  11   1   0 136.347 6.17553   1
  11   1   0 116.415 5.69083   3
  11   1   0 116.327 5.41556   2
  12  -1   0 106.963 5.68455   1
 -12  -1   0 110.737 5.34469   1
 -12  -1   0 98.2654 5.46306   2
  12  -1   0 102.207 5.33513   3
  12  -1   0 110.906 5.18654   2
  12   1   0 114.366 5.36841   3
  12   1   0 100.620 6.79543   1
  12   1   0 107.541 5.13469   2
 -12   1   0 97.4827 5.51702   2
  13  -1   0 15.6851 1.73360   3
  13  -1   0 14.1986 2.20232   1
 -13  -1   0 15.2856 2.21090   2
  13  -1   0 19.4105 3.21061   2
 -13   1   0 11.8448 2.10511   2
  13   1   0 20.8738 3.13758   2
  13   1   0 10.9892 1.99027   1
 -14  -1   0 376.081 14.0260   1
 -14  -1   0 346.183 14.0406   2
  14  -1   0 340.675 13.9288   3
  14  -1   0 335.924 13.8357   2
  14  -1   0 362.117 14.1819   1
 -14   1   0 345.965 14.0764   2
  14   1   0 370.890 14.4660   1
  14   1   0 364.928 13.9379   3
  14   1   0 341.265 13.8366   2
 -15  -1   0 7.98882 2.24631   2
  15  -1   0 10.4846 1.87175   3
 -15  -1   0 10.4984 1.64942   1
  15  -1   0 6.43891 1.89638   1
  15   1   0 11.6004 1.85901   3
  15   1   0 7.49449 2.05655   1
 -15   1   0 8.98505 2.24136   2
 -16  -1   0 -2.0139 1.48161   1
  16  -1   0 -2.9755 1.89313   1
 -16  -1   0 -2.3636 2.42737   2
  16   1   0 0.46285 1.72415   3
  17  -1   0 51.0933 5.10726   3
  17  -1   0 52.7148 5.72855   1
 -17  -1   0 53.9522 5.51485   2
  17   1   0 59.6885 5.30208   3
 -17   1   0 51.9883 5.57630   2
  17   1   0 49.8890 6.04477   1
 -18  -1   0 21.5833 3.00701   2
  18  -1   0 19.4490 2.57967   1
  18  -1   0 16.9230 2.36319   3
  18   1   0 18.8599 2.43927   3
  18   1   0 14.9600 2.72250   1
 -18   1   0 23.9107 3.30378   2
  19  -1   0 -2.6219 2.01706   3
  19   1   0 -0.2506 2.13485   3
 -19   1   0 -4.9737 2.94935   2
  20  -1   0 234.207 11.4856   1
  20  -1   0 244.269 10.9860   3
 -20  -1   0 244.175 11.5266   2
  20   1   0 246.114 11.1458   3
  20   1   0 233.631 11.7730   1
 -20   1   0 243.200 11.5001   2
 -21  -1   0 3.71516 3.16234   2
  21  -1   0 2.76954 2.47088   1
  21  -1   0 2.67321 2.26410   3
  21   1   0 0.81517 2.63804   1
 -21   1   0 2.80896 3.29362   2
  22  -1   0 -1.7181 2.48859   1
 -22  -1   0 -2.2943 3.29195   2
  23  -1   0 21.2841 3.10164   1
 -23  -1   0 24.4458 4.10663   2
 -23   1   0 30.6978 4.33862   2
  23   1   0 20.3640 3.43482   1
 -24  -1   0 464.933 19.4277   2
  24  -1   0 455.440 19.2030   1
 -24   1   0 456.730 19.3246   2
  24   1   0 451.507 19.5939   1
  25  -1   0 8.10049 2.96615   1
 -25  -1   0 7.75604 4.17604   2
  25   1   0 6.46981 3.23049   1
 -25   1   0 11.2251 4.24829   2
 -26  -1   0 -3.8168 4.06238   2
  26  -1   0 -1.8595 2.90768   1
  26   1   0 -3.3968 3.14521   1
 -26   1   0 -2.8205 4.25738   2
  27  -1   0 4.63429 3.17537   1
 -27  -1   0 -0.4863 4.41565   2
 -27   1   0 -2.5241 4.50077   2
  27   1   0 2.32402 3.31322   1
  28  -1   0 41.2110 8.24834   1
 -28  -1   0 37.5486 5.44768   2
 -28   1   0 32.2117 5.38330   2
  28   1   0 43.2476 8.76145   1
 -29  -1   0 1.79696 4.56453   2
  29  -1   0 3.17013 3.75265   1
  29   1   0 0.46767 3.54677   1
 -29   1   0 -2.0556 4.79163   2
 -30  -1   0 22.6344 5.38392   2
 -30   1   0 27.9175 5.61838   2
 -31  -1   0 8.93132 5.32802   2
  31  -1   0 9.76079 3.68337   1
 -31   1   0 1.68357 5.19784   2
  31   1   0 9.64382 3.86818   1
 -32  -1   0 9.36629 5.33902   2
  32  -1   0 16.1905 4.11507   1
 -32   1   0 5.09798 5.06222   2
  32   1   0 12.5338 4.21367   1
 -33  -1   0 -4.0838 5.09571   2
  33   1   0 7.30977 4.23760   1
  -1  -2   0 32.2978 1.59805   1
   1  -2   0 32.9072 1.47918   1
  -1  -2   0 32.4035 1.44384   2
  -2  -2   0 90.1746 3.29552   3
  -2  -2   0 88.1850 3.51457   1
   2  -2   0 84.9799 3.34098   1
  -2  -2   0 86.3148 3.36458   2
   2   2   0 85.5731 3.35061   2
   2   2   0 85.4160 3.51523   1
  -3  -2   0 16.5205 1.77972   1
   3  -2   0 18.3277 1.29374   1
   3  -2   0 18.1122 1.39021   2
  -3  -2   0 20.9481 1.31581   3
  -3  -2   0 16.9471 1.37618   2
   3   2   0 17.7627 1.39362   2
  -4  -2   0 372.572 14.3904   2
  -4  -2   0 409.551 14.5382   1
  -4  -2   0 396.593 14.3518   3
   4  -2   0 389.102 14.3928   2
   4   2   0 402.047 14.5903   1
   4   2   0 398.063 14.3709   3
  -4   2   0 376.641 14.4058   2
   4   2   0 400.104 14.3967   2
  -5  -2   0 87.9772 3.77762   3
   5  -2   0 91.2649 3.84913   2
  -5  -2   0 100.381 4.10169   1
   5   2   0 94.0778 4.24307   1
  -5   2   0 88.7150 3.91313   2
   5   2   0 95.9789 3.86941   3
   5   2   0 85.5681 3.85001   2
  -6  -2   0 70.2835 3.35080   1
  -6  -2   0 61.2054 2.98910   3
   6  -2   0 60.7663 3.07282   1
   6  -2   0 65.4215 3.06230   2
  -6  -2   0 57.6573 3.12656   2
   6   2   0 64.6504 3.61748   1
   6   2   0 67.1151 3.11586   2
   6   2   0 66.8452 3.12396   3
   7  -2   0 118.165 4.96981   2
  -7  -2   0 123.229 5.19171   1
   7  -2   0 121.946 5.00569   1
  -7  -2   0 111.090 5.05363   2
   7   2   0 120.326 5.02352   3
   7   2   0 121.901 5.01927   2
   7   2   0 120.502 5.47564   1
   8  -2   0 401.066 14.9089   3
   8  -2   0 409.628 14.9760   1
  -8  -2   0 379.414 14.9654   2
   8  -2   0 396.263 14.9399   2
  -8  -2   0 415.136 15.1335   1
   8   2   0 408.038 15.3044   1
   8   2   0 418.247 14.9578   2
  -8   2   0 386.526 15.0167   2
   8   2   0 391.989 14.9596   3
  -9  -2   0 225.878 9.15409   2
   9  -2   0 234.578 9.06690   2
   9  -2   0 228.406 9.14501   1
  -9  -2   0 234.767 9.28081   1
   9  -2   0 232.280 9.04243   3
  -9   2   0 220.046 9.18216   2
   9   2   0 246.258 9.08406   2
   9   2   0 234.590 9.59920   1
   9   2   0 218.759 9.11611   3
  10  -2   0 33.6371 3.04477   2
  10  -2   0 28.6138 3.44180   1
 -10  -2   0 28.6106 3.47565   1
  10   2   0 30.3092 4.18473   1
 -10   2   0 34.8271 3.50807   2
 -11  -2   0 3.55894 1.16753   1
  11  -2   0 0.80605 1.24452   1
  11  -2   0 -0.4392 1.34609   3
  11  -2   0 3.51071 1.29249   2
 -11  -2   0 0.52758 1.51654   2
 -11   2   0 3.00769 1.64205   2
  11   2   0 0.66096 1.30900   2
  11   2   0 1.06515 1.47820   1
  11   2   0 1.19046 1.18064   3
 -12  -2   0 435.034 16.3539   1
  12  -2   0 428.988 16.3145   1
  12  -2   0 430.619 16.1715   3
 -12  -2   0 413.767 16.2955   2
  12  -2   0 432.262 16.1855   2
  12   2   0 435.799 16.1772   2
 -12   2   0 413.079 16.3319   2
  12   2   0 422.741 16.2401   3
  12   2   0 425.250 16.6998   1
  13  -2   0 125.415 5.94480   3
  13  -2   0 130.551 6.23364   1
  13  -2   0 118.971 5.85976   2
 -13  -2   0 119.062 6.13361   2
 -13  -2   0 125.471 6.02683   1
  13   2   0 125.878 5.84645   2
  13   2   0 115.847 6.83885   1
 -13   2   0 113.343 6.26529   2
  13   2   0 113.366 6.05730   3
  14  -2   0 15.6111 1.88971   3
  14   2   0 19.5728 2.13145   3
  14   2   0 15.4382 2.24944   1
 -14   2   0 23.7572 2.64002   2
 -15  -2   0 48.1897 4.96490   2
  15  -2   0 54.4168 4.72443   3
  15  -2   0 56.2840 5.16387   1
 -15  -2   0 64.8903 4.67981   1
  15   2   0 58.8917 5.82428   1
  15   2   0 70.2580 4.87508   3
 -15   2   0 57.8014 5.16847   2
 -16  -2   0 252.304 11.1330   2
  16  -2   0 250.267 10.9240   3
  16  -2   0 260.792 11.2444   1
 -16   2   0 263.427 11.2203   2
  16   2   0 264.203 11.0264   3
  16   2   0 264.844 11.7024   1
 -17  -2   0 81.3757 6.21517   2
  17  -2   0 88.7766 6.34722   1
  17  -2   0 97.7682 6.03027   3
  17   2   0 88.6298 7.10005   1
  17   2   0 97.1976 6.11775   3
 -17   2   0 91.9191 6.39082   2
 -18  -2   0 113.853 7.25738   2
  18  -2   0 122.969 7.29322   1
  18  -2   0 118.643 6.81456   3
  18   2   0 97.6370 7.96131   1
  18   2   0 115.802 7.02217   3
 -18   2   0 116.084 7.35315   2
  19  -2   0 53.5175 6.06804   1
 -19  -2   0 43.6224 6.11478   2
  19  -2   0 60.9100 5.65972   3
 -19   2   0 56.3115 6.25745   2
  19   2   0 47.4923 6.97626   1
  20  -2   0 11.9679 2.60639   1
  20  -2   0 16.3382 2.47672   3
 -20  -2   0 22.7138 3.60811   2
 -20   2   0 15.7063 3.25810   2
  20   2   0 11.5272 2.84195   1
 -21  -2   0 63.4898 7.08502   2
  21  -2   0 62.9770 6.34517   3
  21  -2   0 68.1341 6.81295   1
  21   2   0 55.9064 7.65779   1
 -21   2   0 62.1659 6.97215   2
  22  -2   0 8.65905 2.42486   3
 -22  -2   0 16.8116 3.75021   2
 -22   2   0 11.7237 3.64834   2
  22   2   0 6.87467 3.08045   1
  23  -2   0 20.1577 2.98372   1
 -23  -2   0 23.9242 4.02099   2
  23  -2   0 21.6111 3.08671   3
  23   2   0 19.8200 3.56834   1
 -23   2   0 20.5747 4.14489   2
 -24  -2   0 45.1712 7.74277   2
  24  -2   0 47.6813 7.27152   1
  24   2   0 55.5600 8.41230   1
 -24   2   0 46.1685 7.95819   2
 -25  -2   0 7.05169 4.23564   2
  25  -2   0 7.48639 2.91508   1
  25   2   0 4.53603 3.30596   1
 -25   2   0 7.68536 4.32361   2
 -26  -2   0 30.9723 5.10904   2
 -26   2   0 27.4044 5.48719   2
  26   2   0 25.3343 4.01480   1
 -27  -2   0 7.51046 4.39929   2
  27  -2   0 11.4812 3.16894   1
  27   2   0 6.90459 3.62553   1
 -27   2   0 5.73063 4.75284   2
 -28  -2   0 17.6807 4.74711   2
  28  -2   0 20.2144 3.64333   1
  28   2   0 20.3341 4.72138   1
 -28   2   0 24.9314 5.30809   2
 -29  -2   0 46.9254 9.10768   2
  29  -2   0 57.8804 8.23810   1
 -29   2   0 36.6115 5.48615   2
  29   2   0 56.9848 9.39769   1
  30  -2   0 59.3186 8.38405   1
 -30  -2   0 55.0599 9.60249   2
 -30   2   0 50.5733 9.81305   2
  30   2   0 51.0369 9.55791   1
 -31  -2   0 -2.4459 4.88847   2
  31  -2   0 3.13112 3.43966   1
  31   2   0 1.01256 3.91159   1
 -32  -2   0 8.39032 5.02257   2
  32   2   0 13.3572 4.20408   1
 -33  -2   0 9.99123 5.22302   2
  33   2   0 16.4827 4.29504   1
   0  -3   0 2.27395 0.51077   1
   0  -3   0 3.02326 0.58954   2
   0   3   0 2.48721 0.51363   1
   1  -3   0 25.3294 1.61648   1
   1  -3   0 27.9779 1.57292   2
  -1  -3   0 30.2621 1.57487   2
  -1  -3   0 23.0366 1.75428   1
   1   3   0 25.5228 1.77327   1
  -1   3   0 25.6322 1.63723   1
   1   3   0 31.5678 1.54446   2
  -2  -3   0 562.818 20.5387   2
  -2  -3   0 569.503 20.6421   1
   2  -3   0 567.886 20.5446   1
   2   3   0 588.127 20.5394   2
  -2   3   0 536.191 20.5352   1
   2   3   0 573.695 20.6688   1
   3  -3   0 195.112 7.43941   1
  -3  -3   0 206.637 7.65175   1
  -3  -3   0 207.163 7.39286   3
  -3  -3   0 191.631 7.46637   2
   3   3   0 204.528 7.72042   1
  -3   3   0 189.159 7.44485   1
   3   3   0 204.039 7.47690   2
  -4  -3   0 24.8472 2.42937   1
  -4  -3   0 21.9824 1.79017   2
  -4  -3   0 22.2092 1.58710   3
   4  -3   0 25.7558 1.61281   1
   4  -3   0 22.3677 1.73223   2
   4   3   0 23.0353 1.75741   2
   4   3   0 17.3364 2.29290   1
   5  -3   0 23.5205 2.13133   2
   5  -3   0 21.1342 1.69563   1
  -5  -3   0 22.6585 1.93529   2
  -5  -3   0 27.1075 2.29608   1
  -5  -3   0 24.2068 1.73925   3
   5   3   0 22.7193 2.58054   1
   5   3   0 20.2303 2.92663   2
   6  -3   0 528.974 19.4041   2
  -6  -3   0 522.472 19.3241   3
  -6  -3   0 496.649 19.3973   2
  -6  -3   0 537.447 19.5613   1
   6   3   0 548.700 19.6920   1
  -6   3   0 513.392 19.4366   2
   6   3   0 549.558 19.3866   3
   6   3   0 535.823 19.4067   2
  -7  -3   0 -0.4008 0.70242   3
  -7  -3   0 -0.1543 0.88700   1
  -7  -3   0 -0.3119 1.06935   2
   7  -3   0 -0.6180 0.89827   2
   7   3   0 0.09823 1.01559   2
   7   3   0 1.42751 0.83488   3
  -7   3   0 -1.1280 1.09512   2
  -8  -3   0 1596.81 56.5431   1
   8  -3   0 1568.47 56.3754   2
  -8  -3   0 1516.88 56.3811   2
  -8   3   0 1467.05 56.3957   2
   8   3   0 1613.81 56.3838   2
   8   3   0 1542.13 56.3503   3
   8   3   0 1593.18 56.6691   1
  -9  -3   0 366.687 13.8649   2
  -9  -3   0 366.565 14.0201   1
   9  -3   0 350.774 13.7713   1
   9  -3   0 377.554 13.7434   3
   9  -3   0 351.053 13.7841   2
  -9   3   0 338.434 13.8858   2
   9   3   0 375.815 13.8464   3
   9   3   0 392.935 13.8307   2
   9   3   0 368.680 14.3061   1
 -10  -3   0 203.104 8.30206   2
  10  -3   0 202.495 8.15735   3
  10  -3   0 199.723 8.13640   2
 -10  -3   0 196.074 8.42144   1
  10  -3   0 200.906 8.20166   1
 -10   3   0 191.090 8.55594   2
  10   3   0 212.808 8.18866   2
  10   3   0 207.549 8.91522   1
  10   3   0 197.912 8.26942   3
  11  -3   0 3.51383 1.24216   1
  11  -3   0 3.13227 1.30269   3
  11  -3   0 5.42801 1.42344   2
 -11  -3   0 6.59442 1.66647   2
 -11  -3   0 4.14253 1.24745   1
  11   3   0 6.88707 1.55506   2
  11   3   0 1.56815 1.70616   1
 -11   3   0 4.57041 1.57691   2
  11   3   0 4.10636 1.28177   3
  12  -3   0 727.119 26.7595   2
  12  -3   0 725.571 26.8065   1
  12  -3   0 734.097 26.7117   3
 -12  -3   0 701.011 26.8290   2
 -12  -3   0 725.621 26.9612   1
 -12   3   0 697.447 26.8646   2
  12   3   0 752.900 27.2728   1
  12   3   0 722.485 26.7984   3
  13  -3   0 51.9735 3.96452   2
  13  -3   0 60.9212 4.35173   1
 -13  -3   0 45.8561 4.26569   1
  13  -3   0 62.6025 4.05376   3
 -13  -3   0 48.9315 4.33015   2
  13   3   0 58.5966 3.92190   2
 -13   3   0 42.8495 4.45177   2
  13   3   0 38.8788 5.35746   1
  13   3   0 44.8457 4.23531   3
  14  -3   0 13.2608 2.04769   1
 -14  -3   0 9.05065 1.65697   1
  14  -3   0 8.78102 1.56897   3
 -14  -3   0 11.5283 2.29375   2
  14   3   0 11.8060 2.32752   2
 -14   3   0 10.3246 2.35756   2
  15  -3   0 10.2432 1.74763   3
 -15  -3   0 6.48110 2.18193   1
  15  -3   0 8.31036 1.79519   1
 -15  -3   0 6.68585 2.36156   2
  15   3   0 4.94858 2.22456   1
 -15   3   0 10.1337 2.23797   2
  15   3   0 7.12416 1.83931   3
  16  -3   0 336.510 13.6418   1
 -16  -3   0 330.314 13.6897   2
  16  -3   0 342.856 13.4775   3
 -16   3   0 334.429 13.7912   2
  16   3   0 334.000 14.3353   1
 -17  -3   0 -4.1911 2.46748   2
  17  -3   0 -0.0921 1.78613   3
  17  -3   0 -2.0706 1.83078   1
 -17   3   0 -2.3866 2.35095   2
  18  -3   0 359.091 14.5644   1
 -18  -3   0 361.104 14.6950   2
  18  -3   0 341.142 14.3277   3
  18   3   0 350.547 15.3719   1
 -18   3   0 349.910 14.7269   2
  19  -3   0 11.0343 2.22059   3
 -19  -3   0 15.7738 3.21338   2
  19  -3   0 11.2081 2.28672   1
 -19   3   0 15.5736 3.22748   2
  19   3   0 11.2873 2.85743   1
 -20  -3   0 174.732 9.56084   2
  20  -3   0 163.036 8.91169   3
  20  -3   0 166.654 9.17662   1
  20   3   0 184.307 10.4955   1
 -20   3   0 177.527 9.54156   2
 -21  -3   0 -4.6583 3.10813   2
  21  -3   0 -0.7237 2.27265   1
  21  -3   0 -1.9701 2.25990   3
  22  -3   0 -1.4085 2.37986   1
 -22  -3   0 -2.1289 3.36534   2
 -22   3   0 -5.6426 3.32442   2
  23  -3   0 10.1707 2.79251   3
 -23  -3   0 11.1549 3.86661   2
  23  -3   0 9.45415 2.66419   1
 -23   3   0 10.2914 3.77462   2
  23   3   0 8.71411 3.36114   1
 -24  -3   0 262.472 13.1404   2
  24  -3   0 273.289 12.6978   1
 -24   3   0 275.581 13.3245   2
  24   3   0 256.662 13.7624   1
  25  -3   0 58.8983 7.21040   1
 -25  -3   0 48.7360 8.21667   2
 -25   3   0 56.4986 8.38068   2
  25   3   0 48.1272 8.85672   1
  26  -3   0 15.1422 3.08590   1
 -26  -3   0 16.7900 6.30201   2
 -26   3   0 9.24410 6.91585   2
  26   3   0 10.7065 3.70962   1
 -27  -3   0 1.25351 4.45178   2
  27  -3   0 0.37446 2.79297   1
  27   3   0 -3.0168 3.57620   1
 -27   3   0 -1.1952 4.55366   2
  28  -3   0 12.0178 3.16799   1
 -28  -3   0 12.1392 4.76977   2
 -28   3   0 12.4702 5.03533   2
  28   3   0 6.10045 4.55496   1
  29  -3   0 15.8819 3.40713   1
 -29  -3   0 13.2693 4.97032   2
  29   3   0 14.0554 4.06217   1
 -30  -3   0 -0.9837 4.70967   2
  30  -3   0 0.65455 3.24344   1
  30   3   0 1.38819 3.92126   1
 -31  -3   0 4.49198 4.84405   2
  31  -3   0 9.97460 3.96354   1
  31   3   0 8.25643 4.19832   1
 -32  -3   0 4.10698 4.99567   2
  32   3   0 6.23176 4.22618   1
 -33  -3   0 21.6189 5.74938   2
   0  -4   0 3264.95 122.524   4
   0   4   0 3460.20 122.886   4
   1  -4   0 280.765 10.3126   1
  -1  -4   0 283.859 10.3701   1
   1  -4   0 272.115 10.2582   2
  -1  -4   0 274.773 10.2567   2
   1   4   0 290.353 10.2698   2
   1   4   0 272.284 10.3789   1
  -1   4   0 270.787 10.3235   1
  -2  -4   0 2.57362 0.64844   1
   2  -4   0 2.21093 0.57016   1
   2   4   0 2.43428 0.72940   2
   2   4   0 1.98929 0.72486   1
  -3  -4   0 314.756 12.8421   1
  -3  -4   0 330.371 12.5032   2
   3  -4   0 347.515 12.5048   1
   3   4   0 354.064 12.5129   2
   3   4   0 348.418 12.7314   1
  -3   4   0 341.640 12.5258   1
  -4  -4   0 1111.55 39.6268   1
  -4  -4   0 1096.02 39.3868   3
   4  -4   0 1107.43 39.4564   1
   4  -4   0 1046.60 39.6304   2
   4   4   0 1125.66 39.6966   1
  -4   4   0 1060.18 39.4566   1
  -5  -4   0 3.60848 0.61639   3
  -5  -4   0 3.47218 0.99017   2
   5  -4   0 2.43246 0.64498   1
  -5  -4   0 4.14467 0.86889   1
   5  -4   0 3.39430 0.84878   2
   5   4   0 4.31270 0.96450   2
   5   4   0 2.00234 0.97837   1
   6  -4   0 412.642 15.0546   2
  -6  -4   0 416.963 15.2705   1
  -6  -4   0 405.212 14.9359   3
  -6  -4   0 385.286 15.0404   2
   6  -4   0 381.099 14.9340   1
   6   4   0 427.484 15.0677   2
   6   4   0 415.318 15.4044   1
   7  -4   0 60.3684 3.49980   1
  -7  -4   0 66.2035 3.48774   2
  -7  -4   0 67.2885 3.13240   3
  -7  -4   0 63.2909 3.75000   1
   7  -4   0 58.9788 3.33777   2
   7   4   0 70.3663 3.41087   2
   8  -4   0 7.31181 1.24006   2
  -8  -4   0 12.4187 2.01673   3
  -8  -4   0 10.7531 1.44991   2
  -8  -4   0 6.77169 1.14856   1
  -9  -4   0 27.2809 2.91452   2
   9  -4   0 27.9658 2.33590   1
   9  -4   0 22.9810 2.69100   2
  -9  -4   0 26.2107 3.14780   1
   9   4   0 27.5896 2.64889   2
   9   4   0 19.1404 3.90097   1
  -9   4   0 19.7467 3.08317   2
 -10  -4   0 901.942 32.0295   1
  10  -4   0 901.952 31.8278   2
  10  -4   0 862.422 31.7819   1
  10  -4   0 843.757 31.7367   3
 -10   4   0 785.752 32.1587   2
  10   4   0 835.101 32.7460   1
  10   4   0 945.008 31.8663   2
 -11  -4   0 27.1190 3.58353   2
  11  -4   0 27.0086 3.25792   3
  11  -4   0 35.8614 3.20792   2
  11  -4   0 24.5163 3.25361   1
 -11  -4   0 31.8763 3.51169   1
  11   4   0 27.8805 3.11633   2
 -11   4   0 28.2946 3.62660   2
  11   4   0 24.0537 4.58520   1
  12  -4   0 58.8147 3.75271   2
  12  -4   0 57.2086 4.02302   1
 -12  -4   0 47.4656 4.14808   2
  12  -4   0 41.9843 3.89468   3
 -12  -4   0 55.4087 4.14448   1
  12   4   0 40.2397 5.26844   1
 -12   4   0 47.6931 4.26851   2
  12   4   0 53.0926 3.79615   2
 -13  -4   0 -0.3352 1.81731   2
 -13  -4   0 1.07025 1.39765   1
  13  -4   0 2.54362 1.35884   3
  13  -4   0 2.29223 1.39518   1
  13  -4   0 1.42687 1.62853   2
  13   4   0 1.60122 1.74519   2
 -13   4   0 -0.9694 2.04682   2
  14  -4   0 29.5505 3.82326   3
 -14  -4   0 30.1682 4.26001   1
  14  -4   0 19.4305 2.98508   1
 -14  -4   0 26.3426 4.20331   2
  14   4   0 17.8177 2.51920   1
 -14   4   0 25.8068 2.76005   2
  15  -4   0 3.47575 1.61912   3
 -15  -4   0 0.09416 2.30212   2
  15  -4   0 1.16962 1.60560   1
 -15   4   0 1.97926 2.35785   2
  15   4   0 -1.3151 2.11672   1
  16  -4   0 40.8950 4.63179   3
 -16  -4   0 38.1122 4.96191   2
  16  -4   0 31.2301 4.80925   1
 -16   4   0 40.9825 5.15370   2
  16   4   0 31.9780 6.19660   1
  17  -4   0 8.90266 1.96900   1
  17  -4   0 7.28806 1.88197   3
 -17  -4   0 10.7055 2.78834   2
  17   4   0 4.03632 2.55586   1
 -17   4   0 9.29329 2.83056   2
  18  -4   0 692.691 26.5934   3
 -18  -4   0 695.506 26.8167   2
  18  -4   0 720.331 26.7487   1
  18   4   0 712.638 27.5077   1
 -18   4   0 698.608 26.9226   2
  19  -4   0 1.84589 2.13364   3
  19  -4   0 5.73465 2.12013   1
 -19  -4   0 4.03625 2.86510   2
  19   4   0 3.68660 2.74035   1
 -19   4   0 7.87073 3.13234   2
  20  -4   0 440.261 17.5696   1
 -20  -4   0 444.366 17.8379   2
  20  -4   0 416.566 17.3518   3
  20   4   0 425.553 18.5541   1
 -20   4   0 442.947 17.9949   2
  21  -4   0 -0.2402 2.15873   1
  21  -4   0 0.43684 2.22370   3
 -21  -4   0 -4.9646 3.17202   2
  22  -4   0 13.0030 2.51054   3
  22  -4   0 15.4656 2.59440   1
 -22  -4   0 20.0132 3.81477   2
  22   4   0 9.01598 3.26215   1
 -22   4   0 15.6543 3.96691   2
 -23  -4   0 -1.2925 3.57150   2
  23  -4   0 1.85326 2.57064   3
  23  -4   0 1.84378 2.48746   1
  23   4   0 -1.6790 3.21235   1
 -23   4   0 -0.0507 3.91610   2
 -24  -4   0 49.1663 8.09185   2
  24  -4   0 51.4227 6.72490   3
  24  -4   0 44.6866 6.80140   1
  24   4   0 57.2192 8.86928   1
 -24   4   0 52.0792 8.33862   2
  25  -4   0 10.1287 2.81203   1
 -25  -4   0 12.7636 4.24926   2
 -25   4   0 15.9754 4.60569   2
  25   4   0 8.14733 3.69505   1
  26  -4   0 4.93155 2.75146   1
  26   4   0 1.93401 3.69260   1
 -27  -4   0 4.97726 4.38463   2
  27  -4   0 7.81951 2.90103   1
  27   4   0 2.66052 3.84421   1
  28  -4   0 0.32467 2.90616   1
 -28  -4   0 -6.4474 4.44305   2
  28   4   0 -2.4501 3.87308   1
  29  -4   0 1.81083 2.98822   1
 -29  -4   0 -5.0679 4.55492   2
  29   4   0 -0.4242 3.94130   1
 -30  -4   0 18.1262 5.11493   2
  30  -4   0 17.2771 4.35469   1
  30   4   0 20.0045 4.53696   1
 -31  -4   0 5.03029 4.75288   2
  31   4   0 7.40655 4.30901   1
 -32  -4   0 102.274 10.4618   2
  32   4   0 103.636 11.2996   1
  -1  -5   0 1.54559 0.67841   1
  -1  -5   0 3.00488 0.83565   2
   1   5   0 2.23210 0.78117   1
   1   5   0 2.59159 0.80242   2
   2  -5   0 501.532 17.9351   1
  -2  -5   0 495.112 18.0252   1
  -2  -5   0 484.393 17.8860   2
   2  -5   0 482.137 17.9018   2
  -2   5   0 484.816 17.9390   1
   2   5   0 486.672 18.0706   1
  -3  -5   0 204.328 7.99942   1
   3  -5   0 206.979 7.82117   1
  -3  -5   0 200.035 7.82096   2
   3   5   0 216.223 7.82252   2
   3   5   0 203.539 8.12550   1
  -3   5   0 201.118 7.86802   1
  -4  -5   0 913.471 32.8412   3
  -4  -5   0 864.168 32.9572   2
  -4  -5   0 927.872 33.1429   1
   4  -5   0 928.171 32.9633   1
  -4   5   0 860.717 32.9560   1
   4   5   0 915.043 33.2090   1
   4   5   0 949.940 32.9773   2
  -5  -5   0 59.4713 3.22874   2
   5  -5   0 66.8923 3.12064   2
  -5  -5   0 66.6442 3.53602   1
   5  -5   0 61.3756 2.98862   1
   5   5   0 65.7730 3.84963   1
  -5   5   0 58.4845 3.14856   1
   5   5   0 65.5473 3.18426   2
   6  -5   0 268.944 9.96207   2
  -6  -5   0 246.711 9.96004   2
  -6  -5   0 261.041 9.79071   3
  -6  -5   0 261.503 10.2142   1
   6   5   0 267.325 9.96249   2
   6   5   0 262.164 10.4643   1
   7  -5   0 40.5596 2.73984   2
   7  -5   0 39.6873 2.48339   1
  -7  -5   0 43.9420 2.44187   3
  -7  -5   0 36.7027 2.92373   2
  -7  -5   0 43.5084 3.21662   1
   7   5   0 30.2225 3.78695   1
   7   5   0 37.0051 2.80295   2
  -8  -5   0 70.8136 4.06520   1
   8  -5   0 68.8259 3.63020   2
  -8  -5   0 64.7135 3.37117   3
   8  -5   0 62.9616 3.40247   1
  -8  -5   0 68.6247 3.82448   2
   8   5   0 71.3707 3.66028   2
   8   5   0 69.1817 4.69428   1
   9  -5   0 -1.0781 1.17565   2
  -9  -5   0 -1.0157 0.82007   3
   9  -5   0 -0.6998 0.81238   1
  -9  -5   0 -1.6542 1.42823   2
  -9  -5   0 0.99665 1.10329   1
   9   5   0 -1.8367 1.23977   2
   9   5   0 -0.5788 1.46475   1
  10  -5   0 2040.89 73.9304   1
 -10  -5   0 1927.94 74.0542   2
 -10  -5   0 2057.96 74.2746   1
  10  -5   0 2061.19 74.0639   2
  10   5   0 2129.42 74.0861   2
  10   5   0 2056.05 74.4883   1
  11  -5   0 -1.5622 0.94869   1
 -11  -5   0 -0.5251 1.22750   1
  11  -5   0 -1.6585 1.36499   2
 -11  -5   0 -2.9300 1.58717   2
 -12  -5   0 37.9308 4.10346   2
  12  -5   0 42.4365 3.71241   1
  12  -5   0 42.7451 3.25823   1
  12  -5   0 49.2736 3.66825   2
 -12  -5   0 45.6908 4.08965   1
  12   5   0 42.9350 3.85997   2
  12   5   0 32.0050 5.26021   1
 -13  -5   0 10.2808 2.10415   2
  13  -5   0 11.5948 1.57833   1
 -13  -5   0 7.34939 1.56195   1
  13  -5   0 12.9036 2.75997   1
  13  -5   0 9.12449 1.51140   3
  13  -5   0 12.1518 2.01919   2
  13   5   0 11.2729 1.99223   2
 -13   5   0 10.0595 2.31251   2
  14  -5   0 5.07926 1.73483   1
  14  -5   0 2.62047 1.48466   3
  14  -5   0 4.86065 1.27771   1
 -14  -5   0 4.44608 2.09487   2
 -14   5   0 4.45752 2.30651   2
 -15  -5   0 39.8336 4.84806   2
  15  -5   0 41.7481 4.41597   3
  15  -5   0 39.2767 4.55554   1
  15   5   0 31.6886 6.22667   1
 -15   5   0 44.5994 5.02984   2
  16  -5   0 -1.2686 1.73542   3
  16  -5   0 -1.2648 1.64448   1
 -16  -5   0 -1.0129 2.41784   2
 -16   5   0 0.69242 2.59123   2
  16   5   0 -3.5849 2.40650   1
  17  -5   0 -1.5190 1.76754   3
 -17  -5   0 -3.5715 2.45195   2
  17  -5   0 -2.5657 1.71924   1
  18  -5   0 -1.0771 1.87113   1
 -18  -5   0 -3.6814 2.69641   2
  18  -5   0 -3.1608 1.83040   3
 -18   5   0 -4.9090 2.69438   2
 -19  -5   0 -0.6099 2.77014   2
  19  -5   0 0.90679 1.94712   3
  19  -5   0 3.71594 2.02740   1
 -19   5   0 -4.0318 3.04602   2
  20  -5   0 233.659 10.6027   3
  20  -5   0 242.717 10.8091   1
 -20  -5   0 235.776 11.2449   2
  20   5   0 216.450 12.3947   1
 -20   5   0 226.485 11.4977   2
 -21  -5   0 0.52585 3.31521   2
  21  -5   0 1.67897 2.15164   1
  21  -5   0 2.19240 2.23932   3
  22  -5   0 1.60334 2.38231   3
  22  -5   0 3.97525 2.29791   1
 -22  -5   0 2.72745 3.54293   2
  22   5   0 -1.4628 3.23378   1
  23  -5   0 7.82177 2.49740   1
  23  -5   0 5.40586 2.42517   3
 -23  -5   0 9.59225 3.78470   2
  23   5   0 4.83116 3.48951   1
 -24  -5   0 369.091 16.1715   2
  24  -5   0 358.642 15.5141   1
  24  -5   0 352.502 15.4066   3
  24   5   0 365.787 17.2661   1
  25  -5   0 66.4036 6.91338   1
 -25  -5   0 57.3973 8.21020   2
  25   5   0 52.0820 9.50598   1
 -26  -5   0 0.36528 4.35519   2
  26  -5   0 3.50826 2.68310   1
  26   5   0 -2.3882 3.72196   1
  27  -5   0 1.49584 2.69328   1
 -27  -5   0 -5.0635 4.29462   2
  27   5   0 -1.9785 4.64360   1
  28  -5   0 62.3672 7.47046   1
 -28  -5   0 55.0412 8.90822   2
  28   5   0 54.1584 10.4036   1
 -29  -5   0 0.31334 4.68445   2
  29  -5   0 4.30924 2.93961   1
  29   5   0 -0.8304 4.08759   1
 -30  -5   0 -4.2891 4.69757   2
  30   5   0 2.33229 4.26163   1
 -31  -5   0 -4.9410 4.74620   2
  31   5   0 0.59938 4.25243   1
 -32  -5   0 65.3767 9.85517   2
  32   5   0 72.2812 11.1071   1
   0  -6   0 1664.88 60.9458   1
   0   6   0 1706.62 60.8589   2
   1  -6   0 244.736 9.17977   1
  -1  -6   0 249.377 9.24899   1
   1  -6   0 240.204 9.09684   2
  -1  -6   0 235.070 9.08359   2
   1   6   0 236.729 9.30678   1
  -1   6   0 227.075 9.23103   1
   1   6   0 248.357 9.10214   2
  -2  -6   0 68.1017 3.37373   1
  -2  -6   0 63.1911 3.15037   2
   2  -6   0 64.1026 3.15772   2
   2  -6   0 61.2932 3.18794   1
   2   6   0 65.1155 3.14741   2
   2   6   0 64.6432 3.56642   1
  -2   6   0 59.7969 3.36618   1
  -3  -6   0 304.005 11.6923   2
   3  -6   0 307.520 11.7087   2
  -3  -6   0 315.307 11.8765   1
   3  -6   0 323.157 11.7372   1
   3   6   0 325.538 11.7052   2
   3   6   0 307.075 11.9761   1
  -3   6   0 305.573 11.7548   1
   4  -6   0 90.5813 3.92098   1
  -4  -6   0 89.8229 3.61080   3
  -4  -6   0 87.2444 4.22672   1
  -4  -6   0 83.9808 4.01448   2
   4   6   0 87.0450 3.93252   2
  -4   6   0 86.7616 4.08919   1
   4   6   0 86.4112 4.62556   1
  -5  -6   0 8.33642 1.14392   1
   5  -6   0 9.95574 1.93068   1
  -5  -6   0 11.1927 1.55108   3
  -5  -6   0 10.2974 1.33265   2
   5   6   0 8.14796 1.19920   2
  -5   6   0 7.20736 1.05039   1
  -6  -6   0 425.177 16.0883   1
  -6  -6   0 421.828 15.6670   3
  -6  -6   0 400.553 15.8413   2
   6  -6   0 431.956 15.7805   1
   6  -6   0 438.275 15.8524   2
   6   6   0 449.832 15.8639   2
  -6   6   0 416.633 15.8297   1
   6   6   0 423.608 16.3033   1
  -7  -6   0 283.361 11.2529   2
   7  -6   0 289.241 11.0843   1
  -7  -6   0 297.596 11.4800   1
  -7  -6   0 297.938 11.0115   3
   7  -6   0 299.645 11.2083   2
   7   6   0 280.640 12.2465   1
   7   6   0 305.126 11.2322   2
  -8  -6   0 531.382 20.0720   1
   8  -6   0 525.675 19.6906   1
   8  -6   0 541.374 19.8184   2
  -8  -6   0 527.616 19.6436   3
  -8  -6   0 501.972 19.8206   2
   8   6   0 558.421 19.8360   2
   8   6   0 552.869 20.3845   1
  -9  -6   0 -2.2726 1.46412   2
  -9  -6   0 0.44828 1.17791   1
   9  -6   0 1.43432 1.26220   2
   9  -6   0 0.26980 0.86001   1
  -9  -6   0 1.10976 0.86885   3
  10  -6   0 136.422 5.83954   1
  10  -6   0 136.074 6.08801   2
 -10  -6   0 134.988 6.27255   2
 -10  -6   0 137.346 6.53095   1
  10   6   0 127.533 7.28069   1
  10   6   0 148.528 6.17834   2
 -11  -6   0 -1.5491 1.67433   2
  11  -6   0 -0.1014 1.41056   2
 -11  -6   0 -0.1153 1.33792   1
  11  -6   0 0.91836 1.14342   3
  11  -6   0 -0.8640 0.95142   1
  11   6   0 -1.5894 1.52324   2
  12  -6   0 20.1630 1.85598   3
  12  -6   0 27.3833 3.30292   2
 -12  -6   0 23.0028 3.91230   2
  12  -6   0 27.2543 2.92165   1
  12   6   0 25.3457 3.53696   2
  13  -6   0 12.5659 1.57041   3
 -13  -6   0 10.6535 2.16199   2
  13  -6   0 13.8833 2.87732   1
  13  -6   0 20.3528 3.66567   1
  13   6   0 7.21576 2.38967   1
  14  -6   0 172.561 7.43570   1
  14  -6   0 170.075 7.76518   3
 -14  -6   0 176.526 8.23332   2
  14  -6   0 175.703 7.81077   1
  14   6   0 172.642 9.40775   1
  15  -6   0 14.7870 1.95100   1
  15  -6   0 17.9326 1.95012   3
 -15  -6   0 18.5682 2.73071   2
  15  -6   0 17.5643 3.32539   1
  16  -6   0 299.953 11.9933   1
 -16  -6   0 297.937 12.6535   2
  16  -6   0 311.699 12.2899   3
  16  -6   0 306.918 12.3298   1
  16   6   0 285.180 13.7092   1
  17  -6   0 -1.0459 1.41550   1
  17  -6   0 -0.0284 1.76521   3
  17  -6   0 -0.7425 1.68728   1
 -17  -6   0 -3.3609 2.42607   2
 -18  -6   0 23.2632 3.36444   2
  18  -6   0 24.9078 4.79260   1
  18  -6   0 15.0496 1.93177   1
  18  -6   0 19.1015 2.31763   3
 -19  -6   0 -1.6687 2.91358   2
  19  -6   0 0.94861 1.99092   3
  19  -6   0 1.37549 1.92712   1
  20  -6   0 67.8338 6.15406   3
  20  -6   0 77.8894 6.21962   1
 -20  -6   0 72.3807 6.98961   2
  21  -6   0 29.0102 5.56760   1
  21  -6   0 17.1558 2.45958   3
 -21  -6   0 19.7171 3.57339   2
  21   6   0 10.2914 3.59719   1
  22  -6   0 129.710 8.16862   3
 -22  -6   0 148.616 9.19309   2
  22  -6   0 140.017 8.20668   1
  22   6   0 130.795 10.5304   1
  23  -6   0 -1.2909 2.25605   1
  23  -6   0 -2.7991 2.44179   3
 -23  -6   0 -0.0462 3.64720   2
  23   6   0 -5.7894 3.44896   1
  24  -6   0 18.8066 3.05391   3
 -24  -6   0 25.5997 4.45936   2
  24  -6   0 29.6800 6.18362   1
  24   6   0 17.1278 4.12232   1
 -25  -6   0 1.86436 4.12565   2
  25  -6   0 3.42597 2.57065   1
  25   6   0 -0.3711 3.88118   1
 -26  -6   0 5.34857 4.25719   2
  26  -6   0 5.66471 2.65071   1
  26   6   0 1.20271 5.24789   1
 -27  -6   0 31.0098 4.99391   2
  27   6   0 21.0019 4.63000   1
  28  -6   0 39.7498 6.91433   1
 -28  -6   0 26.4110 5.00329   2
  28   6   0 22.8415 4.68870   1
 -29  -6   0 -2.0425 4.51621   2
  29   6   0 -2.1335 4.14777   1
 -30  -6   0 75.4534 9.93426   2
  30   6   0 75.6275 11.0599   1
 -31  -6   0 -2.2977 4.75278   2
  31   6   0 -5.7926 4.28090   1
 -32  -6   0 0.51357 5.09959   2
  32   6   0 -0.0010 4.52701   1
   0  -7   0 5.59698 0.99047   1
   1  -7   0 154.031 5.89165   2
   1  -7   0 141.882 5.98722   1
  -1  -7   0 142.236 6.03847   1
  -1  -7   0 142.512 5.86762   2
  -1   7   0 138.481 6.12070   1
   1   7   0 137.393 6.18708   1
   1   7   0 147.072 5.88939   2
   2  -7   0 6.21052 1.14212   2
  -2  -7   0 5.84366 1.19041   2
   2  -7   0 3.78514 0.92733   1
  -2  -7   0 4.44413 0.96401   1
  -2   7   0 3.19852 1.07831   1
   2   7   0 1.67430 1.13861   2
   2   7   0 3.55155 1.17736   1
  -3  -7   0 -0.3969 0.89169   1
   3  -7   0 0.16247 1.08400   2
  -3  -7   0 -2.0369 1.10748   2
   3   7   0 0.01253 1.11891   1
   4  -7   0 115.518 5.20953   2
   4  -7   0 117.546 5.11691   1
  -4  -7   0 114.069 4.87631   3
  -4  -7   0 126.616 5.42942   1
  -4  -7   0 116.989 5.18130   2
   4   7   0 129.400 5.15593   2
   4   7   0 128.582 5.78283   1
  -4   7   0 109.170 5.27959   1
  -5  -7   0 1.15046 0.94599   1
  -5  -7   0 1.86972 0.65014   3
   5  -7   0 -0.6743 0.80385   1
  -5   7   0 -1.7754 1.01749   1
   5   7   0 -0.1947 1.17146   2
   5   7   0 0.11403 1.26148   1
  -6  -7   0 16.6926 2.73667   1
   6  -7   0 13.9765 2.22560   1
  -6  -7   0 9.96567 1.50688   2
   6  -7   0 14.7182 2.27833   2
   6   7   0 13.4368 1.53460   2
   6   7   0 10.3448 2.01736   1
  -6   7   0 10.2942 1.28811   1
  -7  -7   0 136.641 5.62433   3
   7  -7   0 145.522 5.92134   2
  -7  -7   0 138.586 6.29130   1
   7  -7   0 141.371 5.76952   1
  -7  -7   0 130.791 6.04543   2
   7   7   0 138.247 5.97620   2
   7   7   0 138.663 6.94102   1
   8  -7   0 548.553 20.1394   1
  -8  -7   0 508.489 20.5921   2
  -8  -7   0 543.492 20.5416   1
   8  -7   0 554.912 20.2625   2
  -8  -7   0 538.071 20.0399   3
   8   7   0 543.532 20.8611   1
   8   7   0 577.881 20.2935   2
   9  -7   0 -2.4008 1.31815   2
  -9  -7   0 -0.8740 1.19897   1
   9  -7   0 -0.7856 0.88856   1
  -9  -7   0 -0.5205 0.84942   3
  -9  -7   0 -1.6385 1.50762   2
   9   7   0 -0.6779 1.42925   2
 -10  -7   0 382.779 15.7189   1
  10  -7   0 422.826 15.4541   2
 -10  -7   0 385.515 15.4492   2
 -10  -7   0 396.112 15.1714   3
  10  -7   0 416.032 15.2455   1
  10   7   0 408.440 16.2530   1
  10   7   0 424.053 15.4583   2
 -11  -7   0 -0.8972 1.72049   1
 -11  -7   0 -0.7956 1.77723   2
  11  -7   0 0.40447 1.48689   2
  11   7   0 -0.3574 1.67327   2
  11   7   0 -2.6305 1.99226   1
  12  -7   0 3.79137 1.31091   3
 -12  -7   0 1.96501 1.93549   2
  12  -7   0 2.78310 1.15012   1
  12   7   0 1.98938 1.90513   2
  12   7   0 -0.5626 2.22272   1
  13  -7   0 18.6926 3.01732   1
 -13  -7   0 19.3415 2.49703   2
  13  -7   0 20.9842 3.54768   3
  14  -7   0 3.94103 1.52655   1
  14  -7   0 -0.6161 1.52660   3
  14  -7   0 1.74776 1.21417   1
 -14  -7   0 1.44532 2.24485   2
  14   7   0 -1.8411 2.48235   1
 -15  -7   0 7.82285 2.52992   2
  15  -7   0 5.40606 1.64347   3
  15  -7   0 5.37685 1.69098   1
  15  -7   0 6.09457 1.41866   1
  15   7   0 0.19948 2.67093   1
  16  -7   0 31.5464 4.58278   1
 -16  -7   0 35.0710 5.28061   2
  16  -7   0 34.1478 3.89468   1
  16  -7   0 42.3362 4.51625   3
  16   7   0 24.4389 3.50177   1
  17  -7   0 5.55939 1.58715   1
 -17  -7   0 5.22526 2.81200   2
  17  -7   0 4.02423 1.85202   1
  17  -7   0 7.29914 1.86898   3
  17   7   0 1.19347 3.01256   1
  18  -7   0 112.123 6.58552   3
  18  -7   0 103.640 6.24102   1
 -18  -7   0 108.926 7.15484   2
  18  -7   0 117.581 6.60355   1
  18   7   0 95.5892 9.19907   1
 -19  -7   0 63.6297 6.70578   2
  19  -7   0 75.5065 5.87455   1
  19  -7   0 71.2807 5.90239   3
  20  -7   0 14.4665 2.23946   1
 -20  -7   0 12.7744 3.38666   2
  20  -7   0 12.0757 2.24711   3
  20   7   0 5.65116 3.46019   1
 -21  -7   0 4.63625 3.46693   2
  21  -7   0 2.64815 2.16370   1
  21  -7   0 4.00598 2.23812   3
  21   7   0 -4.5845 3.41544   1
 -22  -7   0 0.98572 3.41097   2
  22  -7   0 -0.7809 2.22596   1
  22  -7   0 -2.2207 2.33091   3
  22   7   0 4.33123 3.71664   1
 -23  -7   0 -3.4955 3.60949   2
  23  -7   0 -3.0746 2.42597   3
  23  -7   0 -0.0759 2.29282   1
  23   7   0 -5.3494 3.60879   1
  24  -7   0 10.2825 2.77919   3
 -24  -7   0 17.1294 4.27698   2
  24  -7   0 12.6510 2.65324   1
  24   7   0 7.57997 4.06685   1
  25  -7   0 20.1272 2.95982   3
  25  -7   0 32.0543 6.27103   1
  25   7   0 18.4498 4.48740   1
  26  -7   0 11.1329 2.65917   1
 -26  -7   0 11.5484 4.38532   2
  26   7   0 8.50250 4.29666   1
 -27  -7   0 9.66966 4.46421   2
  27  -7   0 13.2882 2.84468   1
  27   7   0 5.06943 4.28522   1
  28  -7   0 7.43413 2.94308   1
 -28  -7   0 7.48593 4.57977   2
  28   7   0 3.42558 4.30360   1
 -29  -7   0 -3.7033 4.73647   2
  29   7   0 -3.3021 4.37688   1
 -30  -7   0 6.05751 4.85136   2
  30   7   0 7.24183 4.48802   1
 -31  -7   0 -2.5026 4.83941   2
  31   7   0 -1.3972 4.47379   1
 -32  -7   0 -2.6862 5.20028   2
   0  -8   0 3861.44 146.489   4
   0   8   0 4101.06 147.674   4
   1   8   0 -0.2459 1.42094   2
  -2  -8   0 1879.74 67.3288   1
   2  -8   0 1938.38 67.2633   1
   2   8   0 1763.21 67.3465   1
  -2   8   0 1757.82 67.2256   1
   2   8   0 1947.72 67.1730   2
  -3  -8   0 265.075 10.5717   2
  -3  -8   0 275.214 10.7654   1
   3  -8   0 272.895 10.5731   2
   3  -8   0 286.757 10.6381   1
   3   8   0 276.568 10.5925   2
   3   8   0 272.662 10.9934   1
  -3   8   0 271.596 10.7120   1
   4  -8   0 410.244 16.0625   2
   4  -8   0 456.575 16.1078   1
  -4  -8   0 423.251 15.8627   3
  -4  -8   0 417.954 16.0714   2
  -4  -8   0 442.243 16.2968   1
   4   8   0 410.749 18.0040   1
  -4   8   0 426.505 16.1506   1
   4   8   0 446.730 16.0565   2
  -5  -8   0 16.2601 2.91979   2
  -5  -8   0 24.0901 1.94545   3
   5  -8   0 25.0568 2.65037   1
   5  -8   0 17.0788 2.94191   2
  -5  -8   0 25.7318 3.09308   1
   5   8   0 23.8168 3.88846   1
  -5   8   0 27.6892 3.12376   1
   5   8   0 17.7944 2.70217   2
  -6  -8   0 22.1542 3.15963   1
  -6  -8   0 16.4805 1.99513   2
   6  -8   0 15.7421 2.55742   1
   6   8   0 16.5247 2.67186   2
  -6   8   0 18.2398 3.03833   1
   7  -8   0 187.118 7.49343   2
  -7  -8   0 183.407 7.91090   1
  -7  -8   0 173.822 7.60081   2
   7  -8   0 188.072 7.45257   1
  -7  -8   0 188.867 7.16592   3
   7   8   0 178.758 8.48365   1
  -7   8   0 172.510 7.63765   1
   7   8   0 187.869 7.55181   2
  -8  -8   0 -0.0750 0.82151   3
   8  -8   0 -1.0988 1.31506   2
  -8  -8   0 -0.1759 1.18925   1
   8   8   0 -1.7289 1.45681   2
  -9  -8   0 419.122 16.9461   1
  -9  -8   0 433.463 16.3306   3
   9  -8   0 448.221 16.6293   2
  -9  -8   0 431.264 16.6706   2
   9  -8   0 446.748 16.4700   1
   9   8   0 427.740 17.3609   1
   9   8   0 466.401 16.6671   2
 -10  -8   0 31.5805 3.81901   2
  10  -8   0 35.4434 3.10082   1
  10  -8   0 39.9852 3.51938   2
 -10  -8   0 32.1488 2.89818   3
  10   8   0 31.9845 5.60563   1
  10   8   0 38.1129 3.69184   2
 -11  -8   0 61.6771 4.76934   2
  11  -8   0 66.5309 3.89972   1
  11  -8   0 73.6559 5.02851   2
  11   8   0 58.9783 6.23200   1
  11   8   0 57.6758 4.49229   2
 -12  -8   0 82.6120 5.52286   2
  12  -8   0 94.3994 4.80734   3
  12  -8   0 89.4799 4.64805   1
  12   8   0 80.8351 7.14138   1
  13  -8   0 19.3457 3.25790   1
  13  -8   0 21.9002 3.53415   3
 -13  -8   0 24.7431 4.31840   2
  13   8   0 15.1656 2.71121   1
  14  -8   0 638.272 24.0827   3
 -14  -8   0 652.036 24.4735   2
  14  -8   0 652.816 24.1997   1
  14  -8   0 636.743 24.0272   1
  14   8   0 647.050 25.4815   1
  15  -8   0 -1.6586 1.59732   1
  15  -8   0 -0.3226 1.31736   1
  15  -8   0 -0.2818 1.54861   3
 -15  -8   0 -0.5635 2.45208   2
  15   8   0 -3.7924 2.74626   1
  16  -8   0 1126.23 41.0301   3
 -16  -8   0 1090.01 41.3395   2
  16  -8   0 1121.58 41.1091   1
  16  -8   0 1102.68 40.9617   1
  16   8   0 1138.87 42.3546   1
  17  -8   0 2.91745 1.78023   3
  17  -8   0 0.62244 1.73659   1
 -17  -8   0 1.11817 2.61499   2
  17  -8   0 -0.0038 1.48958   1
  18  -8   0 103.587 6.28216   1
 -18  -8   0 104.235 7.07867   2
  18  -8   0 105.783 6.25565   3
  18  -8   0 81.5677 8.56550   1
  18   8   0 73.0316 9.20432   1
  19  -8   0 -1.9864 1.92905   3
  19  -8   0 -2.3924 1.81453   1
  20  -8   0 5.69321 2.09048   3
  20  -8   0 2.02771 1.99881   1
 -20  -8   0 1.85484 3.09287   2
 -21  -8   0 48.6903 6.86266   2
  21  -8   0 47.1004 5.79947   1
  21  -8   0 50.3877 5.79483   3
 -22  -8   0 12.2402 3.65207   2
  22  -8   0 8.94380 2.33187   1
  22  -8   0 8.09058 2.49236   3
  22   8   0 3.99584 3.84197   1
  23  -8   0 1.58258 2.27449   1
 -23  -8   0 1.62486 3.70450   2
  23  -8   0 0.07949 2.43273   3
  23   8   0 -6.1688 3.79101   1
 -24  -8   0 79.6375 8.20201   2
  24  -8   0 77.4453 6.83575   1
  24  -8   0 80.9535 6.82162   3
  24   8   0 62.2076 10.6352   1
  25  -8   0 7.40946 2.54421   1
 -25  -8   0 11.3524 4.29214   2
  25   8   0 5.76266 5.05067   1
 -26  -8   0 10.9184 4.37017   2
  26  -8   0 5.90317 2.57917   1
  26   8   0 3.36713 4.40916   1
 -27  -8   0 20.1690 4.82988   2
  27  -8   0 15.8279 2.87467   1
  27   8   0 7.83248 4.58664   1
 -28  -8   0 159.698 11.1013   2
  28   8   0 163.656 13.3937   1
 -29  -8   0 -1.4676 4.64851   2
  29   8   0 -0.3793 4.51757   1
 -30  -8   0 96.0483 10.0870   2
  30   8   0 96.4728 12.1663   1
 -31  -8   0 5.87181 4.97925   2
  31   8   0 4.40105 4.77250   1
   0   9   0 15.4708 4.69027   4
   1  -9   0 4.04668 1.07436   1
   1   9   0 5.05302 1.41349   2
  -2  -9   0 165.690 7.18471   1
   2  -9   0 176.654 7.08284   1
  -2  -9   0 162.428 6.96649   2
   2  -9   0 164.719 7.00316   2
   2   9   0 156.163 7.58081   1
   2   9   0 171.647 6.95733   2
  -2   9   0 173.648 7.30468   1
  -3  -9   0 40.2530 3.41248   1
   3  -9   0 33.0772 3.39456   2
   3  -9   0 39.5900 3.22126   1
  -3  -9   0 40.3593 3.36656   2
   3   9   0 34.3032 4.08018   1
  -3   9   0 38.1077 3.71938   1
   3   9   0 34.7648 3.15786   2
  -4  -9   0 646.751 26.5374   2
  -4  -9   0 717.172 25.9032   3
   4  -9   0 746.542 26.3147   1
  -4  -9   0 711.934 26.4882   1
   4   9   0 707.803 26.6559   1
  -4   9   0 702.028 26.3506   1
   4   9   0 758.607 26.2609   2
   5  -9   0 88.8997 4.84920   2
  -5  -9   0 94.9391 4.00776   3
  -5  -9   0 93.1291 5.10814   1
   5  -9   0 89.3238 4.67631   1
  -5  -9   0 94.1337 4.98284   2
  -5   9   0 86.3722 5.05761   1
   5   9   0 95.4828 4.68996   2
   5   9   0 95.3075 5.71679   1
   6  -9   0 820.782 28.6286   1
  -6  -9   0 758.153 28.8759   1
  -6  -9   0 731.757 28.5769   2
  -6  -9   0 774.896 28.2959   3
   6  -9   0 757.690 28.6490   2
   6   9   0 778.266 29.1407   1
  -6   9   0 774.620 28.6703   1
   6   9   0 822.770 28.6253   2
   7  -9   0 27.9806 3.15125   1
  -7  -9   0 31.9187 2.52002   3
  -7  -9   0 30.1797 3.51019   2
  -7  -9   0 34.8587 3.78384   1
   7  -9   0 32.6780 3.11967   2
   7   9   0 29.4279 3.25158   2
   7   9   0 28.8347 4.79227   1
   8  -9   0 244.870 9.68577   2
  -8  -9   0 235.189 9.78545   2
  -8  -9   0 236.125 9.30282   3
  -8  -9   0 240.884 10.8468   1
   8  -9   0 237.444 9.57997   1
   8   9   0 249.386 9.76867   2
   8   9   0 243.994 10.8310   1
   9  -9   0 192.465 7.83036   1
  -9  -9   0 174.020 8.11084   2
   9  -9   0 191.154 7.94740   2
  -9  -9   0 186.139 7.50643   3
   9   9   0 178.471 7.95803   2
   9   9   0 200.056 9.32406   1
  10  -9   0 969.350 32.4546   2
  10  -9   0 859.689 31.4281   1
 -10  -9   0 790.856 31.5482   2
 -10  -9   0 789.231 31.2391   3
  10   9   0 870.414 32.3941   1
  10   9   0 851.385 31.5721   2
  12  -9   0 6.61153 1.29597   1
 -12  -9   0 6.09517 2.20856   2
  12  -9   0 6.71498 1.37758   3
  12   9   0 3.50811 2.57640   1
 -13  -9   0 62.4169 5.15946   2
  13  -9   0 64.3147 4.31550   3
  13  -9   0 58.0718 4.04387   1
  13   9   0 51.9693 7.28965   1
  14  -9   0 455.292 17.5303   3
  14  -9   0 457.789 17.6599   1
 -14  -9   0 471.501 18.0288   2
  14  -9   0 450.933 17.4770   1
  14   9   0 465.512 19.2603   1
  15  -9   0 238.350 10.0198   1
  15  -9   0 241.758 10.1625   3
 -15  -9   0 247.170 10.8445   2
  15  -9   0 243.230 10.3448   1
  15   9   0 242.455 12.5420   1
 -16  -9   0 6.88189 2.83153   2
  16  -9   0 6.26240 1.77298   1
  16  -9   0 5.32725 1.53565   1
  16  -9   0 3.31074 1.76413   3
  16   9   0 0.53059 3.16816   1
 -17  -9   0 -2.6831 2.69465   2
  17  -9   0 -2.2605 1.49107   1
  17  -9   0 -2.2849 1.68785   1
  17  -9   0 1.60775 1.75264   3
 -18  -9   0 31.9361 3.80252   2
  18  -9   0 31.0868 4.93360   1
  18  -9   0 39.1746 4.88502   3
  19  -9   0 -1.4481 1.91965   3
  20  -9   0 30.6012 5.30598   1
 -20  -9   0 37.9227 6.56203   2
  20   9   0 21.1754 4.18038   1
  21  -9   0 21.3712 2.57819   1
  21  -9   0 37.1132 5.34884   3
 -21  -9   0 26.7726 4.01669   2
  21   9   0 14.1820 4.38533   1
 -22  -9   0 12.8762 3.84573   2
  22  -9   0 7.35477 2.39706   3
  22  -9   0 9.64923 2.31856   1
  23  -9   0 0.49706 2.24851   1
  23  -9   0 2.83731 2.38412   3
 -23  -9   0 3.38817 3.67630   2
  23   9   0 -6.9725 3.97654   1
  24  -9   0 261.296 11.5749   1
 -24  -9   0 225.369 15.8500   2
  24  -9   0 251.582 11.5778   3
  25  -9   0 32.1210 6.05182   1
 -25  -9   0 28.8539 4.76112   2
 -26  -9   0 5.88263 4.24804   2
  26  -9   0 1.84679 2.53442   1
  26   9   0 2.22999 4.45749   1
 -27  -9   0 4.63810 4.30327   2
  27   9   0 -3.3140 4.38410   1
 -28  -9   0 172.765 11.2053   2
  28   9   0 161.031 13.7790   1
 -29  -9   0 14.9924 4.98229   2
  29   9   0 11.2093 4.83523   1
 -30  -9   0 6.97327 4.88853   2
  30   9   0 6.23958 4.80863   1
 -31  -9   0 7.97417 4.98726   2
  31   9   0 -0.8808 4.73376   1
   0 -10   0 120.931 6.00293   2
   0 -10   0 140.076 6.07220   1
   0  10   0 131.396 6.40062   1
   1 -10   0 23.7227 3.20209   2
  -1 -10   0 24.0906 3.20568   1
   1 -10   0 27.8058 3.17633   1
  -1 -10   0 21.4713 3.37921   2
  -1  10   0 30.0716 3.90815   1
   1  10   0 27.3426 3.94242   1
   1  10   0 20.0576 2.02985   2
  -2 -10   0 987.253 35.2618   1
   2 -10   0 990.695 35.1733   1
   2 -10   0 915.024 34.9970   2
  -2 -10   0 904.114 34.9936   2
   2  10   0 926.659 35.3130   1
  -2  10   0 955.542 36.0586   1
   2  10   0 1020.92 35.0416   2
   3 -10   0 6.73714 1.31444   1
   3 -10   0 7.55719 1.68983   2
  -3 -10   0 6.92118 1.33085   1
  -3 -10   0 8.59596 1.70811   2
   3  10   0 5.69524 1.71757   1
   3  10   0 3.58370 1.64983   2
   4 -10   0 661.425 23.7247   1
   4 -10   0 615.544 23.6240   2
  -4 -10   0 632.446 23.6267   2
  -4 -10   0 656.160 23.2231   3
  -4 -10   0 643.616 23.9026   1
  -4  10   0 568.680 24.2075   1
   4  10   0 683.035 23.6509   2
   4  10   0 637.695 24.0868   1
   5 -10   0 1.58024 1.15269   1
  -5 -10   0 2.16005 0.79958   3
  -5 -10   0 2.14595 1.66639   2
   5 -10   0 2.74358 1.67931   2
  -5 -10   0 2.62524 1.30341   1
   5  10   0 -0.7317 1.55938   2
  -5  10   0 -1.4058 1.70472   1
   5  10   0 2.53273 1.77027   1
  -6 -10   0 252.753 10.5352   1
   6 -10   0 236.298 9.86760   2
   6 -10   0 247.243 9.76746   1
  -6 -10   0 238.238 9.85045   2
  -6 -10   0 242.691 9.25625   3
  -6  10   0 228.098 10.3007   1
   6  10   0 242.952 10.7072   1
   6  10   0 248.182 9.80173   2
   7 -10   0 10.5604 1.70065   2
  -7 -10   0 5.80378 1.84390   2
   7 -10   0 2.11053 1.90440   2
   7 -10   0 6.52283 1.30186   1
  -7 -10   0 5.75543 1.03919   3
   7  10   0 7.78301 1.94792   2
   7  10   0 4.39649 2.10921   1
  -7  10   0 2.84288 2.00596   1
   8 -10   0 790.109 29.8102   2
   8 -10   0 843.079 29.8192   1
  -8 -10   0 788.815 29.8465   2
  -8 -10   0 784.700 29.4933   3
   8  10   0 807.319 30.5590   1
   8  10   0 831.881 29.8629   2
  -9 -10   0 24.3450 4.13521   2
  -9 -10   0 37.8333 2.94595   3
   9 -10   0 37.4905 3.51799   1
   9  10   0 28.6399 3.98047   2
   9  10   0 34.6829 5.83354   1
  10 -10   0 390.395 14.5643   1
 -10 -10   0 367.633 14.7798   2
  10  10   0 376.149 15.9411   1
  11 -10   0 4.20509 1.28869   1
 -11 -10   0 4.81414 2.12416   2
  11  10   0 1.41304 2.54149   1
  12 -10   0 167.110 7.21049   1
  12 -10   0 165.032 7.04491   3
 -12 -10   0 157.601 7.77034   2
  12  10   0 148.760 9.46287   1
  13 -10   0 -0.5479 1.33793   1
 -13 -10   0 -1.3524 2.36093   2
  13 -10   0 -0.4890 1.38462   3
  13  10   0 0.29722 2.88401   1
 -14 -10   0 5.47664 2.50155   2
  14 -10   0 5.10619 1.43206   1
  14 -10   0 4.10212 1.60702   3
  14  10   0 3.90404 2.91623   1
  15 -10   0 77.8338 4.94505   1
 -15 -10   0 83.9777 6.23990   2
  15 -10   0 87.9852 5.43353   1
  15 -10   0 85.6608 5.26478   3
  15  10   0 66.2158 8.51285   1
  16 -10   0 10.1888 1.89490   3
  16 -10   0 8.06718 1.62871   1
 -16 -10   0 9.98457 2.91048   2
  16 -10   0 8.82894 1.89808   1
  17 -10   0 7.76594 1.94781   1
 -17 -10   0 10.0117 3.00564   2
  17 -10   0 8.76540 1.94447   3
  18 -10   0 372.620 14.6125   1
 -18 -10   0 362.516 15.1197   2
  18 -10   0 357.842 14.4706   3
  18  10   0 340.268 17.0979   1
 -19 -10   0 4.81814 3.33333   2
  19 -10   0 -0.1325 2.00855   1
  19 -10   0 5.58625 2.11724   3
  19  10   0 -4.9733 3.61405   1
 -20 -10   0 147.694 9.04396   2
  20 -10   0 156.423 7.87172   3
  20 -10   0 147.126 7.94532   1
  20  10   0 119.757 11.4492   1
 -21 -10   0 21.8153 3.89257   2
  21 -10   0 16.4501 2.46270   1
  21 -10   0 21.6796 2.64973   3
  22 -10   0 93.6012 6.74106   3
 -22 -10   0 100.429 7.99523   2
  22 -10   0 95.3215 6.77658   1
  22  10   0 69.4400 11.0212   1
  23 -10   0 14.5738 2.67148   3
  23 -10   0 12.8968 2.51484   1
 -23 -10   0 24.4247 4.21675   2
  23  10   0 8.63535 6.02135   1
  24 -10   0 -2.0426 2.20665   1
  24 -10   0 -2.1650 2.40374   3
 -24 -10   0 1.56629 3.86137   2
  24  10   0 -5.1631 4.22154   1
  25 -10   0 -2.7030 2.30048   1
 -25 -10   0 2.33369 4.06757   2
  25  10   0 -7.4462 4.32777   1
  26  10   0 19.5303 5.07683   1
 -27 -10   0 12.7510 4.64638   2
  27  10   0 2.60327 4.82108   1
 -28 -10   0 118.962 10.0211   2
  28  10   0 111.371 12.8381   1
  29  10   0 14.0731 4.97843   1
 -30 -10   0 -0.4020 4.82399   2
  30  10   0 -5.4922 4.69486   1
   0 -11   0 -0.5239 1.69162   2
   0 -11   0 2.33773 1.27347   1
   0  11   0 0.95483 1.65500   1
   1 -11   0 21.1791 3.60500   2
  -1 -11   0 22.5064 3.50852   2
  -1 -11   0 30.1083 3.64411   1
   1  11   0 18.0436 3.31566   2
   1  11   0 25.2432 4.56455   1
  -2 -11   0 314.413 12.5674   1
  -2 -11   0 301.001 12.2790   2
   2 -11   0 331.061 12.4434   1
   2 -11   0 301.709 12.3097   2
   2  11   0 306.091 12.8634   1
  -2  11   0 324.281 12.6608   1
   2  11   0 324.893 12.3107   2
   3 -11   0 -0.8475 1.75620   2
   3 -11   0 0.95490 1.26998   1
  -3 -11   0 2.49903 1.37413   1
  -3 -11   0 1.63801 1.74988   2
  -3 -11   0 -1.0343 0.78408   3
   3  11   0 0.40321 1.83039   1
   3  11   0 -1.6977 1.73073   2
  -3  11   0 3.45566 1.67434   1
   4 -11   0 346.435 13.6763   1
  -4 -11   0 348.581 15.1481   1
  -4 -11   0 331.796 13.0179   3
   4 -11   0 343.557 13.6456   2
  -4 -11   0 351.322 13.6416   2
  -4  11   0 373.123 13.9509   1
   4  11   0 366.037 13.6457   2
   4  11   0 352.489 14.3570   1
   5 -11   0 104.713 5.56569   2
  -5 -11   0 102.258 5.56538   2
   5 -11   0 107.043 5.43186   1
  -5 -11   0 99.2941 4.52315   3
   5  11   0 99.0361 5.45623   2
  -5  11   0 110.072 6.00302   1
   5  11   0 110.801 6.77822   1
   6 -11   0 9.39526 1.44394   1
  -6 -11   0 9.35021 2.03220   2
  -6 -11   0 9.10578 1.06828   3
   6 -11   0 9.47638 2.04486   2
   6  11   0 7.21633 2.23577   1
   6  11   0 7.11691 1.94540   2
  -6  11   0 7.68945 1.89177   1
  -7 -11   0 112.320 6.13061   2
   7 -11   0 130.913 6.10566   2
   7 -11   0 113.066 6.11881   2
  -7 -11   0 119.654 5.12544   3
   7 -11   0 120.245 5.80508   1
   7  11   0 112.982 5.94335   2
   7  11   0 111.953 7.44289   1
  -7  11   0 122.482 6.39634   1
  -8 -11   0 83.8051 4.11379   3
   8 -11   0 84.6307 4.81338   1
   8 -11   0 79.3098 5.22361   2
  -8 -11   0 81.5910 5.24813   2
  -8  11   0 86.9815 5.55041   1
   8  11   0 78.4171 6.83684   1
  -9 -11   0 68.4761 4.97352   2
   9 -11   0 68.4453 4.45389   1
   9 -11   0 71.8774 5.12528   2
  -9 -11   0 67.9035 3.79149   3
   9  11   0 63.9324 6.76479   1
  10 -11   0 -0.0567 1.29488   1
 -10 -11   0 -0.5875 2.09736   2
  10  11   0 -2.2089 2.54292   1
 -11 -11   0 55.1456 5.04391   2
  11 -11   0 50.4098 3.76088   3
  11 -11   0 57.3669 4.23701   1
  11  11   0 40.3787 7.05063   1
  12 -11   0 60.1044 4.60424   1
 -12 -11   0 68.9786 5.53580   2
  12 -11   0 66.2293 4.34081   3
  12  11   0 73.7638 7.89136   1
 -13 -11   0 2.60197 2.41788   2
  13 -11   0 4.72957 1.47553   3
  13 -11   0 3.12344 1.44461   1
  13  11   0 -3.5369 2.86806   1
 -14 -11   0 150.053 7.89439   2
  14 -11   0 156.706 6.92247   3
  14 -11   0 148.792 7.08498   1
  14  11   0 133.041 10.1272   1
 -15 -11   0 140.847 7.70241   2
  15 -11   0 132.143 6.83311   1
  15 -11   0 145.656 6.71716   3
  15  11   0 118.950 10.1842   1
  16 -11   0 145.438 7.30047   1
  16 -11   0 141.499 6.98443   3
 -16 -11   0 140.168 8.08129   2
  16  11   0 119.992 10.5224   1
  17 -11   0 26.7272 4.62001   3
  17 -11   0 31.9400 4.98781   1
 -17 -11   0 32.5289 6.00960   2
  18 -11   0 292.282 13.0021   3
  18 -11   0 310.131 13.1360   1
 -18 -11   0 324.239 13.8746   2
  18  11   0 336.019 16.2031   1
 -19 -11   0 -0.1392 3.28789   2
  19 -11   0 -1.6764 1.99854   3
  19 -11   0 -3.2417 1.94583   1
  20 -11   0 41.0880 5.32443   3
  20 -11   0 38.0492 5.50025   1
 -20 -11   0 44.5159 6.86773   2
  21 -11   0 22.4972 2.65988   3
  21 -11   0 16.4027 2.50536   1
 -21 -11   0 24.9880 3.95851   2
  21  11   0 10.0588 4.68053   1
  22 -11   0 -0.8628 2.03483   1
  22 -11   0 0.09849 2.23712   3
 -22 -11   0 0.03886 3.67013   2
  22  11   0 -9.9953 6.58300   1
  23 -11   0 -0.8344 2.19432   1
  23 -11   0 -0.8175 2.30844   3
 -23 -11   0 -0.0851 5.75035   2
  23  11   0 -7.3859 4.28558   1
 -24 -11   0 1.01067 3.91469   2
  24 -11   0 -3.6213 2.20987   1
 -25 -11   0 8.46198 4.27051   2
  25  11   0 -4.1642 4.63985   1
  26  11   0 32.0628 5.44516   1
 -27 -11   0 5.72833 4.49006   2
  27  11   0 -4.6876 4.63141   1
 -28 -11   0 13.2128 4.71423   2
  28  11   0 3.75215 4.92502   1
 -29 -11   0 -4.0123 4.59604   2
  29  11   0 -6.9900 4.70612   1
   0 -12   0 124.615 6.47510   1
   0 -12   0 127.508 6.35973   2
   0  12   0 130.541 7.10443   1
  -1 -12   0 -2.0602 1.69594   1
  -1 -12   0 -2.1319 1.82732   2
   1 -12   0 -3.5355 1.80722   2
   1  12   0 -1.4189 1.87982   1
  -1  12   0 -0.9753 1.78690   1
  -2 -12   0 29.0452 3.98997   2
   2 -12   0 29.4215 3.83013   1
   2 -12   0 26.2171 4.02388   2
  -2  12   0 35.5221 4.59314   1
   2  12   0 25.6825 5.06684   1
   2  12   0 25.8554 3.82943   2
  -3 -12   0 121.460 4.98030   3
  -3 -12   0 118.361 6.12509   2
   3 -12   0 123.250 6.17024   1
   3 -12   0 123.486 6.23123   2
  -3  12   0 132.922 6.80011   1
   3  12   0 112.104 6.06920   2
   3  12   0 119.114 7.16870   1
   4 -12   0 305.644 12.4206   2
   4 -12   0 321.436 12.4858   1
  -4 -12   0 309.220 12.3809   2
  -4 -12   0 308.651 11.6511   3
   4  12   0 303.761 12.3679   2
   4  12   0 310.975 13.1836   1
  -4  12   0 323.147 12.7405   1
  -5 -12   0 0.57220 0.87896   3
   5 -12   0 1.50186 1.34549   1
   5 -12   0 2.66998 1.98793   2
  -5 -12   0 1.77804 2.00197   2
  -5  12   0 3.94428 1.87590   1
   5  12   0 4.97371 2.17192   1
   6 -12   0 1154.40 40.6142   1
  -6 -12   0 1093.72 40.0593   3
   6 -12   0 1088.19 40.5306   2
  -6 -12   0 1072.17 40.5028   2
  -6  12   0 1138.56 40.6841   1
   6  12   0 1077.70 41.1482   1
   7 -12   0 0.11988 1.35545   1
   7 -12   0 -0.2525 1.99995   2
  -7 -12   0 -0.0906 0.97664   3
  -7 -12   0 1.57550 2.11569   2
  -7  12   0 1.34510 1.90531   1
  -8 -12   0 27.8821 4.46899   2
   8 -12   0 33.4859 4.52435   2
  -8 -12   0 34.7004 2.98839   3
   8 -12   0 36.1281 3.85188   1
   8  12   0 39.3815 6.32250   1
  -8  12   0 36.1519 4.92500   1
   9 -12   0 94.2794 5.38937   1
   9 -12   0 87.0712 5.95211   2
  -9 -12   0 92.0311 5.77690   2
   9  12   0 97.6262 7.76189   1
 -10 -12   0 662.670 24.9764   2
  10 -12   0 658.196 25.0353   2
  10 -12   0 682.793 24.8470   1
  10  12   0 641.722 26.0155   1
 -11 -12   0 16.0247 2.69457   2
  11 -12   0 18.3073 3.83668   1
  11 -12   0 18.5009 2.79585   2
  11 -12   0 22.4893 3.25743   3
  11  12   0 11.8791 3.04177   1
 -12 -12   0 149.126 7.72546   2
  12 -12   0 150.951 7.15541   1
  12 -12   0 146.333 6.65474   3
  12  12   0 141.181 9.87963   1
  13 -12   0 -1.0123 1.39901   3
  13 -12   0 -1.5649 1.52187   1
 -13 -12   0 -2.1027 2.49223   2
 -14 -12   0 34.2066 5.43176   2
  14 -12   0 36.8087 5.36102   1
  14 -12   0 30.9357 3.97893   3
 -15 -12   0 5.36703 2.82941   2
  15 -12   0 -0.6463 1.66455   3
  15  12   0 -2.6084 3.34902   1
 -16 -12   0 4.05416 2.96081   2
  16 -12   0 2.73931 1.75913   3
  16 -12   0 2.92986 1.84154   1
  16  12   0 -3.2323 3.44670   1
  17 -12   0 43.7663 4.79059   3
  17 -12   0 35.5625 5.26256   1
  17  12   0 26.4287 4.50241   1
 -18 -12   0 382.514 15.7674   2
  18 -12   0 354.201 14.7695   3
  18 -12   0 369.891 15.0166   1
  18  12   0 368.943 17.8928   1
  19 -12   0 -2.5554 1.94969   1
 -19 -12   0 -1.3932 3.17676   2
  19 -12   0 -0.8747 1.94731   3
  20 -12   0 212.994 9.92635   1
 -20 -12   0 221.669 10.9146   2
  20 -12   0 222.234 9.78266   3
  20  12   0 184.547 13.6491   1
  21 -12   0 10.8208 2.30097   1
  21 -12   0 14.4057 2.48265   3
 -21 -12   0 18.0348 3.93888   2
  22 -12   0 2.13195 2.13462   1
  22 -12   0 6.77153 2.38250   3
  22  12   0 -3.9210 4.21849   1
  23 -12   0 11.2211 2.46556   1
 -23 -12   0 16.3195 4.07032   2
  23 -12   0 12.5472 2.61335   3
  23  12   0 4.01924 4.61359   1
 -24 -12   0 6.37819 4.09734   2
  24  12   0 -6.0032 4.54036   1
 -25 -12   0 -1.9303 4.05954   2
 -26 -12   0 -1.1338 4.24524   2
 -27 -12   0 7.34245 4.48862   2
  27  12   0 -4.0423 4.75757   1
 -28 -12   0 13.6325 4.72935   2
  28  12   0 2.38036 4.95774   1
 -29 -12   0 9.33962 4.90826   2
  29  12   0 0.04704 5.09029   1
   0 -13   0 -0.6720 1.95727   2
   0  13   0 -0.9605 2.02741   1
  -1 -13   0 8.24319 2.11281   2
   1 -13   0 7.91466 2.03721   2
  -1  13   0 5.34719 2.06360   1
   1  13   0 5.54242 2.16509   1
  -2 -13   0 11.7604 2.17934   2
   2 -13   0 8.55606 2.08220   2
   2  13   0 7.63006 2.27518   1
  -2  13   0 6.97990 2.08273   1
  -3 -13   0 11.6635 1.99079   3
   3 -13   0 9.98190 2.24508   2
  -3 -13   0 12.2724 2.20128   2
  -3  13   0 7.93782 2.15403   1
   3  13   0 8.09414 2.28533   1
  -4 -13   0 -0.9683 1.97996   2
   4 -13   0 -0.7687 1.71367   1
  -4 -13   0 -1.1454 0.84508   3
   4 -13   0 -3.2505 2.01737   2
   4  13   0 -0.7982 2.23101   1
   5 -13   0 1.49319 1.58794   1
  -5 -13   0 5.65751 2.12589   2
  -5 -13   0 3.51951 0.96166   3
   5 -13   0 2.90140 2.22563   2
  -5  13   0 1.94398 2.12544   1
   5  13   0 2.63057 2.37440   1
  -6 -13   0 617.710 23.6996   3
   6 -13   0 651.510 24.3725   2
  -6 -13   0 652.910 24.3390   2
   6 -13   0 637.389 24.3944   1
   6  13   0 646.801 25.1724   1
  -6  13   0 677.036 24.5997   1
   7 -13   0 76.6201 5.34540   1
  -7 -13   0 90.3068 5.71094   2
   7 -13   0 81.3235 5.63545   2
  -7 -13   0 79.1008 4.22987   3
  -7  13   0 99.2200 6.43538   1
   8 -13   0 453.011 17.8255   2
  -8 -13   0 450.908 17.7970   2
   8 -13   0 456.865 17.7232   1
  -8  13   0 487.268 18.0574   1
   8  13   0 443.159 18.9202   1
   9 -13   0 11.9450 2.56147   2
  -9 -13   0 12.8076 2.56667   2
   9 -13   0 8.79192 1.71353   1
   9  13   0 9.58141 2.91090   1
 -10 -13   0 54.7541 5.34576   2
  10 -13   0 59.0906 5.00430   1
  10 -13   0 57.9302 5.37542   2
  10 -13   0 57.7247 3.81768   3
  10  13   0 52.8153 7.52443   1
  11 -13   0 21.3528 3.24202   3
 -11 -13   0 21.5844 2.97386   2
  11 -13   0 17.4722 2.86729   2
  12 -13   0 4.18261 1.41736   3
  12 -13   0 4.93747 2.62131   2
 -12 -13   0 3.49608 2.62166   2
  12  13   0 -1.7844 3.02313   1
 -13 -13   0 33.3866 5.39507   2
  13 -13   0 34.8871 5.63041   2
  13 -13   0 39.6462 3.85648   3
  14 -13   0 484.548 18.2221   3
 -14 -13   0 485.093 18.9998   2
  14  13   0 467.557 20.7506   1
 -15 -13   0 58.3474 6.18627   2
  15 -13   0 58.8557 4.62014   3
 -16 -13   0 78.0608 6.70779   2
  16 -13   0 72.8120 5.06303   3
  16 -13   0 66.1099 5.58235   1
  16  13   0 54.7940 9.76587   1
  17 -13   0 45.3727 5.41890   1
  17 -13   0 39.8822 4.72940   3
 -17 -13   0 43.4043 6.48088   2
 -18 -13   0 0.13958 3.26926   2
  18 -13   0 -0.9384 1.83900   3
  18 -13   0 1.62646 2.00255   1
  18  13   0 -6.0618 4.02699   1
 -19 -13   0 -1.0066 3.37271   2
  19 -13   0 -1.7971 1.95044   3
  19 -13   0 -2.4989 2.02446   1
  20 -13   0 48.2020 5.26085   3
 -20 -13   0 40.9314 7.00302   2
  20 -13   0 40.5047 5.55961   1
 -21 -13   0 -0.2698 4.22892   2
  21 -13   0 -2.0327 2.01984   1
  21 -13   0 1.02421 2.09237   3
  21  13   0 -6.2611 4.40637   1
  22 -13   0 5.00125 2.31692   1
  22 -13   0 7.70650 2.37949   3
 -22 -13   0 11.3746 4.01982   2
  22  13   0 0.64624 4.44441   1
 -23 -13   0 5.83234 3.94356   2
  23  13   0 -1.5080 4.64883   1
 -24 -13   0 164.867 10.2592   2
 -25 -13   0 7.83553 4.28451   2
 -26 -13   0 2.73571 4.30735   2
 -27 -13   0 -0.5087 4.35535   2
 -28 -13   0 104.236 9.44509   2
  28  13   0 83.3607 13.4404   1
   0 -14   0 536.414 20.2053   2
   0  14   0 524.567 20.7679   1
   1 -14   0 9.43151 2.24070   2
  -1 -14   0 10.5104 2.33476   2
  -1  14   0 6.30182 2.29539   1
   2 -14   0 -2.6255 2.05988   2
  -2 -14   0 -0.6604 2.13358   2
  -2  14   0 -2.6487 2.13977   1
   2  14   0 0.31298 2.33516   1
   3 -14   0 26.4347 4.59351   2
  -3 -14   0 27.8304 4.56122   2
  -3 -14   0 33.3785 2.38587   3
  -3  14   0 25.8104 5.49432   1
   3  14   0 33.7338 6.09113   1
  -4 -14   0 2.31836 0.87773   3
   4 -14   0 0.43216 2.21540   2
  -4 -14   0 1.82976 2.19160   2
  -4  14   0 -1.7742 2.19820   1
   4  14   0 -0.6360 2.44790   1
   5 -14   0 26.9543 4.62363   2
  -5 -14   0 24.2801 2.46079   3
  -5  14   0 16.2515 2.63268   1
   5  14   0 15.0560 2.84827   1
  -6 -14   0 266.621 10.6409   3
   6 -14   0 284.956 11.6993   2
  -6 -14   0 284.966 11.6713   2
  -6  14   0 288.519 12.1675   1
   6  14   0 269.003 12.9943   1
   7 -14   0 4.75353 2.31461   2
  -7 -14   0 4.57100 2.41511   2
  -7  14   0 1.65230 2.22934   1
   7  14   0 4.70211 2.75177   1
  -8 -14   0 154.602 7.82182   2
   8 -14   0 150.066 7.80031   2
   8  14   0 150.381 9.60956   1
  -8  14   0 159.696 8.31875   1
   9 -14   0 -1.5022 2.35344   2
  -9 -14   0 -1.8531 2.37556   2
   9  14   0 -3.2530 2.86814   1
  10 -14   0 -0.7465 2.41274   2
  10 -14   0 -0.2744 1.19490   3
 -10 -14   0 -0.3049 2.44872   2
  10  14   0 -3.0815 3.00195   1
 -11 -14   0 1.59096 2.59420   2
  11 -14   0 2.08755 1.29046   3
  11 -14   0 3.21066 2.58194   2
 -12 -14   0 2.31323 2.68306   2
  12 -14   0 1.07274 1.32827   3
  12 -14   0 1.69321 2.66721   2
  12  14   0 -3.1220 3.26177   1
 -13 -14   0 9.63081 3.01535   2
  13 -14   0 5.69770 2.96224   2
  13 -14   0 6.37933 1.56117   3
  13  14   0 0.84190 3.48366   1
 -14 -14   0 157.556 8.53231   2
  14 -14   0 161.523 7.10198   3
  14 -14   0 160.157 8.68894   2
  14  14   0 127.789 11.1101   1
  15 -14   0 1.99548 1.64541   3
 -15 -14   0 0.89788 2.98258   2
  15 -14   0 1.01992 3.01630   2
  15  14   0 -4.3049 3.60601   1
  16 -14   0 107.993 7.81986   2
 -16 -14   0 105.425 7.56454   2
  16 -14   0 107.010 5.94424   3
  16  14   0 91.4017 10.5955   1
 -17 -14   0 20.6222 3.81613   2
  17 -14   0 16.9201 2.37295   1
  17 -14   0 14.8455 2.08384   3
  17  14   0 6.75969 4.13667   1
  18 -14   0 9.36091 2.07401   3
 -18 -14   0 13.1984 3.66579   2
  18 -14   0 10.4375 2.26688   1
  19 -14   0 6.61728 2.13934   3
 -19 -14   0 8.10448 3.73090   2
  19 -14   0 5.27038 2.16227   1
  19  14   0 1.02165 4.48601   1
  20 -14   0 2.49703 2.12339   3
  20 -14   0 4.36993 2.17645   1
 -20 -14   0 4.87154 4.09094   2
  20  14   0 -6.4619 4.30127   1
  21 -14   0 -1.8752 2.15263   3
 -21 -14   0 1.31241 3.71045   2
 -22 -14   0 102.409 8.15474   2
  22  14   0 66.2030 12.1817   1
 -23 -14   0 22.6858 4.51023   2
  24  14   0 35.0693 5.97932   1
  25  14   0 7.13335 5.14942   1
 -26 -14   0 6.94451 4.42099   2
  26  14   0 -1.9219 5.08909   1
 -27 -14   0 2.99069 4.48336   2
  27  14   0 -4.4813 5.12022   1
   0 -15   0 5.56718 2.28879   2
   0  15   0 5.20830 2.47191   1
  -1 -15   0 1.32632 2.25561   2
   1 -15   0 2.81484 2.28196   2
   1  15   0 1.24874 2.48297   1
  -1  15   0 2.33872 2.37134   1
  -2 -15   0 155.682 7.81253   2
   2 -15   0 160.713 7.76225   2
   2  15   0 151.164 9.06677   1
  -2  15   0 158.462 8.77619   1
   3 -15   0 3.51911 2.27187   2
  -3 -15   0 2.52738 2.34264   2
  -3  15   0 1.13030 2.44425   1
   3  15   0 2.20041 2.67218   1
   4 -15   0 34.7602 4.93602   2
  -4 -15   0 36.0555 5.00177   2
  -4  15   0 32.4865 6.10428   1
  -5 -15   0 39.0046 5.05478   2
   5 -15   0 47.0973 5.02091   2
   5  15   0 32.4811 6.98545   1
  -5  15   0 34.4380 6.38582   1
  -6 -15   0 8.64850 2.53595   2
   6 -15   0 9.07468 2.57199   2
  -6  15   0 4.93909 2.52902   1
   6  15   0 4.96274 3.00885   1
   7 -15   0 77.2648 5.83177   2
  -7 -15   0 69.5127 5.79796   2
  -7  15   0 64.2260 6.52006   1
   7  15   0 63.0149 7.99641   1
   8 -15   0 54.6077 5.49420   2
  -8 -15   0 51.6203 5.38855   2
   8 -15   0 53.8610 3.28322   3
  -8  15   0 37.1482 6.25325   1
   8  15   0 46.3193 7.81587   1
   9 -15   0 3.91752 2.59061   2
  -9 -15   0 3.29712 2.62447   2
   9  15   0 0.55395 3.20219   1
 -10 -15   0 2.63504 2.68802   2
  10 -15   0 3.19676 2.64429   2
  10 -15   0 3.47792 1.22744   3
  10  15   0 -2.2328 3.23423   1
  11 -15   0 50.1641 3.70115   3
  11 -15   0 46.8958 5.79638   2
 -11 -15   0 44.7132 5.77026   2
  12 -15   0 207.472 10.1370   2
  12 -15   0 209.944 8.64414   3
 -12 -15   0 216.271 10.0122   2
  12  15   0 198.755 12.3880   1
 -13 -15   0 6.30104 3.05338   2
  13 -15   0 8.24692 3.07173   2
  13 -15   0 5.16889 1.56417   3
  13  15   0 3.38859 3.84620   1
 -14 -15   0 9.56028 3.24138   2
  14 -15   0 4.73320 1.63934   3
  14 -15   0 10.2792 3.20380   2
  14  15   0 3.54140 3.92828   1
  15 -15   0 1.55610 3.18955   2
 -15 -15   0 1.09004 3.08693   2
  15 -15   0 1.77173 1.62043   3
  15  15   0 -5.5780 3.69997   1
  16 -15   0 25.1797 4.20116   3
 -16 -15   0 24.5408 3.71836   2
  16 -15   0 25.4452 3.81432   2
  16  15   0 14.3897 4.42899   1
  17 -15   0 2.63293 3.41826   2
  17 -15   0 5.40770 2.11043   1
  17 -15   0 4.39172 1.89975   3
 -17 -15   0 2.62956 3.44164   2
  17  15   0 -3.9493 6.20873   1
  18 -15   0 180.584 10.1132   2
  18 -15   0 173.141 8.81486   1
 -18 -15   0 177.335 9.89817   2
  18 -15   0 172.958 8.21944   3
  18  15   0 148.978 12.9793   1
  19 -15   0 35.8419 6.64518   2
 -19 -15   0 40.4342 7.26021   2
  19 -15   0 35.2529 5.55689   1
  19 -15   0 32.7395 4.91366   3
  20 -15   0 2.43770 3.78772   2
 -20 -15   0 2.83401 3.73610   2
 -21 -15   0 5.23752 3.84319   2
  21 -15   0 1.36443 3.85625   2
  21  15   0 -7.7684 4.57918   1
  22 -15   0 -4.6716 3.88899   2
 -22 -15   0 5.77668 3.97428   2
  22  15   0 -4.3231 4.92156   1
 -23 -15   0 3.39830 4.04035   2
 -24 -15   0 4.99923 4.14854   2
  24  15   0 -7.6856 4.84246   1
 -25 -15   0 12.5360 4.33788   2
  25  15   0 -2.3501 5.11863   1
 -26 -15   0 12.5280 4.62312   2
  26  15   0 -0.7581 5.11095   1
   0 -16   0 426.524 16.5908   2
   0  16   0 412.522 17.4457   1
  -1 -16   0 102.063 6.36202   2
   1 -16   0 88.5849 6.18710   2
   1  16   0 101.939 7.79672   1
  -1  16   0 83.4022 7.50086   1
   2 -16   0 40.7757 5.16292   2
  -2 -16   0 43.2847 5.24093   2
  -2  16   0 35.4907 6.51690   1
   2  16   0 40.1145 7.14684   1
  -3 -16   0 17.3912 2.81817   2
  -3  16   0 11.9989 2.83802   1
   3  16   0 11.0829 3.12045   1
   4 -16   0 92.4356 6.12008   2
  -4 -16   0 83.7312 6.16233   2
   4  16   0 80.5412 8.16321   1
  -4  16   0 85.0157 7.46645   1
   5 -16   0 121.414 7.01034   2
  -5 -16   0 121.997 7.01041   2
  -5  16   0 106.512 8.11969   1
   5  16   0 106.920 8.93380   1
   6  16   0 16.2705 3.40817   1
  -6  16   0 12.3472 2.91895   1
  -7 -16   0 -2.3371 2.53828   2
   7 -16   0 -0.4758 0.92364   3
   7 -16   0 0.93593 2.56473   2
   7  16   0 -1.5350 3.25751   1
  -8 -16   0 -0.1625 2.63436   2
   8 -16   0 1.27106 1.03764   3
   8 -16   0 3.03536 2.67607   2
   8  16   0 -1.2493 3.30628   1
  -8  16   0 -3.0311 2.61957   1
   9 -16   0 10.7226 2.88824   2
   9 -16   0 7.97773 1.29179   3
  -9 -16   0 9.65468 2.85964   2
   9  16   0 3.45946 3.48382   1
  10 -16   0 48.6809 5.94652   2
 -10 -16   0 48.6397 5.94484   2
  10 -16   0 49.6989 4.10839   3
  10  16   0 46.9869 8.77841   1
  11 -16   0 88.4483 6.96541   2
  11 -16   0 91.8766 4.79203   3
 -11 -16   0 98.5012 6.98176   2
  11  16   0 88.4592 9.92318   1
  12 -16   0 97.9925 5.01894   3
  12 -16   0 93.3667 7.10815   2
 -12 -16   0 93.7116 7.02922   2
  12  16   0 90.4672 10.2151   1
  13 -16   0 1.58818 1.48029   3
 -13 -16   0 3.64421 3.14767   2
  13 -16   0 6.92306 3.14918   2
  13  16   0 2.63772 4.06741   1
  14 -16   0 139.538 8.45998   2
 -14 -16   0 136.244 8.32259   2
  14 -16   0 130.480 6.41967   3
  14  16   0 123.032 11.6779   1
  15 -16   0 -1.1137 1.64963   3
 -15 -16   0 -2.7149 3.05751   2
  15 -16   0 -1.5553 3.21075   2
  15  16   0 -7.0272 4.01639   1
 -16 -16   0 53.2448 6.80938   2
  16 -16   0 53.1327 7.12002   2
  16 -16   0 51.6450 4.61454   3
  17 -16   0 0.35087 3.50697   2
 -17 -16   0 -0.3600 3.48667   2
  17 -16   0 -1.7070 1.76861   3
  17 -16   0 0.88838 2.09369   1
  17  16   0 -4.6774 4.09633   1
  18 -16   0 29.3165 5.50777   1
 -18 -16   0 24.6513 6.73767   2
  18 -16   0 21.8263 4.24392   2
 -19 -16   0 48.6187 7.28003   2
  19 -16   0 45.0934 7.82252   2
 -20 -16   0 -3.6988 3.64291   2
  20 -16   0 -5.2994 3.75716   2
  20  16   0 -6.4760 4.61721   1
 -21 -16   0 -0.9167 3.91198   2
  21 -16   0 -6.1642 3.85446   2
  22 -16   0 3.19513 4.06363   2
 -22 -16   0 7.65443 4.15099   2
  22  16   0 -5.1921 4.93779   1
 -23 -16   0 5.47022 4.18342   2
  23 -16   0 -0.8310 4.04627   2
  23  16   0 -7.3428 4.80600   1
 -24 -16   0 7.53948 4.09239   2
  24 -16   0 5.77910 4.24916   2
 -25 -16   0 66.0014 8.15603   2
  25 -16   0 48.3751 9.17871   2
   0 -17   0 2.77806 2.58193   2
   0  17   0 5.89573 2.92449   1
   1 -17   0 1.82558 2.54909   2
  -1 -17   0 1.17847 2.59235   2
   1  17   0 2.88979 2.92231   1
  -1  17   0 1.49413 2.84014   1
  -2  17   0 16.3427 3.17567   1
   2  17   0 15.4311 3.25196   1
  -3 -17   0 69.8108 6.12024   2
   3 -17   0 81.5182 6.16653   2
   3  17   0 71.3259 8.36964   1
  -3  17   0 69.7613 7.86772   1
  -4 -17   0 94.1714 6.82190   2
   4 -17   0 105.128 6.74855   2
  -4  17   0 88.9590 8.23811   1
   4  17   0 103.644 9.05808   1
  -5 -17   0 2.40751 2.68717   2
   5 -17   0 2.90405 2.71011   2
   5  17   0 4.05490 3.20331   1
  -5  17   0 -0.9229 2.91929   1
   6 -17   0 68.5697 6.20345   2
  -6 -17   0 65.2683 6.24052   2
  -6  17   0 61.6113 7.82654   1
   6  17   0 67.1886 8.79392   1
  -7 -17   0 2.93556 2.84068   2
   7 -17   0 6.11908 2.83360   2
  -7  17   0 1.52801 2.90973   1
   7  17   0 1.83062 3.62026   1
  -8 -17   0 81.7649 6.53604   2
   8 -17   0 82.3740 6.72259   2
  -8  17   0 75.8779 7.72526   1
   8  17   0 71.7602 9.48424   1
  -9 -17   0 4.99382 3.07488   2
   9 -17   0 1.05818 2.95507   2
   9  17   0 4.67871 3.79175   1
  10 -17   0 82.2623 6.21737   3
 -10 -17   0 108.763 7.36807   2
  10 -17   0 113.972 7.46815   2
  10  17   0 106.387 10.4421   1
 -11 -17   0 20.6047 3.53620   2
  11 -17   0 20.2308 3.14209   3
  11 -17   0 19.7194 3.43131   2
  11  17   0 14.9893 4.21425   1
  12 -17   0 7.78235 1.47220   3
 -12 -17   0 11.3683 3.32952   2
  12 -17   0 12.2092 3.31833   2
  12  17   0 7.80359 4.17148   1
  13 -17   0 14.5754 1.70567   3
 -13 -17   0 18.6647 3.73543   2
  13  17   0 10.9343 4.38762   1
 -14 -17   0 47.1173 6.48513   2
  14 -17   0 33.8469 3.88849   3
  14 -17   0 43.5127 6.62058   2
 -15 -17   0 5.47256 3.42320   2
  15 -17   0 10.4402 3.51478   2
  15  17   0 1.52197 4.38205   1
 -16 -17   0 5.73334 3.53929   2
  16 -17   0 1.34564 5.68734   2
  16  17   0 -4.9212 4.58643   1
 -17 -17   0 24.3397 6.32820   2
  17 -17   0 39.6749 6.06580   1
  17 -17   0 27.5741 4.20908   2
 -18 -17   0 13.2299 3.97480   2
  18 -17   0 11.2257 3.93513   2
  18  17   0 7.60986 5.08554   1
 -19 -17   0 7.78931 4.03721   2
  19 -17   0 1.89033 3.87756   2
  19  17   0 -3.9617 4.80862   1
 -20 -17   0 52.3221 7.32437   2
  20 -17   0 42.8133 5.06823   2
 -21 -17   0 -1.2706 4.01117   2
  21 -17   0 -0.4314 4.00525   2
  21  17   0 -5.4701 4.80318   1
  22 -17   0 0.69741 4.02654   2
 -22 -17   0 0.72463 4.14312   2
  22  17   0 -4.1135 4.83088   1
 -23 -17   0 8.41657 4.34553   2
  23 -17   0 3.48783 4.17577   2
  23  17   0 -3.6620 5.24700   1
  24 -17   0 16.0557 4.71609   2
 -24 -17   0 19.7078 4.52547   2
   0 -18   0 83.5307 6.51689   2
   0  18   0 76.7543 8.40424   1
  -1 -18   0 9.17051 3.01842   2
   1 -18   0 6.29201 2.82063   2
   1  18   0 8.90362 3.26608   1
  -1  18   0 5.41735 3.32417   1
  -2 -18   0 37.7674 5.79049   2
   2 -18   0 40.1779 5.74607   2
   2  18   0 41.4721 7.95653   1
  -2  18   0 35.8466 7.68831   1
  -3 -18   0 3.61232 2.91875   2
   3  18   0 8.29572 3.36302   1
   4 -18   0 329.454 13.9236   2
  -4 -18   0 328.736 13.9358   2
  -4  18   0 330.702 15.0762   1
   4  18   0 319.441 15.6504   1
   5 -18   0 0.03108 2.80686   2
  -5 -18   0 3.04191 2.90979   2
  -5  18   0 1.22428 3.18982   1
   6 -18   0 3.88863 2.88456   2
  -6 -18   0 0.50282 3.05877   2
  -6  18   0 0.03171 3.12244   1
   6  18   0 0.03481 3.62052   1
  -7 -18   0 -4.4711 2.87181   2
   7 -18   0 -1.6498 2.89174   2
  -7  18   0 -2.4031 3.02391   1
   7  18   0 -2.9396 3.76335   1
  -8 -18   0 15.3332 3.29622   2
   8 -18   0 16.8612 3.28984   2
  -8  18   0 13.4843 3.26710   1
   9 -18   0 0.11589 3.06785   2
  -9 -18   0 0.68121 3.11536   2
   9  18   0 -3.6399 3.97367   1
  10 -18   0 84.6090 7.22956   2
 -10 -18   0 79.9056 7.10726   2
  10  18   0 72.3186 10.5608   1
 -11 -18   0 16.6055 3.59172   2
  11 -18   0 16.3712 3.59863   2
  11  18   0 8.94401 4.50285   1
  12 -18   0 112.179 8.00927   2
 -12 -18   0 101.808 7.71898   2
 -13 -18   0 0.98922 3.38317   2
  13 -18   0 -1.1033 3.27970   2
  13  18   0 -3.0622 4.29357   1
  14 -18   0 3.12382 3.53459   2
 -14 -18   0 5.54567 3.49856   2
  14  18   0 -1.7557 4.42265   1
  15 -18   0 10.9784 3.77560   2
 -15 -18   0 14.8692 5.04205   2
  15  18   0 2.26995 4.59176   1
 -16 -18   0 1.57704 3.70468   2
  16 -18   0 0.10390 3.51366   2
 -17 -18   0 40.4370 7.13340   2
  17 -18   0 27.0948 4.24531   2
 -18 -18   0 387.906 17.0153   2
  18 -18   0 401.762 17.1210   2
  18  18   0 374.910 20.3794   1
  19 -18   0 -1.2729 3.81187   2
 -19 -18   0 -2.1549 3.95753   2
 -20 -18   0 17.3759 4.39243   2
  20 -18   0 14.8521 4.28756   2
  20  18   0 6.70508 5.13065   1
  21 -18   0 12.3062 4.20999   2
 -21 -18   0 15.5868 4.41351   2
  21  18   0 2.86120 5.06902   1
  22 -18   0 0.93389 4.20706   2
 -22 -18   0 10.7429 4.35943   2
  22  18   0 -3.1187 5.00989   1
 -23 -18   0 5.93298 4.40974   2
  23 -18   0 -3.0148 4.37590   2
  23  18   0 -8.9864 5.23420   1
   0 -19   0 3.34179 3.04904   2
   0  19   0 6.84080 3.57727   1
   1 -19   0 196.774 9.94198   2
  -1 -19   0 193.877 9.93983   2
  -1  19   0 206.691 11.6947   1
   1  19   0 199.164 11.9903   1
   2 -19   0 133.895 8.16126   2
  -2 -19   0 137.212 8.25351   2
   2  19   0 148.046 10.5312   1
  -2  19   0 137.617 10.2769   1
  -3 -19   0 34.8696 6.11926   2
   3 -19   0 23.9704 3.43409   2
  -3  19   0 16.1873 3.76853   1
  -4 -19   0 4.55809 3.12800   2
   4 -19   0 7.25937 3.05041   2
  -4  19   0 2.83712 3.46087   1
   4  19   0 8.16338 3.77193   1
  -5 -19   0 4.69455 3.24390   2
   5 -19   0 7.16399 3.20457   2
   5  19   0 5.04563 3.85662   1
  -5  19   0 8.84926 3.42961   1
  -6 -19   0 134.431 8.51403   2
   6 -19   0 138.669 8.43661   2
   6  19   0 139.681 11.3110   1
  -6  19   0 163.727 10.2499   1
  -7 -19   0 171.637 9.35087   2
   7 -19   0 171.715 9.28859   2
  -7  19   0 180.189 10.5075   1
   7  19   0 171.063 12.2471   1
  -8 -19   0 3.19766 3.23189   2
   8 -19   0 2.58356 3.18483   2
  -8  19   0 0.04552 3.20877   1
   8  19   0 4.95259 4.14177   1
   9 -19   0 1.36865 3.22688   2
  -9 -19   0 1.20449 3.35135   2
   9  19   0 -3.1989 4.92062   1
  10 -19   0 3.02598 3.23895   2
 -10 -19   0 1.66936 3.29798   2
  10  19   0 -5.6399 5.04829   1
 -11 -19   0 -0.3861 3.33515   2
  11 -19   0 3.70852 3.41001   2
  11  19   0 -4.4546 4.44029   1
  12 -19   0 91.6584 7.81811   2
 -12 -19   0 88.3715 7.47451   2
  12  19   0 74.7128 11.4897   1
  13 -19   0 63.4637 9.64262   2
 -13 -19   0 70.6941 8.46380   2
  13  19   0 64.2826 11.5195   1
  14 -19   0 25.4498 4.13157   2
 -14 -19   0 27.9936 4.27561   2
  14  19   0 14.2032 5.19988   1
  15 -19   0 0.21748 3.67005   2
 -15 -19   0 1.52210 3.64842   2
  15  19   0 -5.9789 4.81279   1
 -16 -19   0 48.1739 7.21967   2
  16 -19   0 55.4284 7.60267   2
  16  19   0 30.5463 5.85170   1
  17 -19   0 18.8254 4.22899   2
 -17 -19   0 21.2245 4.29508   2
  17  19   0 12.1557 5.38917   1
 -18 -19   0 108.088 8.66640   2
  18 -19   0 110.599 9.16702   2
  18  19   0 99.4073 13.4332   1
 -19 -19   0 46.1186 7.45162   2
  19 -19   0 31.2242 4.63803   2
  19  19   0 18.9971 5.82619   1
 -20 -19   0 5.60431 4.23934   2
  20 -19   0 1.67957 4.00410   2
  20  19   0 -5.4892 5.10337   1
  21 -19   0 12.1981 4.39490   2
 -21 -19   0 14.2541 4.54441   2
   0 -20   0 22.7168 3.56168   2
   0  20   0 18.4783 4.06173   1
   1 -20   0 19.7142 3.48535   2
  -1 -20   0 20.9097 3.61914   2
   1  20   0 15.4279 4.04710   1
  -1  20   0 14.8205 3.96919   1
   2 -20   0 8.15338 3.33965   2
  -2 -20   0 7.68277 3.32778   2
   2  20   0 10.4999 3.92314   1
  -2  20   0 5.53595 3.80605   1
   3 -20   0 22.5773 3.60084   2
  -3 -20   0 26.1264 3.79934   2
  -3  20   0 18.5167 4.02971   1
   3  20   0 21.5728 4.34706   1
   4 -20   0 32.9816 6.32885   2
  -4 -20   0 24.7523 3.72444   2
   4  20   0 17.3938 4.22362   1
  -4  20   0 20.2338 4.00839   1
   5 -20   0 20.9503 3.60856   2
  -5 -20   0 20.2360 3.70082   2
  -5  20   0 15.5585 4.00474   1
   5  20   0 15.8137 4.36656   1
   6 -20   0 109.297 7.86622   2
  -6 -20   0 103.138 7.75621   2
   6  20   0 96.9333 11.9124   1
  -6  20   0 109.872 9.91536   1
  -7 -20   0 2.91617 3.28395   2
   7 -20   0 7.77451 3.37127   2
  -7  20   0 1.76076 3.44208   1
   7  20   0 8.93213 6.57879   1
   8 -20   0 106.684 7.68671   2
  -8 -20   0 97.4341 7.64440   2
   8  20   0 96.7764 11.3736   1
  -8  20   0 94.9767 9.15866   1
  -9 -20   0 8.06322 3.54119   2
   9 -20   0 8.92500 3.45072   2
   9  20   0 6.97711 4.53782   1
 -10 -20   0 19.0618 3.89033   2
  10 -20   0 24.1806 6.44164   2
  10  20   0 16.0235 4.87787   1
  11 -20   0 39.6292 7.24589   2
  11  20   0 23.7340 5.24703   1
  12 -20   0 2.37802 3.57679   2
 -12 -20   0 3.52573 3.70988   2
  12  20   0 -0.0074 4.84998   1
 -13 -20   0 5.38176 3.68442   2
  13 -20   0 3.60392 3.64251   2
  13  20   0 -3.2221 4.95103   1
 -14 -20   0 7.44114 3.76822   2
  14 -20   0 6.66394 3.80973   2
  14  20   0 1.23779 5.11582   1
  15 -20   0 17.6065 4.25109   2
 -15 -20   0 21.2244 4.15244   2
  15  20   0 10.2651 5.50043   1
  16 -20   0 25.5306 4.48070   2
 -16 -20   0 40.7061 7.16287   2
  16  20   0 14.9599 5.84821   1
 -17 -20   0 27.2097 4.59100   2
  17 -20   0 21.0655 4.53188   2
 -18 -20   0 3.63854 4.14685   2
  18 -20   0 3.99766 4.12763   2
  18  20   0 -1.3381 5.60734   1
 -19 -20   0 13.0028 4.42698   2
  19 -20   0 14.3125 4.41527   2
  19  20   0 -3.7310 5.60825   1
  20 -20   0 45.4193 8.51209   2
 -20 -20   0 42.7578 7.78915   2
   0 -21   0 0.86397 3.29379   2
   0  21   0 3.20476 4.10611   1
   1 -21   0 23.2972 3.77428   2
  -1 -21   0 23.5848 3.88225   2
  -1  21   0 18.6691 4.37016   1
   1  21   0 19.4785 4.54659   1
   2 -21   0 36.4116 6.39639   2
   2  21   0 23.9397 5.14482   1
  -2  21   0 23.7101 4.40381   1
  -3 -21   0 2.07266 3.38524   2
   3 -21   0 3.16505 3.41053   2
  -3  21   0 3.54228 4.00907   1
  -4 -21   0 0.78539 3.38678   2
   4 -21   0 -0.0483 3.35457   2
  -4  21   0 -0.8029 3.81668   1
   4  21   0 1.51979 4.29626   1
   5 -21   0 8.27025 3.55221   2
  -5 -21   0 6.66716 3.55723   2
  -5  21   0 0.27222 3.97886   1
   5  21   0 5.88228 4.40651   1
   6 -21   0 1.61501 3.47750   2
  -6 -21   0 -0.6146 3.40443   2
   6  21   0 2.14160 4.46645   1
  -6  21   0 -0.7772 3.82306   1
  -7 -21   0 2.82818 3.50382   2
  -7  21   0 -0.6663 3.74447   1
   7  21   0 3.54563 4.53489   1
   8 -21   0 13.6098 4.01931   2
   8  21   0 8.56414 4.71488   1
   9 -21   0 25.1278 4.01434   2
  -9 -21   0 24.2521 4.23205   2
   9  21   0 17.1354 5.08358   1
 -10 -21   0 53.5347 7.18680   2
  10 -21   0 57.2295 7.32499   2
  10  21   0 55.1131 11.6697   1
 -11 -21   0 2.87267 3.64916   2
  11 -21   0 2.55533 3.61455   2
  11  21   0 -1.2579 4.91812   1
  12 -21   0 19.4583 4.10888   2
 -12 -21   0 16.6761 4.01507   2
  12  21   0 8.09481 5.27571   1
 -13 -21   0 2.64759 3.76302   2
  13 -21   0 -3.7284 3.73110   2
  13  21   0 -3.0355 5.10936   1
  14 -21   0 20.8376 4.32522   2
 -14 -21   0 38.2717 7.05393   2
  14  21   0 10.4594 5.65611   1
 -15 -21   0 42.8817 7.36948   2
  15 -21   0 27.9599 4.71878   2
  16 -21   0 7.48584 4.13830   2
 -16 -21   0 7.04332 4.09746   2
  16  21   0 -6.7165 5.56972   1
  17 -21   0 -3.1045 4.06303   2
 -17 -21   0 3.78061 4.03333   2
  17  21   0 -4.7642 5.59471   1
 -18 -21   0 6.68804 4.36318   2
  18 -21   0 0.86759 4.30072   2
  18  21   0 -6.8644 5.79502   1
   0  22   0 192.833 13.1542   1
  -1  22   0 68.0644 10.2290   1
   1  22   0 71.4501 10.8720   1
  -2 -22   0 9.43331 5.80049   2
   2 -22   0 6.84289 4.49820   2
  -2  22   0 5.94471 5.02591   1
   2  22   0 12.1151 4.67172   1
   3 -22   0 1.77103 3.65765   2
  -3 -22   0 -0.9038 5.66917   2
   3  22   0 -0.5266 4.49814   1
   4 -22   0 -0.8323 3.41622   2
  -4 -22   0 -1.0872 3.84614   2
   4  22   0 -0.1713 4.49615   1
  -5 -22   0 0.90785 3.65962   2
   5 -22   0 5.15089 3.57731   2
   5  22   0 1.69735 4.56082   1
  -5  22   0 -1.2250 5.68749   1
   6 -22   0 9.83538 3.78803   2
  -6 -22   0 8.23682 3.73222   2
  -6  22   0 7.08396 5.82647   1
   6  22   0 5.77888 4.77167   1
   7 -22   0 10.3085 3.73364   2
  -7 -22   0 10.4904 3.76588   2
  -7  22   0 5.81139 4.63339   1
   7  22   0 8.52815 4.92315   1
   8 -22   0 138.619 9.24020   2
  -8 -22   0 136.899 9.14826   2
   8  22   0 134.448 13.0191   1
   9 -22   0 5.75442 3.86653   2
  -9 -22   0 2.49662 3.78897   2
   9  22   0 10.7710 5.13722   1
  10 -22   0 0.16301 3.70729   2
 -10 -22   0 -2.5158 3.66836   2
  10  22   0 -2.1223 5.04336   1
 -11 -22   0 10.6751 4.02700   2
  11 -22   0 7.35023 3.81024   2
  11  22   0 1.71467 5.40194   1
 -12 -22   0 3.53517 3.94967   2
  12 -22   0 -0.8268 3.68600   2
  12  22   0 -2.4346 5.29608   1
 -13 -22   0 7.73754 4.13692   2
  13 -22   0 3.67818 3.91600   2
  13  22   0 2.95361 5.53630   1
 -14 -22   0 67.6504 7.81248   2
  14 -22   0 59.3741 8.18112   2
  15 -22   0 0.38379 4.01036   2
 -15 -22   0 5.59480 4.23930   2
  15  22   0 -5.7149 5.70745   1
 -16 -22   0 88.6045 8.77610   2
  16  22   0 67.5665 14.1763   1
   0 -23   0 5.99610 3.80110   2
   0  23   0 -1.4010 4.55655   1
   1 -23   0 16.8332 3.96787   2
  -1 -23   0 11.9454 3.85372   2
  -1  23   0 9.22718 4.69785   1
   1  23   0 6.95253 4.74062   1
  -2 -23   0 109.299 8.35012   2
   2 -23   0 99.7841 8.26554   2
   2  23   0 100.809 12.2113   1
  -2  23   0 100.203 11.2393   1
  -3 -23   0 11.6746 3.86169   2
   3 -23   0 10.4880 3.85554   2
   3  23   0 7.30298 4.84380   1
   4 -23   0 -2.1222 3.63693   2
  -4 -23   0 -0.1002 3.64439   2
   4  23   0 -3.3775 4.80744   1
  -4  23   0 -2.7054 4.37111   1
  -5 -23   0 -0.5188 3.60466   2
   5 -23   0 2.07540 3.67032   2
  -5  23   0 -4.4214 4.22486   1
   5  23   0 0.00359 4.82991   1
  -6  23   0 30.1161 4.77115   1
   6  23   0 35.8336 5.80423   1
  -7 -23   0 28.9972 4.40619   2
   7 -23   0 31.6232 4.45851   2
   7  23   0 27.5658 5.55541   1
  -8 -23   0 18.0554 4.18703   2
   8 -23   0 15.0428 4.22690   2
   8  23   0 16.6518 5.39824   1
   9 -23   0 4.70260 3.98535   2
  -9 -23   0 4.41154 3.87119   2
   9  23   0 1.61421 5.34286   1
  10 -23   0 2.91889 3.95839   2
 -10 -23   0 2.15564 3.89636   2
  10  23   0 -0.2218 5.27232   1
 -11 -23   0 19.7347 4.39526   2
  11 -23   0 13.9149 4.28394   2
  11  23   0 7.22058 5.45028   1
 -12 -23   0 52.8904 8.33278   2
  12 -23   0 56.9248 8.14923   2
  12  23   0 33.2637 6.63405   1
  13 -23   0 15.8691 4.41459   2
  13  23   0 3.42289 6.03743   1
   0 -24   0 76.1845 7.96027   2
   0  24   0 58.7574 11.3662   1
   1 -24   0 10.4904 4.15161   2
  -1 -24   0 8.36351 4.08120   2
  -1  24   0 2.57581 4.83325   1
   1  24   0 5.50421 4.98986   1
   2 -24   0 22.0373 4.45685   2
  -2 -24   0 15.5276 4.25504   2
  -2  24   0 14.1667 4.96308   1
   2  24   0 4.41256 5.20332   1
   3 -24   0 74.8982 7.96064   2
  -3 -24   0 66.1148 7.80687   2
   3  24   0 69.2557 11.8620   1
  -3  24   0 67.1339 10.9114   1
  -4 -24   0 86.2898 8.17046   2
   4 -24   0 84.0392 8.29954   2
   4  24   0 83.0984 12.2835   1
  -4  24   0 77.1422 12.3192   1
   5 -24   0 -0.6621 4.00166   2
  -5 -24   0 1.66459 4.13341   2
   5  24   0 0.37851 5.19666   1
   6 -24   0 0.53031 4.01225   2
  -6 -24   0 -2.1478 4.59701   2
   6  24   0 -3.4141 5.11877   1
   7 -24   0 2.35338 4.12625   2
   7  24   0 -4.2499 5.23129   1
   8 -24   0 -0.8447 4.19483   2
   8  24   0 2.27797 5.42777   1
   9 -24   0 19.0635 5.74656   2
   9  24   0 11.7233 5.89957   1
   0  25   0 -2.4734 4.98717   1
  -1  25   0 -1.9509 5.18874   1
   1  25   0 -0.1447 5.05533   1
   2  25   0 -2.6854 5.14303   1
  33   0  -1 5.17388 3.98872   1
 -33   0   1 -5.1205 5.21075   2
  32   0  -1 2.00854 3.83324   1
 -31   0   1 28.8782 5.91086   2
  31   0  -1 45.2210 9.14988   1
 -30   0   1 10.4448 5.16458   2
 -29   0   1 22.8837 4.99223   2
  29   0  -1 20.7655 4.05534   1
 -28   0   1 -2.6625 4.51003   2
  28   0  -1 -4.4238 3.36156   1
  27   0  -1 -4.3633 3.22734   1
  26   0  -1 -4.1904 3.06563   1
 -26   0   1 -7.6197 4.04491   2
 -25   0   1 88.8262 8.93176   2
  25   0  -1 97.1584 8.86930   1
 -24   0   1 -0.1680 3.68274   2
  24   0  -1 1.68533 3.00342   1
  23   0  -1 204.690 10.6360   3
 -23   0   1 220.643 11.4518   2
  23   0  -1 201.076 11.3371   1
  22   0  -1 -0.1632 2.70983   1
 -22   0   1 1.13268 3.36109   2
  22   0  -1 -4.4639 2.40251   3
 -21   0   1 151.152 8.97325   2
  21   0  -1 147.192 9.11283   1
  21   0  -1 136.072 8.33547   3
 -20   0   1 0.03538 2.95353   2
  20   0  -1 0.47680 2.24919   3
  20   0  -1 -1.1191 2.43628   1
  19   0  -1 19.2285 2.90512   1
 -19   0   1 22.4391 3.39358   2
  18   0  -1 -1.1215 1.97919   3
 -18   0   1 -3.8614 2.69616   2
 -17   0   1 -2.7953 2.39980   2
  17   0  -1 -2.6899 1.98674   1
  17   0  -1 0.71542 1.69967   3
  16   0  -1 -2.3784 1.94642   1
  15   0  -1 90.4683 5.54675   3
  15   0  -1 92.0089 6.20423   1
 -15   0   1 88.4396 5.76003   2
 -14   0   1 -0.6272 2.11122   2
  14   0  -1 1.06890 1.84858   2
  14   0  -1 -1.8419 1.48185   3
  13   0  -1 1.18268 1.28387   3
  13   0  -1 -1.9945 1.44489   2
 -13   0   1 0.41399 1.17536   1
  12   0  -1 -0.3876 1.18801   3
 -12   0   1 -1.1880 1.06006   1
 -11   0   1 3.73312 1.15116   1
  11   0  -1 3.15916 1.36961   1
  11   0  -1 5.18880 1.28665   2
  11   0  -1 3.56246 1.62739   3
 -11   0   1 3.85943 1.87194   2
 -10   0   1 -0.8446 1.43460   2
 -10   0   1 -0.0255 1.10148   1
  10   0  -1 1.67720 1.27062   2
  10   0  -1 -0.5802 1.30192   1
  10   0  -1 -0.9441 1.16616   3
   9   0  -1 381.422 14.2681   3
   9   0  -1 380.233 14.5365   1
  -9   0   1 351.765 14.3236   2
   9   0  -1 383.762 14.2937   2
  -9   0   1 402.576 14.4143   1
   8   0  -1 -0.6643 0.84766   3
   8   0  -1 -1.5306 1.06825   2
  -7   0   1 -0.1097 0.94675   2
   7   0  -1 0.71582 0.86885   1
   7   0  -1 1.20995 0.90348   2
  -7   0   1 1.04481 0.77646   1
   6   0  -1 0.52885 0.80436   1
  -6   0   1 -0.4218 0.85445   2
   6   0  -1 1.44952 1.12873   2
  -6   0   1 0.05583 0.72099   1
   5   0  -1 35.2475 2.38617   1
  -5   0   1 28.5422 2.03567   2
  -5   0   1 33.1249 2.20934   1
   5   0  -1 30.1144 1.98936   2
   4   0  -1 4.89291 0.72975   2
  -4   0   1 5.01362 0.76412   2
  -3   0   1 0.13839 0.40413   1
   3   0  -1 0.63592 0.48946   2
   3   0  -1 0.59719 0.45639   1
  -3   0   1 0.24356 0.38710   2
   3   0   1 47.8876 2.23863   2
   3   0   1 58.2469 2.33905   1
  -3   0  -1 48.9595 2.26718   2
  -3   0  -1 54.9299 2.22445   3
   3   0   1 54.4105 2.25026   3
  -4   0  -1 9.91302 1.50694   1
   4   0   1 13.8497 1.73434   1
  -4   0  -1 9.14110 1.47809   2
  -5   0  -1 48.5329 2.63035   2
   5   0   1 59.1287 2.82204   1
   5   0   1 52.3683 2.61766   3
  -5   0  -1 55.3659 2.64168   1
   5   0   1 51.4378 2.58979   2
  -5   0  -1 48.8183 2.52847   3
   6   0   1 0.96163 0.83013   2
  -6   0  -1 1.62861 0.70547   1
   6   0   1 0.05924 0.72912   3
   6   0   1 0.37559 0.78870   1
   7   0   1 622.918 22.5449   2
   7   0   1 615.203 22.5358   3
  -7   0  -1 579.321 22.5534   2
   7   0   1 626.347 22.6251   1
  -7   0  -1 635.675 22.5822   1
   8   0   1 -0.9766 0.91226   3
  -8   0  -1 -1.7501 1.17852   2
   8   0   1 -1.9961 1.08973   2
  -8   0  -1 -0.6587 0.83062   1
   8   0   1 -0.1612 1.00469   1
  -9   0  -1 617.020 24.4223   2
   9   0   1 669.822 24.5344   1
   9   0   1 660.220 24.3873   3
   9   0   1 680.297 24.4049   2
  -9   0  -1 688.761 24.4290   1
  10   0   1 45.9810 3.58013   3
 -10   0  -1 39.8214 3.69468   2
  10   0   1 43.5295 4.05097   1
  10   0   1 42.6660 3.40344   2
 -11   0  -1 1.91375 1.66379   2
  11   0   1 4.08604 1.36811   2
  11   0   1 2.53369 1.38001   1
 -11   0  -1 0.59980 1.11638   1
  11   0   1 4.17692 1.27013   3
  12   0   1 -1.5212 1.26581   3
  12   0   1 -1.9768 1.37379   2
 -12   0  -1 -1.4861 1.06537   1
  13   0   1 217.449 9.12724   3
  13   0   1 218.124 9.00344   2
 -13   0  -1 225.251 9.03469   1
  13   0   1 213.573 10.3635   1
 -13   0  -1 216.955 9.28885   2
  14   0   1 6.29060 1.81301   3
  14   0   1 7.65618 1.94940   1
 -14   0  -1 12.4613 2.41706   2
  15   0   1 23.3934 4.90670   1
 -15   0  -1 21.8412 3.76120   1
 -15   0  -1 26.0937 4.60569   2
  15   0   1 36.2189 4.36353   3
  16   0   1 -2.6876 1.98267   1
 -16   0  -1 0.58820 2.34395   2
 -16   0  -1 -1.9103 1.47605   1
  16   0   1 1.10173 1.87145   3
  17   0   1 18.5484 2.47071   1
 -17   0  -1 27.3625 5.18166   2
 -18   0  -1 -4.5375 2.70465   2
  19   0   1 309.396 13.3942   1
 -19   0  -1 298.912 13.2814   2
  19   0   1 303.251 12.9256   3
  20   0   1 -2.7706 2.35824   1
 -20   0  -1 -0.6561 3.11384   2
 -21   0  -1 95.8175 7.84980   2
  21   0   1 102.489 7.80282   1
 -22   0  -1 -2.7443 3.30427   2
  22   0   1 -3.9192 2.48244   1
  23   0   1 0.37891 2.71173   1
 -23   0  -1 2.05283 3.69297   2
 -24   0  -1 -4.4288 3.73719   2
 -25   0  -1 5.02144 4.14403   2
  25   0   1 6.57033 3.02067   1
  26   0   1 -3.2150 2.86180   1
 -26   0  -1 -6.1474 4.44108   2
 -27   0  -1 8.46222 4.57653   2
  27   0   1 10.4062 3.26462   1
 -28   0  -1 -3.7457 4.61065   2
  28   0   1 0.39021 3.27532   1
 -29   0  -1 -1.0122 4.73808   2
 -31   0  -1 -0.4510 5.12669   2
  31   0   1 8.85808 3.69551   1
  32   0   1 2.72735 3.90758   1
 -32   0  -1 -3.9534 4.75630   2
 -33  -1   1 14.8193 5.71381   2
 -33   1   1 18.3783 5.51275   2
 -32  -1   1 3.34936 5.37703   2
  32  -1  -1 8.28545 3.83319   1
  32   1  -1 10.1338 4.09793   1
 -32   1   1 -1.9620 5.22740   2
  31  -1  -1 4.08137 3.52762   1
 -31  -1   1 -3.8102 4.85436   2
 -31   1   1 -8.5995 4.84013   2
  31   1  -1 4.24100 3.79430   1
 -30  -1   1 119.563 10.8698   2
  30  -1  -1 125.087 10.2974   1
  30   1  -1 124.570 10.6555   1
 -30   1   1 117.191 11.0522   2
 -29  -1   1 3.53384 4.71764   2
 -29   1   1 2.89196 4.81794   2
  29   1  -1 7.07796 3.63388   1
  28  -1  -1 167.299 11.2011   1
 -28  -1   1 174.445 11.5951   2
  28   1  -1 175.113 11.5864   1
 -28   1   1 169.110 11.7485   2
  27  -1  -1 10.1689 3.38586   1
 -27  -1   1 5.39176 4.33886   2
  27   1  -1 8.40730 3.56718   1
 -27   1   1 7.48628 4.75350   2
  26  -1  -1 -0.2387 3.04504   1
 -26  -1   1 -1.3286 4.25471   2
 -26   1   1 -1.9464 4.25738   2
  26   1  -1 -1.2356 3.22434   1
 -25  -1   1 11.7446 4.42317   2
  25  -1  -1 6.70824 3.03725   1
 -25   1   1 9.39388 4.26196   2
  25   1  -1 7.04616 3.22982   1
  24  -1  -1 201.315 11.2572   1
  24  -1  -1 194.423 10.5724   3
 -24  -1   1 205.683 11.3178   2
  24   1  -1 202.787 11.7064   1
 -24   1   1 214.376 11.4941   2
 -23  -1   1 12.5845 3.81372   2
  23  -1  -1 9.37925 2.57162   3
  23  -1  -1 10.3996 2.95189   1
  23   1  -1 9.09782 3.15536   1
 -23   1   1 11.3737 3.80749   2
  22  -1  -1 75.5237 7.09496   3
 -22  -1   1 94.9227 7.86320   2
  22  -1  -1 90.9400 7.68815   1
  22   1  -1 68.7191 8.15534   1
 -22   1   1 77.3049 7.85171   2
  21  -1  -1 17.1169 2.75669   3
  21  -1  -1 13.7457 2.78143   1
  21   1  -1 14.0921 2.98683   1
  21   1  -1 12.5670 2.67427   3
 -21   1   1 16.5870 3.59240   2
 -20  -1   1 42.3487 6.29248   2
  20  -1  -1 45.9328 5.83895   3
  20  -1  -1 39.2052 6.40460   1
  20   1  -1 41.5876 6.87874   1
  20   1  -1 39.4084 5.86224   3
 -20   1   1 41.1232 6.41670   2
 -19  -1   1 31.6329 3.60106   2
  19  -1  -1 39.4150 5.31406   3
  19  -1  -1 24.9741 2.95906   1
 -19   1   1 33.2186 5.91450   2
  19   1  -1 26.0060 3.17381   1
 -18  -1   1 32.5077 5.53097   2
  18  -1  -1 34.0974 5.12758   3
  18  -1  -1 32.4759 5.78232   1
  18   1  -1 37.9434 5.16861   3
  18   1  -1 23.0640 2.92893   1
 -18   1   1 30.9185 5.49195   2
 -17  -1   1 74.3581 5.96767   2
  17  -1  -1 77.6031 6.37646   1
  17  -1  -1 84.7442 5.72306   3
 -17   1   1 77.4326 5.99952   2
  17   1  -1 80.9734 6.75164   1
  17   1  -1 80.9694 5.64917   3
 -16  -1   1 968.781 35.8545   1
  16  -1  -1 920.964 34.4359   1
 -16  -1   1 890.213 34.2718   2
  16  -1  -1 912.171 34.1458   3
  16   1  -1 943.935 34.6482   1
 -16   1   1 896.437 34.2969   2
  16   1  -1 919.999 34.1584   3
  15  -1  -1 7.30315 1.70206   3
  15  -1  -1 7.86174 1.97661   1
 -15  -1   1 10.4819 1.65609   1
 -15  -1   1 7.59972 2.22485   2
 -15   1   1 10.4504 2.41811   2
  15   1  -1 9.35492 2.02224   1
  14  -1  -1 688.781 26.3505   2
 -14  -1   1 701.843 26.5075   2
  14  -1  -1 680.466 26.3715   3
  14  -1  -1 706.674 26.6592   1
 -14  -1   1 753.113 26.5732   1
  14   1  -1 692.199 26.3742   2
  14   1  -1 729.336 26.4287   3
  14   1  -1 729.375 26.8480   1
 -14   1   1 692.794 26.5078   2
  13  -1  -1 94.1985 4.95618   2
  13  -1  -1 91.2234 5.04148   3
  13  -1  -1 79.8625 6.26173   1
 -13  -1   1 81.3307 5.27574   2
 -13  -1   1 100.623 5.22202   1
 -13   1   1 87.8502 5.32884   2
  13   1  -1 96.1504 5.96224   1
  13   1  -1 87.6565 4.97745   2
  13   1  -1 109.448 5.19274   3
  12  -1  -1 225.342 8.94941   2
  12  -1  -1 221.317 9.33239   1
  12  -1  -1 221.037 8.95694   3
 -12  -1   1 224.334 9.10613   1
 -12  -1   1 206.277 9.09054   2
 -12   1   1 213.772 9.10063   2
  12   1  -1 216.336 8.94102   2
  12   1  -1 229.158 9.01652   3
  11  -1  -1 -0.8878 1.30522   3
 -11  -1   1 0.68842 1.10262   1
  11  -1  -1 0.90957 1.27384   2
  11  -1  -1 0.20270 1.30380   1
 -11  -1   1 -0.9439 1.69503   2
  11   1  -1 2.38925 1.41011   1
  11   1  -1 -0.1206 1.25150   2
  11   1  -1 1.43630 1.48948   3
 -11   1   1 0.83220 1.75945   2
  10  -1  -1 710.666 27.1252   3
  10  -1  -1 783.279 27.1750   2
  10  -1  -1 735.288 27.3136   1
 -10  -1   1 779.643 27.3269   1
 -10  -1   1 698.258 27.1875   2
  10   1  -1 751.956 27.4371   1
  10   1  -1 752.039 27.1671   2
  10   1  -1 722.829 27.1392   3
 -10   1   1 710.733 27.1941   2
  -9  -1   1 35.9599 3.20590   1
   9  -1  -1 34.9629 2.91696   2
  -9  -1   1 24.5997 3.09074   2
   9   1  -1 36.7666 3.00708   3
   9   1  -1 26.6285 2.84305   2
   9   1  -1 36.2085 3.80494   1
  -9   1   1 34.3368 3.08618   2
  -8  -1   1 228.030 8.96561   1
  -8  -1   1 214.285 8.80927   2
   8  -1  -1 241.264 8.97463   1
   8  -1  -1 226.862 8.77720   2
   8   1  -1 225.358 8.76722   3
   8   1  -1 226.150 9.15112   1
  -8   1   1 220.271 8.83016   2
  -7  -1   1 107.266 4.76641   2
  -7  -1   1 113.488 4.88827   1
   7  -1  -1 114.409 4.88010   1
   7  -1  -1 108.502 4.66272   2
   7   1  -1 111.678 4.69132   3
   7   1  -1 116.243 5.12638   1
   7   1  -1 112.696 4.68706   2
  -7   1   1 104.723 4.73873   2
   6  -1  -1 313.708 11.5576   1
   6  -1  -1 293.862 11.6470   2
  -6  -1   1 297.127 11.5012   2
   6   1  -1 313.822 11.4872   3
   6   1  -1 311.681 11.5244   2
   6   1  -1 331.574 11.7271   1
  -6   1   1 294.976 11.4858   2
   5  -1  -1 2.76525 0.69511   1
   5  -1  -1 3.82265 0.83100   2
  -5  -1   1 3.70054 0.85034   2
  -5  -1   1 4.26599 0.80378   1
   5   1  -1 4.21635 0.83920   2
   5   1  -1 2.82553 0.69414   3
  -4  -1   1 3790.81 142.159   4
   4   1  -1 3998.17 141.901   4
  -3  -1   1 8.52209 1.39959   1
   3  -1  -1 4.75968 0.61185   2
  -3  -1   1 6.41503 1.03372   2
   3   1  -1 5.82924 1.03740   2
  -3   1   1 5.11776 0.90454   2
   3  -1   1 52.2093 2.25558   1
   3  -1   1 54.9622 2.32345   3
  -3  -1  -1 56.2637 2.29004   3
  -3  -1  -1 52.0561 2.31987   2
  -3  -1  -1 53.5116 2.43776   1
  -3   1  -1 53.7816 2.29273   3
  -3   1  -1 53.6500 2.35235   2
   3   1   1 52.9122 2.50133   1
   3   1   1 56.1923 2.31903   2
  -4  -1  -1 437.832 15.5939   3
   4  -1   1 422.956 15.6235   2
   4  -1   1 426.409 15.5932   1
   4  -1   1 426.951 15.6050   3
  -4  -1  -1 447.049 15.6943   1
  -4  -1  -1 404.929 15.6168   2
  -4   1  -1 420.401 15.5666   1
   4   1   1 429.227 15.7229   1
   4   1   1 433.875 15.6195   2
  -5  -1  -1 31.5884 1.92460   3
   5  -1   1 31.8304 2.01304   1
   5  -1   1 30.4270 1.97730   2
   5  -1   1 30.6615 2.01727   3
  -5  -1  -1 26.4986 2.01955   2
  -5   1  -1 28.3712 2.06860   2
   5   1   1 29.9349 1.97575   2
  -5   1  -1 30.5395 1.87335   1
   5   1   1 31.9163 2.00905   3
   5   1   1 31.5668 2.38550   1
   6  -1   1 984.012 35.8766   3
  -6  -1  -1 1011.96 35.9541   1
  -6  -1  -1 988.173 35.8515   3
  -6  -1  -1 946.786 35.9020   2
   6  -1   1 967.072 35.8841   2
   6  -1   1 987.115 35.8882   1
   6   1   1 1001.41 35.9675   2
   6   1   1 1023.77 36.0124   1
   6   1   1 993.246 35.8839   3
  -6   1  -1 996.955 35.8634   1
   7  -1   1 56.2100 3.00928   2
  -7  -1  -1 54.0320 3.15462   2
   7  -1   1 62.3567 3.13972   1
   7  -1   1 61.8448 3.10329   3
  -7  -1  -1 53.3391 2.94100   3
  -7  -1  -1 61.6334 3.20989   1
   7   1   1 61.9641 3.12460   3
  -7   1  -1 58.9533 2.99234   1
   7   1   1 60.7984 3.47957   1
   7   1   1 58.9121 3.06912   2
  -7   1  -1 57.7771 3.17735   2
  -8  -1  -1 36.8705 2.83672   1
  -8  -1  -1 32.7709 2.80258   2
   8  -1   1 41.0396 2.85967   1
  -8  -1  -1 37.0018 2.48764   3
   8  -1   1 35.2142 2.64493   2
   8  -1   1 36.5829 2.72752   3
   8   1   1 36.9888 2.62709   2
   8   1   1 34.4362 3.20515   1
  -8   1  -1 30.1163 2.82121   2
   8   1   1 30.7052 2.72924   3
   9  -1   1 45.1306 3.22639   2
   9  -1   1 46.5640 3.35960   3
   9  -1   1 53.9753 3.54233   1
  -9  -1  -1 57.9713 3.45260   1
  -9  -1  -1 48.2065 3.44942   2
   9   1   1 52.4501 3.24598   2
   9   1   1 55.7104 3.42598   3
   9   1   1 48.6110 3.89305   1
  -9   1  -1 53.9816 3.15229   1
  -9   1  -1 41.6087 3.46722   2
  10  -1   1 1015.84 36.8218   1
 -10  -1  -1 957.371 36.7666   2
  10  -1   1 1011.56 36.7469   2
  10  -1   1 1002.42 36.7396   3
 -10  -1  -1 1054.05 36.8368   1
  10   1   1 999.919 36.7386   3
 -10   1  -1 1017.41 36.7181   1
  10   1   1 1028.39 36.9579   1
  10   1   1 1023.68 36.7382   2
 -10   1  -1 949.778 36.7837   2
  11  -1   1 22.6593 3.43060   3
 -11  -1  -1 31.0883 3.11573   1
  11  -1   1 20.8713 3.58328   1
  11  -1   1 29.1077 2.96380   2
  11   1   1 26.8375 2.98948   2
 -11   1  -1 27.0891 3.36199   2
  11   1   1 32.6703 3.28696   3
  11   1   1 32.9763 3.97157   1
  12  -1   1 16.8985 1.70752   3
  12  -1   1 24.4538 2.96745   2
 -12  -1  -1 16.7624 2.08216   2
  12  -1   1 19.3055 3.62161   1
  12   1   1 23.1696 3.32201   3
 -12   1  -1 19.8382 2.18636   2
  12   1   1 18.0014 2.93621   2
  12   1   1 12.9711 1.82531   1
  13  -1   1 -1.0402 1.62002   2
 -13  -1  -1 0.70960 1.22493   1
  13  -1   1 0.48197 1.46618   1
 -13  -1  -1 0.75761 1.83666   2
  13   1   1 0.92652 1.58653   2
 -13   1  -1 -3.2686 1.89205   2
  13   1   1 -1.8524 1.38862   3
 -14  -1  -1 1087.53 38.6158   1
  14  -1   1 1053.19 38.5287   3
  14  -1   1 1055.62 38.5933   2
 -14  -1  -1 1026.42 38.6278   2
  14  -1   1 1008.48 38.7813   1
  14   1   1 1057.69 38.5501   3
  14   1   1 1048.31 38.5076   2
 -14   1  -1 1023.52 38.6449   2
  14   1   1 1069.42 38.8456   1
  15  -1   1 347.238 13.6792   3
 -15  -1  -1 334.870 13.8397   2
 -15  -1  -1 338.343 13.6495   1
  15  -1   1 346.506 13.9193   1
  15   1   1 354.218 14.1545   1
 -15   1  -1 334.131 13.8740   2
  15   1   1 352.560 13.7188   3
 -16  -1  -1 1127.00 42.7861   2
  16  -1   1 1180.03 42.8608   1
 -16  -1  -1 1138.83 42.7019   1
  16  -1   1 1145.01 42.6494   3
  16   1   1 1181.21 42.7004   3
  16   1   1 1195.75 43.0375   1
 -16   1  -1 1146.21 42.8412   2
  17  -1   1 123.231 6.84259   3
  17  -1   1 112.528 7.17737   1
 -17  -1  -1 118.918 7.11586   2
  17   1   1 126.011 6.85743   3
 -17   1  -1 117.844 7.14489   2
  17   1   1 121.067 7.60419   1
  18  -1   1 2.41811 2.11846   1
  18  -1   1 -0.5309 1.91157   3
 -18  -1  -1 4.10949 2.90696   2
  18   1   1 2.98021 2.34976   1
 -18   1  -1 1.90790 2.74403   2
  19  -1   1 18.4769 2.49766   3
  19  -1   1 12.8729 2.51558   1
 -19  -1  -1 13.0270 3.05784   2
 -19   1  -1 13.3172 3.15841   2
  19   1   1 7.46436 2.58722   1
 -20  -1  -1 10.0833 3.43419   2
  20  -1   1 10.3666 2.40382   3
  20  -1   1 6.20347 2.49485   1
 -20   1  -1 7.25678 3.17674   2
  20   1   1 3.76201 2.63742   1
  21  -1   1 0.06881 2.38011   1
 -21  -1  -1 0.40549 3.22592   2
 -21   1  -1 3.30906 3.30815   2
  21   1   1 -0.9629 2.52946   1
 -22  -1  -1 0.79036 3.55115   2
  22  -1   1 4.60849 2.53291   1
  22   1   1 1.11544 2.76199   1
 -22   1  -1 3.76683 3.55964   2
 -23  -1  -1 56.4235 7.70944   2
  23  -1   1 57.5007 7.14265   1
 -23   1  -1 54.2419 7.60917   2
  23   1   1 43.4051 7.61192   1
 -24  -1  -1 48.2907 7.93317   2
  24  -1   1 56.2467 7.48676   1
 -24   1  -1 45.6236 7.90548   2
  24   1   1 55.2164 8.07992   1
  25  -1   1 23.0207 3.39328   1
 -25  -1  -1 22.6901 4.55692   2
  25   1   1 21.0103 3.58226   1
 -25   1  -1 22.6532 4.65994   2
 -26  -1  -1 43.0111 5.94055   2
  26  -1   1 51.6164 7.63153   1
 -26   1  -1 56.1875 6.58418   2
  26   1   1 46.2351 8.24512   1
 -27  -1  -1 -1.8772 4.26758   2
  27  -1   1 -0.6233 2.86724   1
 -27   1  -1 -4.6946 4.11584   2
  27   1   1 -2.0097 3.25395   1
 -28  -1  -1 100.288 9.87074   2
  28  -1   1 111.656 9.24617   1
 -28   1  -1 100.019 10.4146   2
  28   1   1 107.499 9.85171   1
  29  -1   1 18.3577 3.70044   1
 -29  -1  -1 20.1731 5.17608   2
 -29   1  -1 17.4443 5.04573   2
  29   1   1 14.8598 4.38392   1
  30  -1   1 216.274 12.6149   1
 -30  -1  -1 224.006 13.4705   2
 -30   1  -1 223.782 13.7022   2
  30   1   1 224.666 13.1066   1
 -31  -1  -1 17.6486 5.14634   2
 -31   1  -1 18.3213 5.25550   2
  31   1   1 21.1698 4.11359   1
 -32  -1  -1 12.1586 5.55642   2
  32   1   1 15.5675 4.22304   1
 -33  -1  -1 0.32300 5.35609   2
 -33  -2   1 2.50342 5.27404   2
  33   2  -1 6.34679 4.16000   1
 -32  -2   1 20.5495 5.60793   2
  32   2  -1 19.0474 4.43491   1
  31  -2  -1 3.82770 3.32583   1
 -31  -2   1 -6.3930 4.96174   2
 -31   2   1 -4.8361 5.01787   2
  31   2  -1 1.98502 3.87955   1
  30  -2  -1 10.1396 3.61229   1
 -30  -2   1 10.6932 4.98445   2
 -30   2   1 5.28642 4.82471   2
  30   2  -1 13.0887 4.03361   1
  29  -2  -1 2.20264 3.94628   1
 -29  -2   1 0.50117 4.53823   2
 -29   2   1 1.06777 4.88874   2
  29   2  -1 1.19986 3.64778   1
 -28  -2   1 229.266 13.0555   2
  28  -2  -1 224.555 12.4543   1
  28   2  -1 224.120 18.1760   1
 -28   2   1 224.584 13.0079   2
  27  -2  -1 0.47658 2.99702   1
 -27  -2   1 -2.1981 4.25535   2
 -27   2   1 -5.0051 4.43732   2
  27   2  -1 -0.0913 3.50312   1
 -26  -2   1 4.54924 4.47623   2
  26  -2  -1 6.45810 3.01830   1
  26   2  -1 3.42443 3.53973   1
 -26   2   1 4.13656 4.66219   2
  25  -2  -1 -0.2804 2.68366   3
 -25  -2   1 0.29952 4.10698   2
  25  -2  -1 -0.5594 2.77392   1
  25   2  -1 0.36380 3.32322   1
 -25   2   1 -1.4893 3.85084   2
 -24  -2   1 496.110 19.8952   2
  24  -2  -1 451.770 19.1592   3
  24  -2  -1 462.656 19.6085   1
  24   2  -1 470.812 20.2301   1
 -24   2   1 477.546 19.8394   2
  23  -2  -1 4.16853 2.70019   1
 -23  -2   1 2.83900 3.60979   2
  23  -2  -1 3.41646 2.63795   3
 -23   2   1 2.43114 3.68016   2
  23   2  -1 1.14789 3.11297   1
  22  -2  -1 85.4995 7.17269   3
 -22  -2   1 100.628 7.96625   2
  22  -2  -1 99.3218 7.71301   1
  22   2  -1 69.0198 8.45431   1
 -22   2   1 78.3587 7.93207   2
  21  -2  -1 1.32439 2.22981   3
 -21  -2   1 3.21950 3.20579   2
  21  -2  -1 0.22980 2.36460   1
 -21   2   1 -2.2626 3.04797   2
  21   2  -1 -2.9196 2.76463   1
  20  -2  -1 272.477 12.5995   1
 -20  -2   1 285.077 12.6542   2
  20  -2  -1 269.626 12.0594   3
  20   2  -1 277.875 12.2615   3
 -20   2   1 282.225 12.6209   2
  20   2  -1 274.328 13.1785   1
  19  -2  -1 38.0957 5.35448   3
 -19  -2   1 31.7714 3.66951   2
  19  -2  -1 28.1014 5.87629   1
  19   2  -1 36.6672 5.51195   3
  19   2  -1 21.0016 3.12167   1
 -19   2   1 31.0652 5.86712   2
 -18  -2   1 13.4074 3.00577   2
  18  -2  -1 8.08303 2.13670   3
  18  -2  -1 7.70752 2.27250   1
  18   2  -1 6.02664 2.16166   3
 -18   2   1 8.23884 3.09146   2
  18   2  -1 4.42921 2.54916   1
 -17  -2   1 13.7366 2.83101   2
  17  -2  -1 8.41835 2.15355   1
  17  -2  -1 8.05174 1.88805   3
 -17   2   1 13.0851 2.90789   2
  17   2  -1 9.15028 1.94024   3
  17   2  -1 8.13085 2.49244   1
  16  -2  -1 66.0741 5.50489   3
 -16  -2   1 77.1363 5.81458   2
  16  -2  -1 75.5324 5.92372   1
  16   2  -1 83.5185 5.57122   3
  16   2  -1 90.0363 6.78819   1
 -16   2   1 81.7584 5.86909   2
 -15  -2   1 8.18928 1.65382   1
 -15  -2   1 6.71128 2.28763   2
  15  -2  -1 7.75941 1.87614   1
  15  -2  -1 5.95505 1.57294   3
  15   2  -1 8.73524 2.12520   1
 -15   2   1 10.6256 2.31413   2
  14  -2  -1 1085.44 40.1977   1
 -14  -2   1 1027.42 40.0890   2
  14  -2  -1 1065.77 39.9779   3
  14  -2  -1 1091.52 40.0470   2
 -14  -2   1 1112.91 40.2306   1
  14   2  -1 1107.14 40.0635   3
  14   2  -1 1123.31 40.5127   1
 -14   2   1 1075.58 40.1476   2
  14   2  -1 1125.08 40.1327   2
  13  -2  -1 7.42379 1.61500   2
 -13  -2   1 8.25603 2.11154   2
  13  -2  -1 7.01677 1.42554   3
  13   2  -1 8.01854 1.60249   3
  13   2  -1 6.37768 1.88595   1
 -13   2   1 7.67186 2.00871   2
  13   2  -1 10.8107 1.89389   2
  12  -2  -1 605.818 23.0727   3
 -12  -2   1 634.894 23.3213   1
  12  -2  -1 619.574 23.2931   1
  12  -2  -1 622.846 23.1295   2
  12   2  -1 619.401 23.1639   3
  12   2  -1 645.597 23.1637   2
 -12   2   1 587.051 23.1974   2
  12   2  -1 639.890 23.6147   1
  11   2  -1 59.4702 3.68649   2
  11   2  -1 55.0815 4.38615   3
 -10  -2   1 6175.55 234.229   4
 -10   2   1 6380.08 232.401   4
  10   2  -1 6604.64 234.543   4
   9  -2  -1 3.57364 1.19423   1
  -9  -2   1 3.00380 1.17189   1
   9  -2  -1 6.75502 1.34950   2
  -9  -2   1 4.47088 1.40564   2
   9   2  -1 6.11029 1.44206   2
   8  -2  -1 746.114 27.9033   1
  -8  -2   1 789.732 28.0638   1
   8  -2  -1 759.112 27.8635   2
  -8  -2   1 731.125 27.8848   2
   8   2  -1 768.753 27.8654   3
  -8   2   1 706.674 27.8787   2
   8   2  -1 775.677 28.1739   1
   8   2  -1 821.543 27.9143   2
  -7  -2   1 1.23355 0.85119   1
   7  -2  -1 0.82514 0.92027   2
   7  -2  -1 0.44847 0.77567   1
  -7  -2   1 0.35084 1.03154   2
   7   2  -1 0.84993 0.76625   3
   7   2  -1 -0.0928 1.06306   1
   7   2  -1 0.49192 0.98869   2
  -7   2   1 -0.2205 0.98341   2
   6  -2  -1 1.14396 0.81803   2
  -6  -2   1 2.09372 0.97541   2
   6   2  -1 0.50810 0.90257   2
   6   2  -1 1.07150 0.91328   1
  -6   2   1 1.83390 0.94656   2
   6   2  -1 1.26777 0.72622   3
  -5  -2   1 54.3493 2.85136   2
   5  -2  -1 61.9350 2.79336   2
  -5  -2   1 62.2358 3.18735   1
  -5   2   1 60.6711 2.87098   2
   5   2  -1 53.2914 2.81350   2
   5   2  -1 60.4300 2.81560   3
   5   2  -1 60.5467 3.39330   1
  -4  -2   1 2460.82 92.5210   4
   4   2  -1 2553.95 92.6112   4
  -3  -2   1 28.4678 1.62871   2
   3  -2  -1 26.6404 1.56228   2
   3  -2  -1 25.7129 1.61324   1
   3   2  -1 28.5916 1.64309   2
   3   2  -1 28.2079 1.54957   3
  -3   2   1 24.5689 1.57973   2
   3   2  -1 23.3353 2.21694   1
   2  -2  -1 42.6523 1.81421   2
   2  -2  -1 40.3168 1.90215   1
  -2  -2   1 46.9536 2.19571   1
  -2  -2   1 39.1491 1.88603   2
   2   2  -1 43.4239 1.90617   2
   2   2  -1 36.9367 2.11775   1
  -1  -2   1 166.577 5.85755   1
   1  -2  -1 163.840 5.82428   1
  -1  -2   1 147.564 5.77843   2
   1   2  -1 145.795 5.78949   2
   0   2  -1 509.100 18.4895   2
  -1  -2  -1 31.1107 1.54584   1
  -1  -2  -1 29.1328 1.32359   2
   1  -2   1 28.7615 1.31384   1
  -2  -2  -1 475.337 17.0085   2
   2  -2   1 443.776 16.9579   1
  -2  -2  -1 487.523 17.1100   1
   2   2   1 484.520 17.1186   1
   2   2   1 457.542 16.9983   2
   3  -2   1 402.074 15.3632   1
  -3  -2  -1 426.199 15.5498   1
   3  -2   1 419.502 15.4207   3
   3  -2   1 434.797 15.4869   2
  -3  -2  -1 420.387 15.4499   2
   3   2   1 442.576 15.4486   2
   3   2   1 425.972 15.5784   1
  -4  -2  -1 496.147 17.9515   1
  -4  -2  -1 496.592 17.8090   3
   4  -2   1 489.670 17.8668   2
  -4  -2  -1 475.768 17.8443   2
   4  -2   1 477.001 17.8120   3
   4   2   1 496.545 17.9898   1
   4   2   1 509.374 17.8506   2
  -4   2  -1 476.234 17.8838   2
   5  -2   1 356.650 13.7343   1
  -5  -2  -1 391.229 13.9435   1
   5  -2   1 369.972 13.7818   3
  -5  -2  -1 372.713 13.8330   2
  -5  -2  -1 379.385 13.7696   3
   5   2   1 389.512 14.0032   1
   5   2   1 385.653 13.8118   2
  -5   2  -1 356.224 13.8471   2
   6  -2   1 377.259 14.0085   2
   6  -2   1 364.581 13.9605   3
  -6  -2  -1 363.397 14.0162   2
  -6  -2  -1 395.070 14.1377   1
   6  -2   1 364.529 13.9370   1
  -6  -2  -1 380.437 13.9424   3
  -6   2  -1 362.646 14.0449   2
   6   2   1 401.591 14.0231   2
   6   2   1 397.332 14.2333   1
   7  -2   1 75.1600 3.57007   1
   7  -2   1 79.7312 3.63193   2
  -7  -2  -1 71.6975 3.69969   2
   7  -2   1 77.3278 3.60261   3
  -7  -2  -1 75.6805 3.45302   3
  -7  -2  -1 81.5167 3.83866   1
   7   2   1 77.5157 4.09550   1
   7   2   1 78.6826 3.63904   2
  -8  -2  -1 506.559 18.7186   3
  -8  -2  -1 480.114 18.8162   2
  -8  -2  -1 524.692 18.9328   1
   8  -2   1 518.064 18.7936   1
   8  -2   1 504.091 18.7662   3
   8  -2   1 512.596 18.8116   2
   8   2   1 526.483 19.0879   1
   8   2   1 537.484 18.8233   2
   8   2   1 496.149 18.7993   3
  -8   2  -1 482.370 18.8588   2
   9  -2   1 566.763 20.9164   2
   9  -2   1 573.074 20.9009   3
  -9  -2  -1 576.603 21.0405   1
  -9  -2  -1 536.376 20.9457   2
   9  -2   1 574.474 20.9178   1
  -9  -2  -1 562.109 20.8170   3
  -9   2  -1 535.729 20.9752   2
   9   2   1 582.239 21.2250   1
   9   2   1 585.053 20.9259   2
   9   2   1 565.974 20.9540   3
  10  -2   1 3459.32 126.329   2
 -10  -2  -1 3504.72 126.431   1
  10   2   1 3545.74 126.335   2
  11  -2   1 60.7955 4.23150   1
 -11  -2  -1 74.2524 4.21840   1
  11  -2   1 74.2484 4.01588   2
  11   2   1 68.8207 4.03230   2
 -12  -2  -1 64.2678 4.00052   1
 -12  -2  -1 49.0170 4.22773   2
  12  -2   1 58.7387 4.16589   1
  12  -2   1 57.4081 3.74072   2
  12  -2   1 57.2320 4.03454   3
  12   2   1 52.4447 3.75414   2
 -12   2  -1 50.8181 4.24121   2
  12   2   1 45.5086 5.45557   1
  12   2   1 58.4124 4.16035   3
  13  -2   1 26.7751 3.36585   2
 -13  -2  -1 29.6645 3.61501   1
 -13  -2  -1 27.2655 3.89656   2
  13  -2   1 32.2173 3.66760   3
  13   2   1 22.1937 2.10938   3
 -13   2  -1 23.2766 2.57875   2
  13   2   1 19.6280 3.30690   2
 -14  -2  -1 -1.6993 2.00036   2
 -14  -2  -1 -1.3972 1.33517   1
  14  -2   1 -3.1796 1.49198   3
  14  -2   1 -4.3237 2.96564   2
  15  -2   1 24.5273 4.17275   3
 -15  -2  -1 31.7271 3.98099   1
  15  -2   1 26.8365 4.51485   1
 -15  -2  -1 21.0966 2.70920   2
 -15   2  -1 24.8090 4.51679   2
  15   2   1 19.8332 2.51214   1
  16  -2   1 273.061 11.4435   3
 -16  -2  -1 270.853 11.6581   2
  16  -2   1 270.236 11.6492   1
 -16   2  -1 271.377 11.7149   2
  16   2   1 284.377 12.1934   1
 -17  -2  -1 3.25300 2.55627   2
  17  -2   1 4.85598 1.82756   3
  17  -2   1 3.50743 1.95777   1
  17   2   1 1.86587 2.22370   1
 -17   2  -1 3.98506 2.64922   2
  18  -2   1 -3.2551 1.93379   1
  18  -2   1 -3.9147 1.94428   3
  19  -2   1 -3.6903 1.94522   3
  19  -2   1 -0.8136 2.06927   1
 -19  -2  -1 -3.6608 2.80635   2
  19   2   1 -3.6042 2.44056   1
 -19   2  -1 -3.0269 2.80658   2
 -20  -2  -1 1120.67 41.5569   2
  20  -2   1 1122.35 41.4569   1
  20  -2   1 1072.11 41.2214   3
 -20   2  -1 1112.07 41.5856   2
  20   2   1 1126.10 41.8560   1
  21  -2   1 5.05895 2.35504   1
  21  -2   1 6.88201 2.38242   3
 -21  -2  -1 6.36831 3.40386   2
  21   2   1 5.09334 2.74228   1
 -21   2  -1 7.43501 3.19617   2
  22  -2   1 34.6833 6.16920   1
 -22   2  -1 23.0966 3.87042   2
  22   2   1 20.8126 3.43305   1
  23  -2   1 3.60915 2.51061   1
 -23  -2  -1 6.70897 3.76138   2
 -23   2  -1 3.92612 3.78545   2
  23   2   1 2.44463 3.01867   1
 -24  -2  -1 302.468 14.3370   2
  24  -2   1 304.163 13.8599   1
  24   2   1 291.593 14.5810   1
 -24   2  -1 309.699 14.5545   2
 -25  -2  -1 -3.5493 3.92431   2
  25  -2   1 0.92022 2.68886   1
 -25   2  -1 -3.3051 4.05453   2
  25   2   1 1.72453 3.13791   1
 -26  -2  -1 12.8041 5.04841   2
  26  -2   1 12.7262 3.10180   1
  26   2   1 11.9185 3.65848   1
 -26   2  -1 12.7394 6.37551   2
 -27  -2  -1 -1.5406 4.14176   2
  27  -2   1 3.52225 2.87513   1
 -27   2  -1 -3.2754 4.33404   2
  27   2   1 -1.1763 3.42994   1
  28  -2   1 9.61633 3.16531   1
 -28  -2  -1 6.31598 4.73596   2
  28   2   1 7.39142 3.84335   1
 -28   2  -1 6.66636 4.82909   2
 -29  -2  -1 -4.3871 4.57921   2
  29  -2   1 0.27672 3.10656   1
 -29   2  -1 0.21502 4.91775   2
  29   2   1 0.83317 3.62180   1
 -30  -2  -1 2.12003 4.72135   2
  30  -2   1 1.45264 3.60545   1
  30   2   1 3.85146 3.84830   1
 -31  -2  -1 1.19789 4.92878   2
  31  -2   1 6.61872 3.75437   1
  31   2   1 5.08011 3.94746   1
 -32  -2  -1 14.3771 5.50592   2
  32   2   1 17.1750 4.22788   1
 -33  -2  -1 -0.5906 5.63301   2
  33   2   1 7.92740 4.32642   1
 -33  -3   1 30.7115 5.93128   2
  33   3  -1 54.0738 10.2112   1
 -32  -3   1 127.522 11.3602   2
  32   3  -1 145.046 12.0489   1
  31  -3  -1 1.51387 3.25858   1
 -31  -3   1 -3.7239 4.83668   2
  31   3  -1 0.98858 3.98801   1
  30  -3  -1 5.79772 3.37357   1
 -30  -3   1 2.30229 4.94220   2
  30   3  -1 1.59529 3.97458   1
 -29  -3   1 -1.7833 4.75177   2
  29  -3  -1 2.20922 3.40754   1
  29   3  -1 -1.1733 3.77553   1
 -29   3   1 -3.8015 4.83886   2
  28  -3  -1 36.2826 7.79451   1
 -28  -3   1 47.7031 8.87444   2
 -28   3   1 32.5034 5.41035   2
  28   3  -1 46.5863 9.93823   1
 -27  -3   1 12.3374 4.61068   2
  27  -3  -1 12.6089 3.09659   1
 -27   3   1 14.4309 4.71338   2
  27   3  -1 9.71921 3.90629   1
  26  -3  -1 0.82268 2.83194   1
 -26  -3   1 -3.4870 6.50497   2
 -26   3   1 -1.0625 5.75504   2
  26   3  -1 -1.2853 3.47656   1
 -25  -3   1 -6.3107 3.86076   2
  25  -3  -1 -1.9510 2.64689   3
  25  -3  -1 -1.2579 2.65802   1
  25   3  -1 -3.5379 3.38238   1
 -25   3   1 -2.9904 4.13534   2
 -24  -3   1 25.9153 4.30244   2
  24  -3  -1 21.2885 3.15134   3
  24  -3  -1 19.7091 3.13066   1
  24   3  -1 18.4971 3.65730   1
 -24   3   1 31.0541 4.56403   2
 -23  -3   1 10.9278 3.77544   2
  23  -3  -1 12.2226 2.88010   1
  23  -3  -1 13.9418 2.87854   3
  23   3  -1 6.76469 3.36991   1
 -23   3   1 15.8793 4.00633   2
  22  -3  -1 11.6522 2.61541   1
  22  -3  -1 8.70191 2.59101   3
 -22  -3   1 12.7556 3.61105   2
 -22   3   1 3.14183 3.57728   2
 -21  -3   1 2.80938 3.21409   2
  21  -3  -1 3.51015 2.40391   1
  21  -3  -1 2.45517 2.19322   3
  21   3  -1 -2.1841 2.90487   1
 -21   3   1 -0.4434 3.22783   2
  20  -3  -1 632.240 24.5697   1
  20  -3  -1 617.591 24.2775   3
 -20  -3   1 646.970 24.6416   2
  20   3  -1 628.952 25.2328   1
 -20   3   1 637.378 24.6863   2
  19  -3  -1 -0.0602 2.02744   3
 -19  -3   1 -3.7292 2.75464   2
  19  -3  -1 -1.3123 2.13940   1
 -19   3   1 2.05028 2.95063   2
  19   3  -1 -1.7375 2.56316   1
  19   3  -1 1.24007 2.18881   3
  18  -3  -1 312.840 12.9585   1
  18  -3  -1 299.775 12.5888   3
 -18  -3   1 302.977 12.9569   2
  18   3  -1 291.186 12.7991   3
 -18   3   1 305.378 13.0485   2
  18   3  -1 296.834 13.7197   1
  17  -3  -1 0.39996 1.92555   1
  17  -3  -1 2.88035 1.85636   3
 -17  -3   1 -1.0798 2.56355   2
 -17   3   1 0.72458 2.65770   2
  17   3  -1 1.75561 1.88414   3
  17   3  -1 -2.1334 2.33246   1
  16  -3  -1 118.745 6.40391   3
  16  -3  -1 121.458 6.83941   1
 -16  -3   1 110.878 6.82072   2
  16   3  -1 115.515 7.69625   1
  16   3  -1 111.049 6.59438   3
 -16   3   1 121.617 6.81005   2
 -15  -3   1 5.22417 2.29774   2
  15  -3  -1 4.72408 1.78232   1
  15  -3  -1 8.91539 1.67565   3
  15   3  -1 7.23839 1.81596   3
 -15   3   1 8.32355 2.36959   2
  15   3  -1 6.60861 2.20777   1
  14  -3  -1 105.728 6.04158   2
  14  -3  -1 103.593 5.45163   3
  14  -3  -1 105.913 5.83850   1
 -14  -3   1 99.9598 5.77559   2
 -14  -3   1 93.5795 5.70239   1
  14   3  -1 95.6994 6.81297   1
 -14   3   1 92.1983 5.83280   2
  14   3  -1 87.0070 5.67210   3
 -13  -3   1 74.3327 4.80140   1
  13  -3  -1 68.9930 4.43325   2
 -13  -3   1 74.1256 4.84967   2
  13   3  -1 68.4215 4.74156   3
  13   3  -1 78.3184 4.50293   2
 -13   3   1 66.0894 4.90550   2
  13   3  -1 69.6866 5.80943   1
 -12  -3   1 62.9811 4.49210   1
  12  -3  -1 76.0745 4.48496   1
 -12  -3   1 64.7899 4.43983   2
  12  -3  -1 73.8710 4.16682   3
  12  -3  -1 54.7805 3.97373   2
  12   3  -1 76.3848 4.11672   2
  12   3  -1 55.6142 5.41816   1
  12   3  -1 50.0108 4.38717   3
 -12   3   1 56.2482 4.51098   2
 -11  -3   1 2.30402 1.61189   2
 -11  -3   1 2.12639 1.22595   1
  11  -3  -1 1.01532 1.34447   2
  11  -3  -1 1.39988 1.19328   1
 -11   3   1 1.79519 1.65866   2
  11   3  -1 2.26834 1.44325   2
  11   3  -1 0.41047 1.60451   1
  11   3  -1 1.87648 1.26247   3
 -10  -3   1 468.815 17.5754   1
 -10  -3   1 430.108 17.5498   2
  10  -3  -1 449.307 17.3872   1
  10  -3  -1 475.821 17.3468   2
  10   3  -1 480.687 17.3667   2
  10   3  -1 472.226 17.3633   3
 -10   3   1 451.876 17.4159   2
  10   3  -1 474.286 17.8602   1
  -9  -3   1 25.2186 2.90605   2
  -9  -3   1 26.9158 3.20644   1
   9  -3  -1 19.7157 2.68661   2
   9   3  -1 26.8749 2.88864   3
   9   3  -1 27.3530 2.71302   2
  -9   3   1 16.8219 2.99879   2
  -8  -3   1 720.162 27.5591   2
  -8  -3   1 772.601 27.7623   1
   8  -3  -1 740.677 27.5319   2
   8   3  -1 771.063 27.9418   1
   8   3  -1 755.833 27.5376   3
   8   3  -1 804.040 27.5853   2
  -8   3   1 706.003 27.5687   2
  -7  -3   1 1.09749 1.06482   2
  -7  -3   1 0.40048 0.95146   1
   7  -3  -1 -1.2916 0.91099   2
   7   3  -1 0.62106 0.80562   3
   7   3  -1 1.36753 0.94727   2
   7   3  -1 -1.7391 1.18785   1
   6  -3  -1 788.426 29.5716   1
  -6  -3   1 841.474 29.8012   1
   6  -3  -1 811.678 29.6046   2
  -6  -3   1 770.337 29.6187   2
   6   3  -1 820.533 29.5852   3
   6   3  -1 857.222 29.9168   1
  -6   3   1 773.887 29.6176   2
   6   3  -1 851.579 29.6480   2
  -5  -3   1 40.6543 2.47470   2
   5  -3  -1 42.1786 2.32538   1
  -5  -3   1 49.7222 2.82994   1
   5  -3  -1 40.9292 2.61214   2
   5   3  -1 48.6829 2.39261   3
   5   3  -1 42.2256 2.40780   2
  -5   3   1 41.4771 2.42060   2
   5   3  -1 42.9230 3.08639   1
  -4  -3   1 3666.66 138.995   4
   4   3  -1 3915.27 139.255   4
   3  -3  -1 26.5335 1.62905   2
  -3  -3   1 29.9981 2.19074   1
  -3  -3   1 24.4926 1.76472   2
   3  -3  -1 27.3806 1.74178   1
  -3  -3   1 27.1392 1.54013   3
   3   3  -1 23.4648 2.25730   1
   3   3  -1 26.8342 1.74601   2
   3   3  -1 30.4250 1.56627   3
  -3   3   1 27.6206 1.84635   1
  -2  -3   1 59.2996 2.96667   1
   2  -3  -1 66.6511 2.76252   1
  -2  -3   1 64.7665 2.49206   3
  -2  -3   1 60.8929 2.71810   2
   2   3  -1 57.4864 2.99238   1
  -2   3   1 63.8262 2.77243   1
   2   3  -1 62.1782 2.70721   2
   1  -3  -1 76.1631 3.24332   1
   1  -3  -1 73.6248 3.05805   2
  -1  -3   1 79.5219 3.29737   1
  -1  -3   1 74.5388 3.16231   2
   1   3  -1 77.7348 3.30231   1
   1   3  -1 83.4961 3.18956   2
  -1   3   1 74.7940 3.24143   1
   0  -3  -1 1029.32 38.5434   4
   0  -3   1 985.478 38.4547   4
   0   3  -1 1058.16 38.7113   4
   0   3   1 1044.36 38.6600   4
  -1  -3  -1 104.546 4.07851   2
   1  -3   1 111.791 4.20960   2
  -1  -3  -1 109.087 4.29109   1
   1  -3   1 104.673 4.11737   1
   1   3   1 105.973 4.30706   1
   1   3   1 110.763 4.09009   2
  -1   3  -1 101.023 4.11381   1
  -2  -3  -1 60.4018 3.01442   1
   2  -3   1 68.3602 2.74214   1
  -2  -3  -1 63.6950 2.76891   2
  -2   3  -1 68.1604 2.73774   1
   2   3   1 66.4973 3.07551   1
   2   3   1 72.0096 2.76864   2
  -3  -3  -1 732.172 27.0607   2
  -3  -3  -1 754.873 27.1923   1
   3   3   1 752.876 27.2230   1
   3   3   1 786.005 27.0671   2
  -3   3  -1 712.959 27.0095   1
   4  -3   1 678.507 25.6022   1
   4  -3   1 688.981 25.7482   2
  -4  -3  -1 706.288 26.0319   1
  -4  -3  -1 715.782 25.6382   3
  -4  -3  -1 696.144 25.6893   2
   4   3   1 740.732 25.6965   2
   4   3   1 729.810 25.8771   1
   5  -3   1 19.5028 1.81815   2
  -5  -3  -1 18.3621 2.02951   1
   5  -3   1 17.1965 1.45598   1
  -5  -3  -1 15.6851 1.83273   2
   5   3   1 15.2507 2.34245   1
   5   3   1 15.0851 1.99561   2
   6  -3   1 1654.63 59.4768   2
  -6  -3  -1 1652.55 59.5775   1
  -6  -3  -1 1612.80 59.3840   3
   6   3   1 1638.91 59.6400   1
   6   3   1 1671.13 59.4480   2
   7  -3   1 20.3911 2.31205   2
  -7  -3  -1 25.5245 2.66658   1
   7  -3   1 30.3249 2.26754   3
   7  -3   1 30.4793 2.16898   1
  -7  -3  -1 30.3978 2.11124   3
  -7  -3  -1 25.4064 2.45888   2
   7   3   1 26.5270 2.22879   2
  -7   3  -1 19.3187 2.55899   2
   7   3   1 18.6443 3.11746   1
   8  -3   1 213.660 8.35784   1
  -8  -3  -1 215.647 8.66262   1
   8  -3   1 214.087 8.44794   2
  -8  -3  -1 215.295 8.50417   2
  -8  -3  -1 214.212 8.30570   3
   8  -3   1 223.697 8.38665   3
  -8   3  -1 201.545 8.55234   2
   8   3   1 237.116 8.48056   2
   8   3   1 205.466 8.90360   1
  -9  -3  -1 0.55602 0.86450   3
  -9  -3  -1 0.59952 1.33392   2
   9  -3   1 1.70328 0.95296   1
   9  -3   1 3.00509 0.96301   3
   9   3   1 3.77315 1.28405   2
 -10  -3  -1 1966.26 73.7632   3
 -10  -3  -1 2049.15 74.0032   1
  10  -3   1 2025.37 73.8322   1
 -10  -3  -1 1964.01 73.8958   2
  10  -3   1 2039.69 73.8745   2
  10   3   1 2143.54 73.8965   2
  10   3   1 2101.78 74.1941   1
  11  -3   1 6.69733 1.32682   1
 -11  -3  -1 7.75428 1.78911   2
  11  -3   1 8.22074 1.44676   3
  11   3   1 7.92052 2.87375   1
 -12  -3  -1 1122.87 40.8577   1
  12  -3   1 1108.58 40.7013   1
 -12  -3  -1 1070.83 40.7629   2
  12  -3   1 1113.54 40.6695   3
  12  -3   1 1124.18 40.7186   2
 -12   3  -1 1066.80 40.8094   2
  12   3   1 1165.48 40.7362   2
  12   3   1 1132.42 41.1162   1
 -13  -3  -1 22.2982 3.55602   1
 -13  -3  -1 24.1939 3.91882   2
  13  -3   1 14.3731 1.95693   2
 -13   3  -1 16.5726 2.38170   2
  13   3   1 10.1221 2.06632   1
  14  -3   1 185.702 7.88280   3
 -14  -3  -1 168.415 8.05751   2
 -14  -3  -1 173.922 7.96137   1
  14  -3   1 181.874 8.07709   1
 -14   3  -1 166.886 8.20180   2
  14   3   1 163.844 8.77474   1
  14   3   1 191.768 8.36293   2
  15  -3   1 24.7751 4.16198   3
  15  -3   1 30.3038 4.33365   1
 -15  -3  -1 18.7386 2.61344   2
 -15  -3  -1 28.4439 4.15691   1
 -15   3  -1 22.1096 2.83545   2
 -16  -3  -1 16.2345 2.60303   2
  16  -3   1 12.6119 1.90736   3
  16  -3   1 15.3717 2.09696   1
 -16   3  -1 17.8549 2.81058   2
  16   3   1 11.7373 2.50571   1
  17  -3   1 42.9734 4.92189   3
 -17  -3  -1 37.7555 5.30741   2
  17  -3   1 40.0844 5.12136   1
 -17   3  -1 43.7473 5.43506   2
  18  -3   1 154.311 8.42740   3
 -18  -3  -1 170.454 8.76467   2
  18  -3   1 169.039 8.53690   1
  18   3   1 170.210 9.52239   1
 -18   3  -1 173.723 8.88843   2
 -19  -3  -1 32.5051 5.77184   2
  19  -3   1 21.1840 2.62889   3
 -19   3  -1 31.6107 6.03460   2
  19   3   1 17.3413 2.94674   1
  20  -3   1 886.123 33.3315   1
 -20  -3  -1 878.509 33.4935   2
  20  -3   1 866.299 33.1902   3
  20   3   1 904.450 33.9515   1
 -20   3  -1 885.360 33.5762   2
 -21  -3  -1 22.9422 3.81771   2
  21  -3   1 17.1241 2.59834   1
  21  -3   1 20.4437 2.76182   3
 -21   3  -1 18.8683 3.55641   2
  21   3   1 14.1527 3.10792   1
  22  -3   1 5.89504 2.44914   3
  22  -3   1 8.85809 2.45057   1
 -22  -3  -1 9.30850 3.66808   2
  22   3   1 4.21974 3.04989   1
 -22   3  -1 5.41067 3.67090   2
  23  -3   1 -1.4896 2.34028   1
 -23  -3  -1 -5.7968 3.52601   2
  23   3   1 -5.2601 3.00005   1
 -24  -3  -1 198.655 11.0410   2
  24  -3   1 188.287 10.2989   1
 -24   3  -1 195.648 11.3615   2
  24   3   1 191.354 11.5646   1
  25  -3   1 1.29055 2.65385   1
 -25  -3  -1 0.04792 3.96192   2
  25   3   1 -0.4991 3.34547   1
 -25   3  -1 1.68400 4.20344   2
 -26  -3  -1 6.22153 8.41791   2
  26  -3   1 7.71016 2.80653   1
  26   3   1 2.59482 3.51756   1
 -27  -3  -1 29.7418 5.05172   2
  27  -3   1 34.2183 7.09799   1
  27   3   1 22.0675 4.17514   1
 -27   3  -1 18.8264 4.76474   2
 -28  -3  -1 25.3707 5.01117   2
  28  -3   1 21.8442 3.47742   1
 -29  -3  -1 11.6754 4.71648   2
  29  -3   1 17.4352 3.31176   1
  29   3   1 15.4871 4.12751   1
 -30  -3  -1 38.0872 5.57066   2
  30   3   1 55.1207 9.68358   1
 -31  -3  -1 16.1238 5.34180   2
  31   3   1 17.3330 4.28162   1
 -32  -3  -1 29.9273 5.88251   2
  32   3   1 26.9027 4.66364   1
 -33  -3  -1 1.45949 6.44912   2
 -32  -4   1 12.1181 5.30712   2
  32   4  -1 14.4024 4.54474   1
  31  -4  -1 24.1304 4.53415   1
 -31  -4   1 18.9028 5.39536   2
  31   4  -1 18.8953 4.70171   1
 -30  -4   1 -2.8216 4.74672   2
  30  -4  -1 3.70035 3.24800   1
  30   4  -1 -1.4414 4.12201   1
 -29  -4   1 19.2102 5.13192   2
  29  -4  -1 16.3866 3.43872   1
  29   4  -1 15.5631 4.41276   1
 -28  -4   1 -3.2384 4.38704   2
  28  -4  -1 2.25173 3.07269   1
  28   4  -1 -3.1183 3.84821   1
  27  -4  -1 -0.7381 2.73660   1
 -27  -4   1 -2.8969 4.15364   2
  27   4  -1 -1.3001 4.38874   1
 -26  -4   1 -10.721 6.30468   2
  26  -4  -1 -5.7420 4.44757   3
  26  -4  -1 -2.6363 2.71711   1
  26   4  -1 -4.7775 3.56765   1
  25  -4  -1 -2.0198 2.71499   3
  25  -4  -1 0.35543 2.66203   1
 -25  -4   1 -5.2173 3.91838   2
  25   4  -1 -3.5991 3.43418   1
 -25   4   1 -1.9976 3.95547   2
 -24  -4   1 29.9845 4.50182   2
  24  -4  -1 25.3205 3.32382   1
  24  -4  -1 27.6133 3.29467   3
  24   4  -1 22.0349 3.93081   1
 -24   4   1 31.5044 4.47351   2
 -23  -4   1 51.6183 7.74479   2
  23  -4  -1 49.5717 6.53996   3
  23  -4  -1 57.1978 6.90736   1
  23   4  -1 56.4502 8.79836   1
 -23   4   1 59.4211 7.80234   2
 -22  -4   1 5.85863 3.56888   2
  22  -4  -1 4.82400 2.42191   3
  22  -4  -1 6.49434 2.48575   1
 -22   4   1 -1.0096 3.39234   2
  22   4  -1 -0.1246 3.20341   1
 -21  -4   1 -3.5535 3.12065   2
  21  -4  -1 0.50072 2.13353   3
  21  -4  -1 -0.4083 2.26464   1
  20  -4  -1 57.2398 6.36403   1
  20  -4  -1 52.0424 6.06464   3
 -20  -4   1 53.9453 6.51758   2
 -20   4   1 50.9472 6.85661   2
  20   4  -1 46.7584 7.94704   1
  19  -4  -1 -1.7669 1.94043   3
  19  -4  -1 1.59641 2.08411   1
 -19  -4   1 1.57687 2.92555   2
 -19   4   1 1.86534 2.99806   2
  19   4  -1 -0.4644 2.75647   1
 -18  -4   1 58.1039 6.09835   2
  18  -4  -1 52.9494 5.70250   1
 -18   4   1 53.3648 6.07903   2
  18   4  -1 53.9966 7.36163   1
 -17  -4   1 0.23512 2.43280   2
  17  -4  -1 1.84933 1.85276   1
  17  -4  -1 2.71020 1.74791   3
 -17   4   1 2.12162 2.68790   2
  17   4  -1 -0.7809 2.44284   1
 -16  -4   1 8.42995 2.60760   2
  16  -4  -1 6.31503 1.74429   3
  16  -4  -1 7.37823 1.95725   1
  16   4  -1 5.68924 1.90444   3
  16   4  -1 5.57034 2.39949   1
 -16   4   1 10.1048 2.61087   2
  15  -4  -1 -1.4293 1.60699   1
  15  -4  -1 1.20303 1.54735   3
  15   4  -1 -0.2774 1.61190   3
  15   4  -1 -2.8049 2.16174   1
 -15   4   1 -0.5239 2.08709   2
 -14  -4   1 72.8350 5.22408   2
  14  -4  -1 82.8402 4.84785   3
  14  -4  -1 79.7595 5.15290   1
  14   4  -1 73.3314 5.12978   3
  14   4  -1 66.0555 6.39287   1
 -14   4   1 76.7484 5.27328   2
 -13  -4   1 0.67140 1.42061   1
 -13  -4   1 1.02721 1.89559   2
  13  -4  -1 2.40554 1.33189   3
  13  -4  -1 2.52801 1.61478   2
  13   4  -1 0.65320 1.52076   3
  13   4  -1 0.61872 1.57704   2
 -13   4   1 -0.4427 1.87782   2
 -12  -4   1 14.7309 1.79166   1
  12  -4  -1 20.8489 3.46179   1
 -12  -4   1 20.7127 2.28237   2
  12  -4  -1 18.2724 3.05352   2
  12   4  -1 18.6568 3.07690   2
 -12   4   1 14.9909 2.20946   2
  11  -4  -1 15.2011 2.75864   2
  11  -4  -1 9.70472 1.38989   1
 -11  -4   1 9.50447 1.49553   1
 -11  -4   1 9.11621 1.73722   2
  11   4  -1 9.65145 1.65076   2
 -11   4   1 6.05083 1.74968   2
  11   4  -1 9.04851 1.45356   3
 -10  -4   1 91.5169 4.76550   1
  10  -4  -1 89.7884 4.29347   2
 -10  -4   1 76.8062 4.99381   2
  10  -4  -1 77.6746 4.44810   1
  10   4  -1 93.7898 4.47257   2
  10   4  -1 86.7575 4.50295   3
  10   4  -1 81.7409 5.58974   1
  -9  -4   1 16.1672 2.91119   1
   9  -4  -1 10.3348 2.19742   1
   9  -4  -1 14.7592 1.54599   2
  -9  -4   1 12.0828 1.61202   2
   9   4  -1 15.3796 1.65532   2
   9   4  -1 9.85234 1.26609   3
  -9   4   1 11.7155 1.72208   2
   8  -4  -1 4.07008 0.87414   1
  -8  -4   1 6.27444 1.13964   1
   8  -4  -1 3.71809 1.23355   2
  -8   4   1 1.14985 1.41031   2
   8   4  -1 2.25017 1.04695   3
  -7  -4   1 12.6351 2.68800   1
   7  -4  -1 12.4461 1.37041   2
   7   4  -1 10.8247 1.12191   3
  -7   4   1 10.7875 1.48241   2
   6  -4  -1 4.20277 0.93869   2
  -6  -4   1 3.68057 1.06904   2
  -6  -4   1 4.16638 0.97748   1
   6   4  -1 4.90282 0.79529   3
   6   4  -1 3.59982 0.97417   2
   6   4  -1 1.59046 1.13033   1
   5  -4  -1 159.851 6.17737   2
  -5  -4   1 146.311 6.22812   2
  -5  -4   1 164.291 6.48483   1
   5  -4  -1 152.405 6.17063   1
  -5  -4   1 156.416 6.06973   3
   5   4  -1 163.895 6.68365   1
   5   4  -1 164.306 6.25906   2
   4  -4  -1 28.7672 1.95640   1
  -4  -4   1 24.7381 2.07276   2
  -4  -4   1 30.8086 2.37905   1
   4  -4  -1 27.8509 1.89825   2
  -4  -4   1 25.9478 1.74617   3
  -4   4   1 34.1809 2.20248   1
   4   4  -1 28.6704 2.68023   1
   4   4  -1 32.1646 2.03241   2
  -3  -4   1 142.600 5.70424   2
  -3  -4   1 148.062 5.48750   3
   3  -4  -1 146.368 5.67606   1
   3   4  -1 150.071 5.97643   1
  -3   4   1 147.155 5.76055   1
   3   4  -1 141.030 5.87289   2
   2  -4  -1 918.788 32.4073   1
  -2  -4   1 855.010 32.3525   2
  -2  -4   1 901.386 32.4519   1
   2   4  -1 887.114 32.4741   1
  -2   4   1 882.481 32.4053   1
   2   4  -1 918.800 32.3714   2
  -1  -4   1 77.4270 3.33846   2
   1  -4  -1 82.3164 3.44582   1
  -1  -4   1 72.7061 3.41240   1
   1  -4  -1 79.7218 3.22467   2
   1   4  -1 75.0461 3.48198   1
  -1   4   1 79.7928 3.47631   1
   1   4  -1 83.7408 3.33810   2
   0  -4  -1 29.9012 1.70623   2
   0  -4   1 33.1754 1.93077   2
   0  -4  -1 27.0574 2.01943   1
   0  -4   1 24.8344 1.87075   1
   0   4   1 31.0269 2.12737   1
   0   4   1 35.6544 1.71633   2
   0   4  -1 28.5651 1.95135   1
  -1  -4  -1 220.476 8.25015   1
   1  -4   1 212.378 8.11402   1
   1  -4   1 215.457 8.15065   2
  -1  -4  -1 222.650 8.07118   2
  -1   4  -1 209.217 8.12331   1
   1   4   1 209.737 8.26277   1
   1   4   1 231.318 8.07533   2
   2  -4   1 44.1675 2.29069   2
  -2  -4  -1 37.6088 2.74615   1
  -2  -4  -1 40.4402 2.11337   2
   2  -4   1 43.8364 2.12451   1
   2   4   1 42.1479 2.08393   2
   2   4   1 39.2850 2.52118   1
  -2   4  -1 46.0491 2.19374   1
   3  -4   1 146.268 5.45152   1
  -3  -4  -1 145.476 5.72565   1
  -3  -4  -1 136.890 5.48135   2
  -3   4  -1 137.441 5.46114   1
   3   4   1 145.499 5.48306   2
   3   4   1 141.207 5.82301   1
   4  -4   1 3.46765 0.56324   1
  -4  -4  -1 2.83422 0.83947   2
  -4  -4  -1 3.43233 0.80364   1
   4   4   1 1.83924 0.89202   1
  -4   4  -1 2.85028 0.62062   1
  -5  -4  -1 62.7806 3.29618   1
  -5  -4  -1 66.2484 2.91002   3
   5  -4   1 59.1009 3.01731   2
  -5  -4  -1 59.4775 3.03610   2
   5  -4   1 57.6568 2.76324   1
   5   4   1 63.3417 2.96624   2
   5   4   1 63.4090 3.63707   1
  -6  -4  -1 849.762 30.8348   3
   6  -4   1 807.208 30.7906   1
  -6  -4  -1 803.980 30.9041   2
  -6  -4  -1 869.687 31.0973   1
   6  -4   1 866.009 30.9569   2
   6   4   1 866.395 31.2016   1
   6   4   1 887.511 30.9270   2
  -7  -4  -1 -0.4988 1.12471   2
   7  -4   1 1.11894 0.76636   3
   7  -4   1 -0.7138 0.63442   1
  -7  -4  -1 0.44825 0.71082   3
   7   4   1 0.66836 1.07132   2
   8  -4   1 729.315 29.1475   1
   8  -4   1 796.816 29.2112   3
  -8  -4  -1 825.731 29.4884   1
  -8  -4  -1 793.639 29.1812   3
  -8  -4  -1 764.151 29.2913   2
   8  -4   1 815.093 29.3189   2
   8   4   1 825.024 29.6695   1
   8   4   1 860.453 29.3150   2
  -9  -4  -1 3.83559 0.84698   3
   9  -4   1 0.46154 1.21614   2
  -9  -4  -1 1.71110 1.13937   1
   9  -4   1 3.22857 1.00847   3
   9  -4   1 1.56751 0.94002   1
  -9  -4  -1 4.88583 1.46564   2
   9   4   1 0.36012 1.49761   1
 -10  -4  -1 10.8450 1.18814   3
  10  -4   1 9.44159 1.33130   3
  10   4   1 5.23909 2.90950   1
  11  -4   1 81.9526 4.60855   1
 -11  -4  -1 88.3870 4.93923   2
 -11  -4  -1 76.6094 4.31572   3
 -11  -4  -1 88.3530 4.95968   1
  11  -4   1 92.5628 4.65174   2
  11  -4   1 90.9006 4.70082   3
  11   4   1 86.8086 4.58179   2
  11   4   1 88.6901 5.77121   1
  12  -4   1 117.093 5.61286   2
  12  -4   1 111.291 5.71261   3
  12  -4   1 120.354 5.71014   1
 -12  -4  -1 117.568 5.97113   2
 -12  -4  -1 114.149 5.90408   1
  12   4   1 123.462 5.68828   2
  12   4   1 108.300 6.77324   1
 -12   4  -1 117.238 6.09572   2
 -13  -4  -1 21.1186 3.95791   2
 -13  -4  -1 23.0340 3.81778   1
  13  -4   1 24.1136 3.44832   2
  13  -4   1 28.6690 3.66159   1
  13  -4   1 29.6335 3.67455   3
  13   4   1 20.7688 3.34212   2
 -13   4  -1 17.9042 2.56208   2
  14  -4   1 33.5357 3.99116   3
 -14  -4  -1 30.9233 4.12525   1
 -14  -4  -1 26.2675 4.36317   2
  14  -4   1 37.9836 4.05833   1
 -14   4  -1 27.8730 4.46337   2
 -15  -4  -1 1.09706 2.28408   2
  15  -4   1 4.21285 1.59334   3
  15  -4   1 3.69704 1.59966   1
 -15   4  -1 4.00882 2.40490   2
  15   4   1 -1.2387 2.10696   1
  16  -4   1 408.662 16.2056   1
 -16  -4  -1 407.920 16.4043   2
  16  -4   1 423.779 16.2188   3
 -16   4  -1 414.030 16.5390   2
  16   4   1 415.544 17.1382   1
  17  -4   1 148.742 7.65381   3
  17  -4   1 158.619 7.77388   1
 -17  -4  -1 156.302 8.13178   2
  17   4   1 147.102 9.08891   1
 -17   4  -1 151.274 8.26330   2
 -18  -4  -1 6.51652 2.85244   2
  18  -4   1 7.04539 1.97446   1
 -18   4  -1 6.77506 2.98335   2
  18   4   1 6.34451 2.77582   1
  19  -4   1 27.3828 2.82018   3
  19  -4   1 40.2857 5.42409   1
 -19  -4  -1 37.1968 3.84199   2
 -19   4  -1 33.8096 3.94469   2
  20  -4   1 -2.5925 2.06283   3
  20  -4   1 -2.2176 2.06614   1
 -20  -4  -1 -2.5103 3.08628   2
 -20   4  -1 -3.7655 3.20820   2
  20   4   1 -1.1678 2.82397   1
 -21  -4  -1 19.9635 3.78437   2
  21  -4   1 15.8176 2.48876   1
  21  -4   1 16.0186 2.62312   3
 -21   4  -1 13.2198 3.63822   2
  21   4   1 8.30143 3.22680   1
  22  -4   1 2.85055 2.45480   3
 -22  -4  -1 3.15407 3.54607   2
  22  -4   1 4.28128 2.28154   1
  22   4   1 -0.3143 3.11516   1
 -22   4  -1 1.63796 3.78904   2
  23  -4   1 3.77164 2.42716   1
 -23  -4  -1 1.71206 3.74044   2
 -23   4  -1 1.03007 3.96659   2
  23   4   1 -0.2567 3.25896   1
 -24  -4  -1 14.8728 4.16774   2
  24  -4   1 12.3168 2.71508   1
  24   4   1 13.0233 3.62644   1
  25  -4   1 3.46592 2.55350   1
 -25  -4  -1 4.07287 3.97395   2
  25   4   1 2.26374 3.46740   1
 -26  -4  -1 -0.1452 5.69250   2
  26  -4   1 1.81336 2.63633   1
  26   4   1 -0.7039 3.60297   1
 -27  -4  -1 2.15209 4.40160   2
  27  -4   1 8.00297 2.77017   1
  27   4   1 3.47742 3.91605   1
  28  -4   1 18.3081 3.21139   1
 -28  -4  -1 15.9151 4.75669   2
  28   4   1 16.7089 4.23086   1
 -29  -4  -1 15.6248 4.76798   2
  29  -4   1 17.2977 3.28470   1
  29   4   1 17.4346 4.27276   1
 -30  -4  -1 -3.2106 4.53252   2
  30   4   1 -1.4942 3.89240   1
 -31  -4  -1 -0.7250 4.77994   2
  31   4   1 -1.9963 4.06865   1
 -32  -4  -1 2.45035 5.15566   2
  32   4   1 5.89150 4.30227   1
 -32  -5   1 104.587 10.5561   2
  32   5  -1 108.634 11.6652   1
 -31  -5   1 -0.1096 4.94931   2
  31   5  -1 -2.9407 4.29164   1
 -30  -5   1 3.83061 4.87842   2
  30  -5  -1 6.08542 3.25908   1
  30   5  -1 0.41807 4.29924   1
 -29  -5   1 32.5296 5.35471   2
  29   5  -1 25.9384 4.85541   1
  28  -5  -1 10.9985 3.14175   1
 -28  -5   1 12.5203 4.64439   2
  27  -5  -1 0.98531 2.77817   1
 -27  -5   1 -1.4595 4.27655   2
  27   5  -1 -5.0005 3.95461   1
  26  -5  -1 -1.7212 2.65747   1
 -26  -5   1 -6.8859 4.27375   2
  26  -5  -1 -5.4559 4.65356   3
  25  -5  -1 3.14626 2.76237   3
 -25  -5   1 2.09069 4.07927   2
  25  -5  -1 5.06755 2.77541   1
  25   5  -1 -0.2179 3.67947   1
 -24  -5   1 -0.6636 3.83051   2
  24  -5  -1 -0.1355 2.47327   3
  24  -5  -1 0.01411 2.53430   1
  24   5  -1 -0.5924 3.61320   1
 -23  -5   1 -4.4610 3.58553   2
  23  -5  -1 -1.2026 2.45441   1
  23  -5  -1 -1.2247 2.38791   3
 -23   5   1 -0.6012 3.59812   2
  23   5  -1 -1.2303 3.35180   1
  22  -5  -1 14.0778 2.49371   3
  22  -5  -1 15.8891 2.70644   1
 -22  -5   1 23.0071 3.99207   2
 -22   5   1 17.2624 3.83637   2
  22   5  -1 10.6418 3.53856   1
  21  -5  -1 2.49523 2.16729   3
  21  -5  -1 1.80718 2.24756   1
 -21  -5   1 -0.6918 3.23950   2
 -21   5   1 -3.9055 3.46196   2
 -20  -5   1 293.706 13.1627   2
  20  -5  -1 296.009 12.9095   1
  20  -5  -1 297.043 12.7295   3
 -20   5   1 305.067 13.4785   2
  20   5  -1 291.313 14.4536   1
 -19  -5   1 -1.1613 2.94297   2
  19  -5  -1 0.86403 1.99075   1
  19  -5  -1 2.12168 2.01866   3
 -19   5   1 -3.3964 3.05343   2
  19   5  -1 -4.0649 2.81611   1
 -18  -5   1 452.075 18.4081   2
  18  -5  -1 450.222 18.0754   3
  18  -5  -1 471.442 18.2814   1
 -18   5   1 469.306 18.5859   2
  18   5  -1 470.301 19.4237   1
 -17  -5   1 4.89966 2.67043   2
  17  -5  -1 3.07802 1.78932   3
  17  -5  -1 3.85721 1.89598   1
  17   5  -1 -0.4901 2.57715   1
 -17   5   1 1.75286 2.81857   2
 -16  -5   1 365.815 14.8751   2
  16  -5  -1 362.703 14.5245   3
  16  -5  -1 372.807 14.7496   1
  16   5  -1 363.795 15.7504   1
 -16   5   1 373.161 14.9934   2
 -15  -5   1 107.608 6.48594   2
  15  -5  -1 123.498 6.10628   3
  15  -5  -1 107.745 6.38637   1
  15  -5  -1 104.318 5.70515   1
  15   5  -1 110.583 7.86351   1
 -15   5   1 122.883 6.69895   2
  14  -5  -1 64.6568 4.30951   1
 -14  -5   1 66.6752 5.13498   2
  14  -5  -1 73.0942 4.74473   3
  14  -5  -1 71.0127 4.94824   1
  14   5  -1 62.5242 6.51235   1
 -14   5   1 72.1405 5.23213   2
 -13  -5   1 64.5159 5.30031   1
  13  -5  -1 59.2365 4.12591   3
  13  -5  -1 60.7561 4.19717   2
  13  -5  -1 57.0113 3.80541   1
  13  -5  -1 50.9650 6.70698   1
 -13  -5   1 49.5930 4.58262   2
 -13   5   1 53.6983 4.74910   2
  13   5  -1 54.5980 4.33777   2
  13   5  -1 45.4878 5.87264   1
  12  -5  -1 280.839 11.0049   2
 -12  -5   1 267.379 11.1743   2
 -12  -5   1 263.247 11.2943   1
  12  -5  -1 287.893 11.0943   1
  12  -5  -1 276.851 10.8442   1
  12   5  -1 287.190 11.1140   2
 -12   5   1 283.628 11.3114   2
  12   5  -1 269.718 11.9723   1
  11  -5  -1 45.6822 3.26595   1
  11  -5  -1 48.5153 3.61516   1
  11  -5  -1 47.8100 3.49656   2
 -11  -5   1 46.9562 3.98600   1
 -11  -5   1 39.1850 3.93112   2
  11   5  -1 43.8931 3.69856   2
 -11   5   1 40.0757 4.08432   2
 -10  -5   1 157.108 7.17840   2
  10  -5  -1 169.668 6.88258   1
 -10  -5   1 165.983 7.34962   1
  10  -5  -1 166.781 6.98798   2
  10   5  -1 160.553 7.95658   1
  10   5  -1 175.431 7.11153   2
   9  -5  -1 101.013 4.79327   1
   9  -5  -1 108.122 4.94048   2
  -9  -5   1 113.388 5.40961   1
   9   5  -1 107.911 5.03370   2
   9   5  -1 110.009 6.21637   1
  -8  -5   1 176.266 7.41913   1
  -8  -5   1 171.505 7.23184   2
   8  -5  -1 177.477 7.08271   2
   8  -5  -1 167.235 6.97412   1
   8   5  -1 179.437 7.14616   2
   8   5  -1 178.993 7.89020   1
   7  -5  -1 242.858 9.20344   2
  -7  -5   1 226.101 9.27515   2
  -7  -5   1 241.837 9.52834   1
   7  -5  -1 237.017 9.13889   1
   7   5  -1 235.334 9.86203   1
   7   5  -1 246.552 9.25566   2
   6  -5  -1 1203.60 43.1616   2
   6  -5  -1 1160.90 43.1339   1
  -6  -5   1 1208.95 43.3824   1
  -6  -5   1 1176.65 43.0479   3
  -6  -5   1 1103.17 43.1638   2
   6   5  -1 1212.89 43.4940   1
   6   5  -1 1267.20 43.2093   2
   5  -5  -1 60.3099 3.02723   1
  -5  -5   1 60.8074 3.23189   2
  -5  -5   1 60.8725 2.80269   3
   5  -5  -1 60.5907 3.00403   2
  -5  -5   1 64.7651 3.50480   1
  -5   5   1 58.2424 3.24305   1
   5   5  -1 62.5365 3.84373   1
   5   5  -1 61.1834 3.20449   2
   4  -5  -1 729.251 29.9351   1
  -4  -5   1 844.267 29.9796   1
  -4  -5   1 824.241 29.6552   3
  -4  -5   1 788.362 29.8074   2
   4   5  -1 870.987 29.8298   2
   4   5  -1 852.040 30.0672   1
  -4   5   1 830.060 29.8505   1
  -3  -5   1 1095.51 39.4697   3
  -3  -5   1 1063.73 39.6384   2
  -3  -5   1 1105.23 39.7689   1
   3   5  -1 1097.39 39.8209   1
   3   5  -1 1136.12 39.6519   2
  -3   5   1 1070.27 39.6822   1
  -2  -5   1 373.462 13.7575   1
  -2  -5   1 358.589 13.6476   2
  -2  -5   1 369.205 13.4116   3
   2  -5  -1 361.903 13.5926   2
  -2   5   1 363.028 13.7238   1
   2   5  -1 389.236 13.6712   2
   2   5  -1 372.153 13.8136   1
  -1  -5   1 229.046 10.6392   1
   1  -5  -1 269.289 9.99774   2
  -1  -5   1 276.949 10.0935   2
  -1   5   1 279.727 10.2033   1
   1   5  -1 285.401 10.2083   2
   1   5  -1 275.737 10.1901   1
   0  -5  -1 103.838 4.40246   1
   0  -5   1 101.938 4.27775   2
   0  -5  -1 109.963 4.16012   2
   0  -5   1 100.990 4.26674   1
   0   5  -1 96.3661 4.32011   1
   0   5  -1 98.8922 4.51694   2
   0   5   1 106.162 4.15424   2
   0   5   1 104.465 4.46985   1
  -1  -5  -1 135.753 5.25953   2
   1  -5   1 136.900 5.32523   1
  -1  -5  -1 137.721 5.48885   1
   1  -5   1 133.900 5.35267   2
  -1   5  -1 131.444 5.37676   1
   1   5   1 139.274 5.24492   2
   1   5   1 128.125 5.52826   1
  -2  -5  -1 582.015 21.0619   1
  -2  -5  -1 557.574 20.8771   2
   2  -5   1 557.395 20.9557   2
   2  -5   1 583.195 20.9189   1
   2   5   1 562.897 21.0926   1
   2   5   1 612.955 20.9004   2
  -2   5  -1 559.316 20.9252   1
  -3  -5  -1 160.485 6.22720   1
   3  -5   1 158.794 5.96407   1
  -3  -5  -1 153.404 5.97639   2
  -3   5  -1 145.910 5.97687   1
   3   5   1 154.563 6.33918   1
   3   5   1 148.183 6.15300   2
   4  -5   1 1003.39 35.6686   1
  -4  -5  -1 994.882 35.8818   1
  -4  -5  -1 947.651 35.6899   2
   4   5   1 1016.24 35.6960   2
   4   5   1 984.868 35.9579   1
  -4   5  -1 963.366 35.6688   1
  -5  -5  -1 58.4227 2.66208   3
  -5  -5  -1 54.2680 2.93296   2
   5  -5   1 55.1978 2.72235   1
  -5  -5  -1 56.3662 3.29056   1
  -5   5  -1 54.5378 2.82819   1
   5   5   1 55.0765 2.88515   2
   5   5   1 53.0306 3.57408   1
  -6  -5  -1 313.174 12.0824   1
   6  -5   1 326.566 11.9154   2
  -6  -5  -1 302.438 11.8618   2
  -6  -5  -1 320.205 11.7287   3
   6  -5   1 314.007 11.7275   1
   6   5   1 307.823 12.3083   1
   6   5   1 324.820 11.8543   2
  -7  -5  -1 4.82811 0.79878   3
  -7  -5  -1 3.50299 1.20119   2
   7  -5   1 1.90045 1.16372   2
  -7  -5  -1 3.64908 1.07880   1
   7   5   1 3.26158 1.19534   2
  -8  -5  -1 659.790 25.4492   2
   8  -5   1 703.920 25.4886   2
  -8  -5  -1 720.847 25.7025   1
  -8  -5  -1 704.331 25.3366   3
   8  -5   1 618.552 25.5059   1
   8  -5   1 675.928 25.3352   3
   8   5   1 736.747 25.9311   1
   8   5   1 725.864 25.4552   2
  -9  -5  -1 5.05830 0.93324   3
   9  -5   1 2.69590 0.87007   1
  -9  -5  -1 3.13379 1.43061   2
   9  -5   1 4.16409 1.26962   2
   9  -5   1 5.96106 1.07148   3
   9   5   1 3.39289 1.39438   2
   9   5   1 3.02470 1.58132   1
  10  -5   1 700.882 26.7637   3
  10  -5   1 700.352 26.7364   1
 -10  -5  -1 739.107 27.0986   1
  10  -5   1 746.619 26.8983   2
 -10  -5  -1 700.184 26.9234   2
  10  -5   1 725.315 26.6610   1
 -10  -5  -1 697.569 26.7092   3
  10   5   1 773.204 27.4494   1
  10   5   1 778.713 26.9062   2
 -11  -5  -1 100.122 5.33440   2
  11  -5   1 97.7567 4.98938   1
 -11  -5  -1 97.8460 4.74998   3
  11  -5   1 108.106 5.08633   2
  11  -5   1 102.665 5.02158   3
 -11  -5  -1 102.639 5.44465   1
  11  -5   1 104.363 4.68612   1
  11   5   1 106.748 5.15133   2
  11   5   1 94.1271 6.27648   1
 -12  -5  -1 386.472 15.1758   2
  12  -5   1 384.689 14.9377   1
  12  -5   1 391.458 14.7631   1
  12  -5   1 390.806 15.0234   2
  12  -5   1 383.966 14.9571   3
 -12  -5  -1 379.946 15.2644   1
  12   5   1 410.477 15.8774   1
  12   5   1 407.688 15.0885   2
 -13  -5  -1 25.6098 3.99705   1
 -13  -5  -1 29.4329 4.21728   2
  13  -5   1 36.8349 3.75408   1
  13  -5   1 33.6264 3.12983   1
  13  -5   1 32.8933 3.77513   3
  13   5   1 33.1104 3.72093   2
 -14  -5  -1 0.10831 2.06688   2
  14  -5   1 2.11943 1.44114   1
  14  -5   1 1.30953 1.14094   1
  14  -5   1 -1.7853 1.49744   3
  14   5   1 -2.5041 2.04756   1
  15  -5   1 -2.3926 1.51976   3
  15  -5   1 -1.9239 1.49993   1
 -16  -5  -1 19.2754 2.85149   2
  16  -5   1 13.9218 2.06471   3
  16  -5   1 12.3350 1.88286   1
  16   5   1 9.65655 2.66433   1
  17  -5   1 107.722 6.25303   3
 -17  -5  -1 95.5706 6.61959   2
  17  -5   1 100.240 6.20334   1
  18  -5   1 131.810 7.11650   1
 -18  -5  -1 123.401 7.57978   2
  18  -5   1 134.495 7.04685   3
  18   5   1 106.898 8.72676   1
  19  -5   1 10.5943 2.10145   1
  19  -5   1 12.8590 2.28798   3
 -19  -5  -1 11.4411 3.21032   2
  19   5   1 4.52538 3.09021   1
 -20  -5  -1 85.1816 7.19165   2
  20  -5   1 91.3374 6.45736   1
  20  -5   1 85.8858 6.53938   3
  20   5   1 70.4285 8.70507   1
  21  -5   1 9.49659 2.26306   1
 -21  -5  -1 10.6700 3.38442   2
  21  -5   1 7.51907 2.26165   3
  22  -5   1 113.336 7.52108   3
  22  -5   1 117.830 7.55637   1
 -22  -5  -1 120.983 8.42736   2
  22   5   1 107.871 9.73649   1
 -23  -5  -1 73.0744 7.66978   2
  23  -5   1 74.5132 6.58697   1
  23   5   1 55.1462 9.05350   1
  24  -5   1 90.5519 7.28275   1
 -24  -5  -1 86.6220 8.48774   2
  24   5   1 99.2385 9.96918   1
 -25  -5  -1 1.61461 4.04630   2
  25  -5   1 3.38526 2.45583   1
  25   5   1 1.64710 3.74247   1
 -26  -5  -1 -1.0929 4.20988   2
  26  -5   1 1.99142 2.55280   1
  26   5   1 -3.4832 3.73362   1
 -27  -5  -1 -3.6115 4.17150   2
  27  -5   1 1.86570 2.61550   1
  27   5   1 -3.3438 6.33224   1
 -28  -5  -1 -5.1191 4.38633   2
  28  -5   1 0.79723 2.73146   1
  28   5   1 0.11904 3.99131   1
  29  -5   1 24.2838 4.21753   1
 -29  -5  -1 19.7227 4.95829   2
  29   5   1 21.7069 4.49027   1
  30   5   1 -0.4642 4.08850   1
 -31  -5  -1 -3.5938 4.56239   2
  31   5   1 -4.9082 4.17728   1
 -32  -5  -1 9.39546 5.03073   2
  32   5   1 10.0961 4.46575   1
 -32  -6   1 8.50951 5.23494   2
  32   6  -1 13.7237 4.86532   1
 -31  -6   1 -0.5804 5.01099   2
  31   6  -1 -0.0830 4.35679   1
 -30  -6   1 -1.2574 4.89224   2
  30   6  -1 -1.3208 4.36993   1
 -29  -6   1 0.42996 4.78503   2
  29  -6  -1 3.38964 2.96065   1
  29   6  -1 -2.3009 4.21961   1
 -28  -6   1 143.903 10.6998   2
  28  -6  -1 135.589 9.19444   1
  28   6  -1 119.865 12.2035   1
 -27  -6   1 2.57880 4.36374   2
  27  -6  -1 -1.2901 2.68285   1
  27   6  -1 -3.2806 4.10627   1
  26  -6  -1 4.91716 2.78068   1
  26  -6  -1 4.12785 3.01110   3
 -26  -6   1 3.75723 4.23335   2
 -25  -6   1 6.55059 4.34815   2
  25  -6  -1 5.27673 2.76222   3
  25  -6  -1 4.44096 2.69507   1
  25   6  -1 3.87063 4.02250   1
  24  -6  -1 232.193 11.4839   1
 -24  -6   1 239.601 12.2395   2
  24  -6  -1 219.866 11.2899   3
  24   6  -1 243.784 13.8532   1
  23  -6  -1 5.87121 2.63906   3
 -23  -6   1 11.6369 3.92479   2
  23  -6  -1 6.39319 2.54995   1
  23   6  -1 4.90304 3.70196   1
  22  -6  -1 5.16235 2.46290   3
 -22  -6   1 5.39901 3.55677   2
  22  -6  -1 7.75561 2.48421   1
  22   6  -1 8.79615 3.63402   1
 -21  -6   1 10.2477 3.47667   2
  21  -6  -1 9.50712 2.43081   3
  21  -6  -1 8.97033 2.38392   1
  21   6  -1 5.21387 3.52346   1
  20  -6  -1 91.5081 6.60303   1
  20  -6  -1 85.8203 6.43081   3
 -20  -6   1 81.7525 7.34374   2
  20   6  -1 62.4663 9.02087   1
  19  -6  -1 6.91544 2.13864   3
  19  -6  -1 7.54729 2.16452   1
 -19  -6   1 8.58050 3.08130   2
  18  -6  -1 6.15609 2.01157   1
  18  -6  -1 7.12037 2.02174   3
 -18  -6   1 2.86922 2.84838   2
  18   6  -1 -3.0939 2.83945   1
  17  -6  -1 -1.2440 1.76126   1
 -17  -6   1 -3.7348 2.60077   2
  17  -6  -1 0.17376 1.75071   3
  16  -6  -1 -2.0813 1.62322   3
 -16  -6   1 0.00316 2.50247   2
  16  -6  -1 -1.8597 1.69217   1
  16  -6  -1 0.52388 1.42350   1
  16   6  -1 -3.0435 2.59810   1
  15  -6  -1 96.8961 6.01861   1
  15  -6  -1 103.793 5.49656   1
 -15  -6   1 97.8930 6.36256   2
  15  -6  -1 109.960 5.79363   3
  15   6  -1 95.6866 7.84859   1
 -14  -6   1 663.474 25.3145   2
  14  -6  -1 654.499 24.9645   1
  14  -6  -1 664.153 25.0364   3
  14  -6  -1 666.260 25.1703   1
  14   6  -1 713.002 26.1772   1
  13  -6  -1 33.5563 3.39105   1
  13  -6  -1 38.5451 3.89797   1
 -13  -6   1 35.3829 4.28658   2
  12  -6  -1 28.2082 3.32231   2
  12  -6  -1 19.2441 2.98110   1
 -12  -6   1 24.6081 4.42858   1
 -12  -6   1 20.3745 2.35219   2
  12   6  -1 14.4570 2.47013   1
  12   6  -1 24.4731 3.60475   2
 -11  -6   1 -0.1046 1.75805   2
 -11  -6   1 0.47517 1.32553   1
  11  -6  -1 1.92226 1.48510   2
  11  -6  -1 0.08644 1.01209   1
  11   6  -1 1.03184 1.62712   2
  10  -6  -1 964.867 35.7133   1
 -10  -6   1 966.318 36.0885   1
 -10  -6   1 905.332 35.8230   2
  10  -6  -1 980.269 35.8007   2
  10   6  -1 1053.06 35.9004   2
  10   6  -1 1000.57 36.4108   1
   9  -6  -1 2.61178 1.31658   2
  -9  -6   1 -1.6766 1.50654   2
  -9  -6   1 1.75973 1.20143   1
   9  -6  -1 -0.0250 0.93364   1
   9   6  -1 -0.6445 1.47312   2
   9   6  -1 -1.0403 1.60114   1
   8  -6  -1 1299.05 46.6290   2
  -8  -6   1 1129.01 46.8119   2
   8  -6  -1 1250.37 46.5700   1
  -8  -6   1 1299.57 46.8901   1
   8   6  -1 1322.28 47.1063   1
   8   6  -1 1400.32 46.7135   2
  -7  -6   1 11.4942 1.92501   3
  -7  -6   1 11.7221 1.55573   2
   7   6  -1 8.59446 1.64492   1
   7   6  -1 13.0155 2.51364   2
  -6  -6   1 283.914 10.7364   3
  -6  -6   1 273.946 10.9951   2
   6  -6  -1 288.747 10.9038   1
  -6  -6   1 290.943 11.2306   1
   6  -6  -1 294.372 10.9210   2
   6   6  -1 286.264 11.5048   1
  -6   6   1 284.127 11.0135   1
   6   6  -1 300.065 10.9999   2
  -5  -6   1 90.7862 4.40805   2
  -5  -6   1 99.8235 4.65998   1
   5  -6  -1 98.0979 4.20213   2
  -5  -6   1 88.9098 4.11361   3
   5  -6  -1 96.7531 4.23808   1
   5   6  -1 100.143 4.34680   2
   5   6  -1 95.0454 5.05888   1
  -5   6   1 93.5852 4.45407   1
  -4  -6   1 321.555 12.0047   1
  -4  -6   1 294.752 11.8042   2
   4  -6  -1 321.576 11.8230   1
  -4  -6   1 317.395 11.5414   3
   4   6  -1 323.044 11.7998   2
  -4   6   1 307.497 11.8805   1
   4   6  -1 310.427 12.1276   1
  -3  -6   1 128.128 5.40468   1
  -3  -6   1 126.838 4.82532   3
  -3  -6   1 121.061 5.25064   2
   3  -6  -1 126.317 5.22848   1
   3  -6  -1 126.220 5.17170   2
   3   6  -1 126.188 5.62402   1
  -3   6   1 120.139 5.38930   1
   3   6  -1 134.396 5.25401   2
   2  -6  -1 7.17288 0.93103   1
  -2   6   1 6.91893 1.02672   1
   2   6  -1 11.9154 2.41902   1
   1  -6  -1 -0.9089 0.74688   1
   1  -6  -1 0.63929 0.86129   2
  -1  -6   1 0.67700 0.94999   2
  -1  -6   1 -0.0895 0.73513   1
  -1   6   1 -0.6528 0.88767   1
   1   6  -1 -0.6495 0.92712   2
   1   6  -1 -0.8759 0.86043   1
   0  -6   1 255.390 9.95965   1
   0  -6  -1 273.693 10.0553   1
   0  -6   1 264.693 9.92801   2
   0  -6  -1 267.531 9.85480   2
   0   6   1 263.060 10.0585   2
   0   6   1 258.844 10.1044   1
   0   6  -1 239.642 9.98055   1
   0   6  -1 279.551 9.95328   2
   1  -6   1 147.703 5.86684   2
  -1  -6  -1 148.148 5.76607   2
  -1  -6  -1 153.484 6.02387   1
   1  -6   1 144.985 5.91484   1
  -1   6  -1 138.378 5.93672   1
   1   6   1 146.601 5.98902   2
   1   6   1 144.201 6.09769   1
  -2  -6  -1 -0.4508 0.73669   1
  -2  -6  -1 0.32385 0.86926   2
   2   6   1 0.19786 0.89098   2
   2   6   1 0.06637 0.93986   1
  -2   6  -1 -0.0603 0.82252   1
  -3  -6  -1 3.65763 0.86996   1
   3  -6   1 1.55085 0.87149   1
  -3  -6  -1 3.36756 0.99769   2
   3  -6   1 3.25109 1.06829   2
   3   6   1 2.33632 1.07866   1
   3   6   1 4.56865 0.97345   2
  -4  -6  -1 1.11712 0.97403   2
  -4  -6  -1 1.04933 0.82640   1
   4  -6   1 0.35852 0.85503   1
   4   6   1 0.30653 1.12214   1
  -4   6  -1 -0.7573 0.83692   1
   4   6   1 2.59247 0.99602   2
   5  -6   1 12.7362 2.29398   1
  -5  -6  -1 13.5184 1.63855   3
  -5  -6  -1 8.34066 1.18090   1
  -5  -6  -1 9.60994 1.23899   2
   5   6   1 6.59053 1.35698   1
   5   6   1 12.0366 2.01400   2
  -5   6  -1 10.5229 2.16597   1
  -6  -6  -1 1608.51 60.1277   1
  -6  -6  -1 1638.25 59.8145   3
   6  -6   1 1666.14 59.9857   2
   6   6   1 1649.72 60.2739   1
   6   6   1 1722.96 59.9423   2
  -7  -6  -1 41.1796 2.54394   3
  -7  -6  -1 44.4079 3.34307   1
   7  -6   1 38.6943 2.51508   1
   7  -6   1 44.5402 2.93602   2
  -7  -6  -1 34.4216 2.98883   2
   7   6   1 30.7774 6.43574   1
   7   6   1 42.1902 2.89400   2
   8  -6   1 1303.26 46.6294   2
  -8  -6  -1 1221.77 46.5817   2
  -8  -6  -1 1272.73 46.4570   3
   8  -6   1 1248.42 46.4421   1
  -8  -6  -1 1294.76 46.8187   1
   8   6   1 1352.68 46.6096   2
   8   6   1 1282.50 47.0008   1
   9  -6   1 5.22814 1.06184   3
   9  -6   1 5.15291 0.93423   1
  -9  -6  -1 5.92119 0.93999   3
  -9  -6  -1 6.21078 1.31512   1
   9  -6   1 6.29144 1.40865   2
   9   6   1 4.10436 1.77964   1
   9   6   1 6.97956 1.54257   2
  10  -6   1 94.7206 4.53237   3
 -10  -6  -1 89.9482 5.08208   1
  10  -6   1 96.7375 4.71503   2
  10  -6   1 92.8829 4.25205   1
 -10  -6  -1 84.1246 4.30226   3
 -10  -6  -1 89.0643 4.85815   2
  10   6   1 80.0300 5.96457   1
  10   6   1 98.4228 4.72562   2
 -11  -6  -1 -0.9558 1.22676   1
  11  -6   1 -1.3025 1.15196   3
 -11  -6  -1 -1.0164 0.97007   3
  11  -6   1 -1.1368 1.43791   2
  11  -6   1 -1.4179 0.88704   1
 -11  -6  -1 -3.1070 1.66035   2
  11   6   1 -2.0012 1.51270   2
  12  -6   1 414.456 15.7981   2
  12  -6   1 410.151 15.5767   1
  12  -6   1 405.396 15.5855   3
 -12  -6  -1 407.623 16.1368   1
  12  -6   1 399.955 15.4047   1
 -12  -6  -1 400.187 15.8316   2
  12   6   1 418.846 16.6189   1
  12   6   1 425.300 15.7553   2
 -13  -6  -1 0.15092 2.07314   2
  13  -6   1 2.63150 1.11065   1
  13  -6   1 3.73744 1.35798   1
  13  -6   1 4.12793 1.44072   3
  13   6   1 0.93235 2.99299   2
  13   6   1 -1.0276 2.11443   1
  14  -6   1 27.0731 3.04752   1
 -14  -6  -1 24.8976 2.75735   2
  14  -6   1 25.7590 3.98118   1
  14  -6   1 17.8776 2.00502   3
 -15  -6  -1 13.9298 2.66463   2
  15  -6   1 11.7414 1.48288   1
  15  -6   1 8.68873 1.76656   1
  15  -6   1 10.2475 1.80625   3
 -16  -6  -1 341.065 13.8790   2
  16  -6   1 327.106 13.1628   1
  16  -6   1 336.093 13.4708   1
  16  -6   1 342.507 13.4897   3
  16   6   1 335.982 14.9262   1
 -17  -6  -1 31.8307 3.35363   2
  17  -6   1 33.6411 3.95992   1
  17  -6   1 26.6122 4.66496   1
  17  -6   1 39.3494 4.81942   3
  18  -6   1 326.525 12.9459   1
 -18  -6  -1 317.363 13.4076   2
  18  -6   1 296.077 12.5271   1
  18  -6   1 326.164 12.9607   3
  18   6   1 300.888 14.5356   1
  19  -6   1 -0.0586 1.94375   3
 -19  -6  -1 -2.6046 2.88099   2
  19  -6   1 0.72672 1.85067   1
  19  -6   1 -1.4793 1.60781   1
 -20  -6  -1 465.646 18.6801   2
  20  -6   1 460.439 18.2589   3
  20  -6   1 473.546 18.2332   1
  20   6   1 442.524 19.8400   1
 -21  -6  -1 0.03126 3.28813   2
  21  -6   1 1.00146 2.01773   1
  21  -6   1 0.24436 2.20653   3
  22  -6   1 -0.5946 2.37137   3
 -22  -6  -1 2.83483 3.52964   2
  22  -6   1 0.35325 2.18062   1
  22   6   1 -0.4701 3.36480   1
  23  -6   1 -0.1866 2.24029   1
 -23  -6  -1 0.29903 3.69792   2
  23  -6   1 -2.6559 2.38443   3
 -24  -6  -1 291.494 13.7329   2
  24  -6   1 281.836 12.7025   1
  24   6   1 284.588 15.1592   1
 -25  -6  -1 -1.2506 4.09617   2
  25  -6   1 1.42216 2.36662   1
  25   6   1 -2.6931 3.69093   1
 -26  -6  -1 3.73742 4.22249   2
  26  -6   1 8.51543 2.54133   1
  26   6   1 1.50201 4.53436   1
 -27  -6  -1 -2.8381 4.30091   2
  27  -6   1 -0.1584 2.43086   1
  27   6   1 -2.4601 3.90995   1
 -28  -6  -1 2.66325 4.52966   2
  28  -6   1 8.42838 2.69754   1
  28   6   1 5.96924 4.12881   1
 -29  -6  -1 2.18500 4.71861   2
  29   6   1 0.22776 4.16627   1
 -30  -6  -1 8.30913 4.91562   2
  30   6   1 7.57102 4.41177   1
 -31  -6  -1 -1.7359 4.70390   2
  31   6   1 -6.9846 4.20955   1
 -32  -6  -1 -0.0029 4.98317   2
  32   6   1 0.41271 4.39151   1
 -32  -7   1 4.65415 5.33127   2
  32   7  -1 2.75422 4.89435   1
 -31  -7   1 25.1548 5.31583   2
  31   7  -1 18.8455 5.02770   1
 -30  -7   1 178.834 12.0369   2
  30   7  -1 186.988 13.8718   1
 -29  -7   1 0.30292 4.78569   2
  29   7  -1 -3.0368 4.29762   1
  28  -7  -1 42.9858 7.02617   1
 -28  -7   1 50.1554 8.67852   2
  28   7  -1 25.8124 5.01003   1
  27  -7  -1 -0.2100 2.70969   1
 -27  -7   1 0.49286 4.29052   2
  27   7  -1 -5.3271 4.12567   1
  26  -7  -1 41.5012 6.81112   1
 -26  -7   1 43.9363 8.43151   2
  26  -7  -1 46.3873 6.71184   3
  26   7  -1 27.6258 4.96067   1
  25  -7  -1 61.7182 6.83306   3
  25  -7  -1 69.0335 7.16337   1
  25   7  -1 57.1640 10.6095   1
  24  -7  -1 13.3825 2.87859   3
 -24  -7   1 21.0530 4.39096   2
  24  -7  -1 15.5349 2.85985   1
  24   7  -1 15.6442 4.29104   1
 -23  -7   1 1.88849 3.70456   2
  23  -7  -1 0.45312 2.38932   1
  23  -7  -1 0.07125 2.43883   3
  23   7  -1 -2.1670 3.71372   1
  22  -7  -1 392.831 16.0297   1
 -22  -7   1 393.862 16.4652   2
  22  -7  -1 367.724 15.7571   3
  22   7  -1 376.130 18.0350   1
 -21  -7   1 6.55980 3.43644   2
  21  -7  -1 5.10635 2.31382   3
  21  -7  -1 5.69981 2.21055   1
  20  -7  -1 55.8734 5.85379   1
 -20  -7   1 46.4807 6.57691   2
  20  -7  -1 48.1599 5.74482   3
 -19  -7   1 46.0293 6.49827   2
  19  -7  -1 53.6455 5.70274   1
  19  -7  -1 55.1338 5.54834   3
  18  -7  -1 150.813 7.67751   1
 -18  -7   1 139.536 8.16990   2
  18  -7  -1 147.283 7.43754   3
  18   7  -1 113.712 9.86492   1
 -17  -7   1 2.15157 2.73852   2
  17  -7  -1 5.37061 1.79536   3
  17  -7  -1 3.56926 1.52889   1
  17  -7  -1 3.19993 1.86396   1
 -16  -7   1 48.2771 5.51948   2
  16  -7  -1 45.7035 4.68772   3
  16  -7  -1 50.6461 4.92767   1
  16  -7  -1 41.2649 4.12760   1
 -15  -7   1 41.4938 5.19755   2
  15  -7  -1 44.0822 4.42634   3
  15  -7  -1 40.0196 4.67579   1
  15  -7  -1 43.6848 3.98494   1
  14  -7  -1 948.837 35.1628   1
  14  -7  -1 957.602 35.3020   1
 -14  -7   1 966.576 35.4826   2
  14  -7  -1 936.372 35.1526   3
  14   7  -1 971.238 36.2461   1
 -13  -7   1 11.1949 2.32159   2
  13  -7  -1 8.36057 1.58933   1
  13  -7  -1 8.76304 1.38622   1
  13   7  -1 3.64879 2.53073   1
  12  -7  -1 18.8855 2.99852   1
  12  -7  -1 26.0613 3.35704   2
 -12  -7   1 17.9697 2.26643   2
  12   7  -1 11.2571 2.35778   1
  11  -7  -1 53.0841 3.65168   1
  11  -7  -1 59.6696 3.90631   2
 -11  -7   1 52.1864 4.29190   2
 -11  -7   1 54.4787 6.94658   1
  11   7  -1 48.4038 5.82667   1
  11   7  -1 52.5560 4.19104   2
  10  -7  -1 78.2815 4.02387   1
 -10  -7   1 72.2952 4.57872   2
  10  -7  -1 78.6614 4.29677   2
 -10  -7   1 66.7872 4.80059   1
  10   7  -1 78.1785 4.42840   2
  10   7  -1 59.9385 5.95314   1
   9  -7  -1 10.4541 1.58028   2
  -9  -7   1 9.88516 1.78737   2
  -9  -7   1 6.26631 1.36436   1
   9  -7  -1 7.70959 1.12419   1
   9   7  -1 10.7093 1.76972   2
   8  -7  -1 709.035 25.6446   2
  -8  -7   1 663.530 25.6898   2
   8  -7  -1 694.396 25.5904   1
  -8  -7   1 673.190 25.9074   1
   8   7  -1 736.164 25.7183   2
   8   7  -1 700.736 26.2348   1
  -7  -7   1 142.337 5.85025   3
   7  -7  -1 148.144 6.13157   2
  -7  -7   1 148.078 6.62961   1
   7  -7  -1 145.477 6.12325   1
   7   7  -1 145.842 6.27896   2
   7   7  -1 146.587 7.17545   1
   6  -7  -1 60.5594 3.13591   2
   6  -7  -1 55.4286 3.22863   1
  -6  -7   1 59.3129 3.71528   1
  -6  -7   1 60.9466 2.79251   3
  -6  -7   1 45.0375 3.52335   2
   6   7  -1 50.6882 3.39000   2
  -6   7   1 49.0257 3.58298   1
  -5  -7   1 261.767 10.7133   2
  -5  -7   1 279.286 10.9119   1
   5  -7  -1 287.481 10.6846   1
  -5   7   1 277.309 10.8020   1
   5   7  -1 283.091 10.6823   2
   5   7  -1 282.769 11.2008   1
  -4  -7   1 108.077 5.06507   2
   4  -7  -1 110.027 4.91252   2
  -4  -7   1 115.667 4.49094   3
  -4  -7   1 115.116 5.23236   1
   4  -7  -1 116.563 4.96952   1
  -4   7   1 109.431 5.18240   1
   4   7  -1 116.609 5.02920   2
   4   7  -1 113.743 5.61919   1
   3  -7  -1 106.890 4.65979   2
  -3  -7   1 112.137 4.96940   1
  -3  -7   1 104.784 4.82332   2
   3  -7  -1 105.372 4.82551   1
  -3  -7   1 111.853 4.21984   3
  -3   7   1 102.736 5.02487   1
   3   7  -1 108.512 5.25090   1
   3   7  -1 108.697 4.79533   2
   2  -7  -1 201.053 7.72640   2
  -2  -7   1 201.411 7.84493   2
  -2  -7   1 205.265 7.95950   1
   2  -7  -1 202.391 7.93054   1
  -2   7   1 188.030 7.97952   1
   2   7  -1 191.820 8.09312   1
   2   7  -1 203.107 7.86083   2
  -1  -7   1 99.2733 4.52723   1
   1  -7  -1 98.2648 4.26705   2
   1  -7  -1 91.6280 4.49263   1
  -1  -7   1 99.0543 4.39843   2
  -1   7   1 95.9346 4.70271   1
   1   7  -1 92.6485 4.40402   2
   1   7  -1 98.7993 4.66930   1
   0  -7  -1 6062.83 223.283   4
   0  -7   1 5836.62 223.118   4
   0   7   1 6248.79 224.016   4
   0   7  -1 6367.91 224.164   4
   1  -7   1 37.2429 2.72340   2
  -1  -7  -1 33.6075 2.85796   1
  -1  -7  -1 31.8540 2.50570   2
   1   7   1 43.2821 3.21869   1
  -2  -7  -1 293.500 10.7844   1
   2  -7   1 279.688 10.6090   2
   2  -7   1 274.724 10.5878   1
  -2  -7  -1 272.170 10.4954   2
  -2   7  -1 255.601 10.6331   1
   2   7   1 282.214 10.8815   1
   2   7   1 290.139 10.5376   2
   3  -7   1 127.714 5.35850   1
  -3  -7  -1 123.958 5.35927   2
   3  -7   1 129.014 5.49851   2
  -3  -7  -1 136.648 5.65411   1
   3   7   1 130.270 5.89179   1
   3   7   1 130.485 5.34158   2
  -3   7  -1 116.926 5.47158   1
   4  -7   1 602.933 21.3060   1
   4  -7   1 553.416 21.3804   2
  -4  -7  -1 593.214 21.5342   1
  -4  -7  -1 552.587 21.2749   2
   4   7   1 584.974 21.6636   1
   4   7   1 615.843 21.3056   2
  -4   7  -1 555.101 21.3031   1
  -5  -7  -1 149.452 6.27039   1
  -5  -7  -1 134.458 5.96615   2
   5  -7   1 151.293 5.89198   1
   5   7   1 142.663 5.94413   2
   5   7   1 137.247 6.77405   1
  -5   7  -1 144.123 6.02220   1
   6  -7   1 313.339 11.4018   1
  -6  -7  -1 304.163 11.7800   1
  -6  -7  -1 281.499 11.4841   2
  -6  -7  -1 303.954 11.2694   3
  -6   7  -1 301.694 11.4781   1
   6   7   1 306.157 11.4768   2
   6   7   1 298.697 12.2054   1
  -7  -7  -1 25.3448 3.12307   1
  -7  -7  -1 20.9521 2.85161   2
   7  -7   1 27.6372 2.39091   1
   7  -7   1 23.8115 2.68340   2
  -7  -7  -1 21.9061 2.25918   3
   7   7   1 25.4391 2.71215   2
  -8  -7  -1 75.7588 3.71181   3
   8  -7   1 78.8708 4.14406   2
   8  -7   1 78.7755 3.73496   1
  -8  -7  -1 74.5787 4.46626   1
   8   7   1 68.5339 5.33472   1
   8   7   1 82.1069 4.13534   2
  -9  -7  -1 120.420 6.00473   1
  -9  -7  -1 115.482 5.68621   2
   9  -7   1 127.526 5.63516   2
   9  -7   1 122.447 5.20868   1
   9  -7   1 127.504 5.31391   3
  -9  -7  -1 121.324 5.21616   3
   9   7   1 114.239 6.81337   1
   9   7   1 119.360 5.55598   2
  10  -7   1 32.0454 2.75021   1
 -10  -7  -1 24.8908 3.79883   1
  10  -7   1 30.2026 3.16675   2
  10  -7   1 26.1774 2.99999   3
 -10  -7  -1 28.2274 2.74842   3
 -10  -7  -1 28.7094 3.52727   2
  10   7   1 32.2208 3.27739   2
 -11  -7  -1 76.5949 4.26861   3
  11  -7   1 90.1689 4.46860   3
  11  -7   1 83.8246 4.71069   2
 -11  -7  -1 75.4459 4.91142   2
  11  -7   1 85.9934 4.22615   1
  11   7   1 82.1825 4.77106   2
  11   7   1 78.3005 6.31242   1
  12  -7   1 63.9210 4.04088   3
  12  -7   1 60.8443 3.61432   1
 -12  -7  -1 48.7233 4.56504   2
 -12  -7  -1 49.1425 3.71581   3
  12  -7   1 68.6354 4.03347   1
  12   7   1 53.1592 4.30567   2
  12   7   1 50.5488 6.12075   1
  13  -7   1 0.50024 1.31840   1
  13  -7   1 1.52203 1.34172   3
  13  -7   1 0.44036 1.07094   1
  13   7   1 -2.3181 2.34125   1
  14  -7   1 1627.73 59.1486   3
  14  -7   1 1611.40 59.0391   1
 -14  -7  -1 1591.04 59.3758   2
  14   7   1 1673.57 60.1065   1
  15  -7   1 45.6093 3.81790   1
  15  -7   1 59.0110 4.63938   3
  15  -7   1 45.4686 4.52146   1
 -15  -7  -1 50.7108 5.23992   2
  15   7   1 52.1744 7.19167   1
 -16  -7  -1 217.012 10.0213   2
  16  -7   1 219.560 9.46809   1
  16  -7   1 214.056 9.06182   1
  16  -7   1 224.600 9.54635   3
  16   7   1 209.418 11.4735   1
  17  -7   1 19.2146 2.11299   1
  17  -7   1 30.3325 4.69340   3
 -17  -7  -1 16.9372 2.92684   2
  17  -7   1 17.0313 3.65653   1
  17   7   1 13.7214 3.34978   1
  18  -7   1 17.6896 2.27974   3
  18  -7   1 24.5945 3.85347   1
  18  -7   1 27.9077 4.69041   1
 -18  -7  -1 29.2056 3.45630   2
 -19  -7  -1 23.8613 3.44817   2
  19  -7   1 18.2859 2.37923   3
  19  -7   1 22.7607 4.47068   1
  19  -7   1 29.9680 4.85348   1
 -20  -7  -1 49.1067 6.52536   2
  20  -7   1 55.1315 5.57525   1
  20  -7   1 49.4986 5.68591   3
 -21  -7  -1 2.65727 3.23581   2
  21  -7   1 2.28755 2.06972   1
  21  -7   1 4.10102 2.25274   3
  21   7   1 -2.7417 3.40230   1
 -22  -7  -1 324.858 14.3434   2
  22  -7   1 305.199 13.5194   3
  22  -7   1 314.244 13.4402   1
  22   7   1 317.317 15.8566   1
 -23  -7  -1 18.8520 4.10209   2
  23  -7   1 13.0530 2.47675   1
  23  -7   1 12.2795 2.72681   3
  23   7   1 7.73741 3.88388   1
  24  -7   1 0.21390 2.26475   1
 -24  -7  -1 -3.2074 3.72150   2
  24   7   1 -3.3542 3.83075   1
  25  -7   1 11.1999 2.51358   1
  25   7   1 6.92421 4.15353   1
 -26  -7  -1 4.44439 4.25752   2
  26  -7   1 7.08543 2.46897   1
  26   7   1 1.80899 4.13844   1
 -27  -7  -1 -6.2819 4.09593   2
  27  -7   1 2.92570 2.47785   1
  27   7   1 -4.1798 4.08762   1
 -28  -7  -1 29.9565 5.05245   2
  28   7   1 20.7991 4.73098   1
 -29  -7  -1 57.5930 9.06152   2
  29   7   1 62.9785 11.0093   1
 -30  -7  -1 293.035 15.1557   2
  30   7   1 295.925 16.6134   1
 -31  -7  -1 19.4677 5.29655   2
  31   7   1 11.5689 4.55619   1
 -31  -8   1 11.4992 5.33425   2
  31   8  -1 7.79804 5.00956   1
 -30  -8   1 3.56511 4.94057   2
  30   8  -1 3.99153 4.62259   1
 -29  -8   1 29.6070 5.38890   2
  29   8  -1 17.9343 5.05452   1
  28  -8  -1 26.8257 4.89802   1
 -28  -8   1 27.8471 5.12254   2
  28   8  -1 23.4079 5.13717   1
  27  -8  -1 -2.1635 2.64079   1
 -27  -8   1 -0.3506 4.40223   2
  27   8  -1 -3.4100 4.26637   1
  26  -8  -1 -2.0714 2.57654   1
  26  -8  -1 -0.7078 2.69578   3
 -26  -8   1 -1.1062 4.28813   2
  26   8  -1 -4.7756 4.17565   1
  25  -8  -1 2.15936 2.55084   1
  25  -8  -1 2.63097 3.07808   3
 -25  -8   1 -1.1794 4.09046   2
  25   8  -1 -3.0573 5.10521   1
  24  -8  -1 17.8726 2.83306   1
 -24  -8   1 20.7149 4.27284   2
  24  -8  -1 18.1649 2.93838   3
  24   8  -1 13.5539 4.47960   1
 -23  -8   1 56.5339 7.65196   2
  23  -8  -1 55.9269 6.63399   1
  23  -8  -1 49.2033 6.22418   3
 -22  -8   1 1.01912 3.40571   2
  22  -8  -1 -0.5413 2.30873   3
  22  -8  -1 1.14780 2.18893   1
  22   8  -1 -3.7164 3.87890   1
  21  -8  -1 2.23214 2.28674   3
  21  -8  -1 0.31516 2.16242   1
 -21  -8   1 2.78202 3.44580   2
 -20  -8   1 46.6482 6.67807   2
  20  -8  -1 56.6348 5.85917   1
  20  -8  -1 60.2900 5.76262   3
 -19  -8   1 5.05117 3.04210   2
  19  -8  -1 6.57911 2.10338   1
  19  -8  -1 7.23219 2.08507   3
  18  -8  -1 237.907 10.3285   1
  18  -8  -1 238.119 10.1508   3
 -18  -8   1 228.309 10.8642   2
  18   8  -1 207.884 12.5872   1
  17  -8  -1 37.7019 4.68631   3
  17  -8  -1 32.6803 4.97280   1
 -17  -8   1 33.1806 5.69837   2
  16  -8  -1 29.8997 4.08419   1
  16  -8  -1 33.1040 4.52656   3
 -16  -8   1 28.3065 5.45666   2
 -15  -8   1 -2.9638 2.36383   2
  15  -8  -1 -1.2016 1.37908   1
  15  -8  -1 -1.7701 1.54927   3
  15  -8  -1 0.61576 1.60905   1
  14  -8  -1 0.56692 1.52078   1
  14  -8  -1 0.10688 1.27155   1
  14  -8  -1 -1.6356 1.50768   3
 -14  -8   1 0.91907 2.32275   2
  13  -8  -1 34.9393 3.62164   1
 -13  -8   1 36.0147 4.54526   2
  13   8  -1 33.3574 6.48521   1
 -12  -8   1 136.483 6.84846   2
  12  -8  -1 136.075 6.21116   1
  12   8  -1 130.115 8.28572   1
  11  -8  -1 140.120 6.54292   2
 -11  -8   1 136.449 6.87144   2
  11  -8  -1 139.527 6.37481   1
  11   8  -1 151.915 7.31922   2
  11   8  -1 141.152 8.15806   1
 -10  -8   1 305.985 12.5299   2
  10  -8  -1 316.656 12.3877   2
  10  -8  -1 309.358 12.2568   1
  10   8  -1 326.311 13.5246   1
  10   8  -1 330.185 12.5215   2
   9  -8  -1 5.70510 1.58444   2
  -9  -8   1 2.65434 1.42635   1
  -9  -8   1 5.21496 1.71069   2
   9  -8  -1 5.42975 1.11643   1
   9   8  -1 8.86658 1.75459   2
   8  -8  -1 34.6467 2.98393   2
  -8  -8   1 24.3262 3.64725   1
  -8  -8   1 29.0045 3.44115   2
   8  -8  -1 26.9907 2.81625   1
   8   8  -1 35.6448 3.17160   2
  -7  -8   1 23.0937 2.19507   3
  -7  -8   1 23.0755 3.43857   1
   7  -8  -1 24.3637 2.65346   2
  -7  -8   1 23.1226 3.23571   2
   7  -8  -1 21.0865 2.77888   1
   7   8  -1 15.4200 2.20835   1
   7   8  -1 26.3475 2.94397   2
  -6  -8   1 152.056 6.77229   1
  -6  -8   1 145.423 5.95219   3
  -6  -8   1 129.690 7.00107   2
   6  -8  -1 158.230 6.39776   1
   6  -8  -1 159.349 6.34127   2
   6   8  -1 152.466 6.39061   2
  -6   8   1 156.886 6.70717   1
   6   8  -1 147.344 7.35323   1
  -5  -8   1 312.372 12.2484   1
   5  -8  -1 300.890 11.9736   2
   5  -8  -1 331.689 12.0474   1
  -5  -8   1 297.450 12.1227   2
  -5  -8   1 301.447 11.6344   3
  -5   8   1 312.917 12.1695   1
   5   8  -1 320.247 12.5664   1
   5   8  -1 331.064 12.0471   2
  -4  -8   1 140.767 6.27685   1
  -4  -8   1 130.629 5.46282   3
  -4  -8   1 140.096 6.06682   2
   4  -8  -1 150.206 6.11411   1
   4  -8  -1 143.606 6.01979   2
   4   8  -1 121.605 8.94969   1
  -4   8   1 142.415 6.27028   1
   4   8  -1 148.852 6.04439   2
   3  -8  -1 48.2226 3.05539   2
  -3  -8   1 42.2954 3.27507   2
  -3  -8   1 41.2787 3.33376   1
  -3  -8   1 44.1712 2.18698   3
   3  -8  -1 42.2027 3.24115   1
   3   8  -1 44.0213 3.18634   2
  -3   8   1 41.1281 3.63211   1
   3   8  -1 43.3329 3.91118   1
   2  -8  -1 299.702 11.1967   1
   2  -8  -1 295.233 11.0116   2
  -2  -8   1 287.354 11.1036   2
  -2  -8   1 286.371 11.2140   1
   2   8  -1 274.016 11.3528   1
   2   8  -1 306.147 11.1157   2
  -2   8   1 274.232 11.2497   1
   1  -8  -1 4.15352 1.23562   2
  -1  -8   1 1.17740 1.01323   1
  -1  -8   1 3.14492 1.32440   2
   1   8  -1 1.58694 1.30943   2
   1   8  -1 2.59158 1.21889   1
  -1   8   1 3.32587 1.25518   1
   0  -8  -1 174.940 6.97710   2
   0  -8  -1 171.315 7.26914   1
   0  -8   1 179.055 7.14191   2
   0  -8   1 161.496 7.13401   1
   0   8   1 173.931 6.98404   2
   0   8   1 181.943 7.48295   1
   0   8  -1 173.805 7.10843   2
   0   8  -1 169.020 7.31145   1
  -1  -8  -1 2.85529 1.04630   1
   1   8   1 1.68191 1.27524   2
  -2  -8  -1 865.305 30.7279   1
   2  -8   1 878.001 30.5825   1
  -2  -8  -1 788.776 30.4395   2
   2  -8   1 824.588 30.5412   2
   2   8   1 802.260 30.7505   1
   2   8   1 861.954 30.4756   2
  -2   8  -1 825.669 30.5800   1
  -3  -8  -1 199.594 7.96639   1
  -3  -8  -1 176.107 7.63179   2
   3  -8   1 192.623 7.77653   2
   3  -8   1 202.332 7.71233   1
   3   8   1 189.215 7.63623   2
  -3   8  -1 191.194 7.77361   1
   4  -8   1 7.48338 1.04553   1
   4  -8   1 6.59205 1.51265   2
  -4  -8  -1 6.69182 1.45276   2
  -4  -8  -1 13.1228 2.68831   1
   4   8   1 7.75859 1.49769   1
   4   8   1 6.05908 1.35440   2
  -4   8  -1 7.47860 1.22814   1
   5  -8   1 241.503 9.15914   1
  -5  -8  -1 222.036 9.19319   2
  -5  -8  -1 236.849 9.51834   1
  -5   8  -1 229.410 9.28199   1
   5   8   1 240.919 9.18844   2
   5   8   1 239.292 9.83336   1
  -6  -8  -1 25.9868 2.16427   3
  -6  -8  -1 16.2987 2.88699   2
  -6  -8  -1 23.0062 3.20632   1
   6  -8   1 24.1080 2.56789   1
   6   8   1 16.8468 2.74001   2
  -6   8  -1 24.1583 2.99968   1
   7  -8   1 0.69236 0.92010   1
   7  -8   1 2.94739 1.25558   2
  -7  -8  -1 2.40200 1.26036   1
  -7  -8  -1 2.04008 0.84614   3
  -7   8  -1 -1.8867 1.17192   1
   7   8   1 -1.1361 1.64193   1
   7   8   1 0.12736 1.39403   2
   8  -8   1 93.5041 4.38841   1
   8  -8   1 95.5675 4.62414   2
  -8  -8  -1 85.3471 4.75125   2
  -8  -8  -1 93.7873 4.22129   3
  -8  -8  -1 90.2312 5.12846   1
   8   8   1 94.6721 4.65214   2
   8   8   1 83.7896 6.01338   1
   9  -8   1 13.6179 1.32223   3
  -9  -8  -1 15.3034 1.91090   2
  -9  -8  -1 11.1256 1.60167   1
   9  -8   1 15.5224 2.60504   1
   9  -8   1 20.6314 2.92427   2
   9   8   1 17.0473 3.14150   2
  10  -8   1 687.433 24.9861   1
 -10  -8  -1 663.336 24.9624   3
  10  -8   1 687.715 25.2481   2
  10  -8   1 614.274 25.2293   3
 -10  -8  -1 659.443 25.2205   2
  10   8   1 736.298 25.2577   2
  10   8   1 702.429 25.9865   1
  11  -8   1 54.5810 3.41760   1
 -11  -8  -1 47.3119 3.44938   3
 -11  -8  -1 44.8232 4.34000   2
  11   8   1 52.1375 6.10342   1
  11   8   1 42.2888 4.10850   2
  12  -8   1 44.2726 3.64886   3
  12  -8   1 43.4004 3.26365   1
 -12  -8  -1 44.8312 3.36254   3
 -12  -8  -1 30.2218 4.36227   2
  12   8   1 31.7219 6.16590   1
 -13  -8  -1 -0.1673 2.07577   2
  13  -8   1 -0.7764 1.38330   1
  13  -8   1 -0.9927 1.11089   1
  13  -8   1 1.35917 1.34776   3
  14  -8   1 31.3056 3.46092   1
  14  -8   1 25.5233 4.32680   1
 -14  -8  -1 36.4890 4.75577   2
  14  -8   1 27.9921 4.01248   3
  15  -8   1 9.77093 1.52669   1
  15  -8   1 9.39030 1.73364   1
  15  -8   1 10.6979 1.81877   3
 -15  -8  -1 14.0838 2.75762   2
  15   8   1 8.04365 2.95249   1
 -16  -8  -1 5.76836 2.62842   2
  16  -8   1 3.54040 1.39059   1
  16  -8   1 1.45312 1.64846   1
  16   8   1 6.26990 2.92422   1
 -17  -8  -1 10.1249 2.92122   2
  17  -8   1 7.53123 1.79860   1
  17  -8   1 6.34095 1.59149   1
  17  -8   1 5.52236 1.90436   3
  18  -8   1 44.5424 4.36021   1
  18  -8   1 48.9458 5.09425   3
  18  -8   1 48.8571 4.96879   1
 -18  -8  -1 45.4207 5.99372   2
 -19  -8  -1 32.5912 5.95055   2
  19  -8   1 46.4571 5.14831   3
  19  -8   1 35.8395 4.93547   1
  19  -8   1 37.1641 6.84001   1
  19   8   1 23.5186 4.06764   1
  20  -8   1 25.1144 2.65714   3
 -20  -8  -1 26.2356 3.78869   2
  20  -8   1 18.9938 2.35614   1
  21  -8   1 48.2474 5.65405   3
  21  -8   1 34.2504 5.44408   1
 -21  -8  -1 37.5475 6.59452   2
  22  -8   1 2.35790 2.13049   1
  22  -8   1 2.31336 2.20069   3
 -22  -8  -1 3.06988 3.55897   2
  22   8   1 -4.4302 3.63854   1
 -23  -8  -1 -0.6134 3.70657   2
  23  -8   1 1.59987 2.35604   3
  23  -8   1 0.24326 2.13444   1
  23   8   1 -4.8090 3.74199   1
  24  -8   1 31.4980 5.68496   1
 -24  -8  -1 41.1916 7.46273   2
 -25  -8  -1 41.8098 7.99494   2
  25  -8   1 39.7948 5.85585   1
 -26  -8  -1 2.36253 4.09921   2
  26  -8   1 3.53413 2.32234   1
  26   8   1 -5.0750 4.10755   1
  27   8   1 12.0424 4.58357   1
 -28  -8  -1 26.1208 5.01345   2
  28   8   1 15.8110 4.72862   1
 -29  -8  -1 6.86331 4.65591   2
  29   8   1 2.11902 4.47451   1
 -30  -8  -1 26.9501 5.13315   2
  30   8   1 19.2912 4.87853   1
 -31  -8  -1 7.76876 4.96337   2
  31   8   1 2.51383 4.58147   1
 -31  -9   1 0.66153 5.02139   2
  31   9  -1 -3.5053 4.87998   1
 -30  -9   1 37.4162 5.59239   2
  30   9  -1 29.6995 5.58339   1
 -29  -9   1 5.98687 4.87803   2
  29   9  -1 5.41809 4.74160   1
 -28  -9   1 86.5396 9.44425   2
  28   9  -1 92.9758 12.2687   1
 -27  -9   1 23.0702 4.88067   2
  27  -9  -1 10.7036 3.27485   1
  27   9  -1 12.7210 4.80664   1
  26  -9  -1 246.435 12.1339   1
 -26  -9   1 272.623 13.3540   2
  26  -9  -1 249.076 12.0912   3
  26   9  -1 247.274 15.6036   1
 -25  -9   1 7.43838 4.25761   2
  25  -9  -1 -1.6392 2.47787   1
  25   9  -1 -4.1667 4.20656   1
  24  -9  -1 4.73604 2.70425   3
  24  -9  -1 5.53167 2.59002   1
  23  -9  -1 -1.2539 2.40534   3
  23  -9  -1 -0.7389 2.30055   1
 -23  -9   1 -1.7685 3.69007   2
 -22  -9   1 17.0170 3.90772   2
  22  -9  -1 15.0683 2.53574   1
  22  -9  -1 18.9820 2.71130   3
  22   9  -1 8.26355 4.32906   1
  21  -9  -1 56.7129 5.81197   3
  21  -9  -1 47.3545 6.01480   1
 -21  -9   1 48.1038 7.13355   2
  20  -9  -1 -1.0268 2.08806   3
 -20  -9   1 -4.0231 3.08050   2
 -19  -9   1 -5.0967 2.97182   2
  19  -9  -1 -0.5976 1.96425   3
  19  -9  -1 -2.5903 1.92935   1
  18  -9  -1 -1.1225 1.85553   1
  18  -9  -1 -0.2463 1.86234   3
 -18  -9   1 -4.5194 2.93044   2
 -17  -9   1 -1.8761 2.80599   2
  17  -9  -1 0.85399 1.75376   3
  17  -9  -1 0.01646 1.84725   1
  16  -9  -1 72.3750 5.20094   3
  16  -9  -1 69.1645 5.06594   1
  16  -9  -1 77.8057 5.51225   1
 -16  -9   1 68.0859 6.22079   2
  16   9  -1 52.5372 8.46950   1
  15  -9  -1 43.5393 4.74739   3
 -15  -9   1 56.0551 5.61613   2
  15  -9  -1 67.3689 5.06226   1
  15  -9  -1 50.3329 4.52612   1
  15   9  -1 56.7286 7.98402   1
  14  -9  -1 211.272 9.22521   1
  14  -9  -1 214.205 9.23121   3
 -14  -9   1 219.218 9.89136   2
  14   9  -1 229.312 11.6120   1
 -13  -9   1 63.9032 5.31375   2
  13  -9  -1 60.9102 4.20346   1
  13   9  -1 59.9417 7.37353   1
  12  -9  -1 374.044 14.3816   1
 -12  -9   1 369.781 14.7393   2
  12   9  -1 375.582 15.8778   1
 -11  -9   1 17.5672 2.39712   2
  11  -9  -1 19.3381 3.16719   1
  11   9  -1 11.8713 2.64515   1
 -10  -9   1 505.153 19.6106   2
  10  -9  -1 486.402 19.3601   1
  10  -9  -1 488.052 19.4263   2
  10   9  -1 597.226 21.3401   2
  10   9  -1 510.718 20.4533   1
   9  -9  -1 1.61374 1.17888   1
  -9  -9   1 2.47728 1.94136   2
   9  -9  -1 3.43693 1.51863   2
   9   9  -1 1.94402 2.09820   1
   9   9  -1 2.77020 1.83499   2
   8  -9  -1 119.429 5.60395   1
  -8  -9   1 118.263 6.33323   1
   8  -9  -1 116.699 5.55148   2
  -8  -9   1 121.562 5.91406   2
   8   9  -1 124.418 5.75314   2
   8   9  -1 116.151 7.16431   1
  -7  -9   1 205.634 8.65109   2
   7  -9  -1 216.019 8.52144   1
  -7  -9   1 201.854 8.91453   1
  -7  -9   1 204.370 8.04827   3
   7  -9  -1 206.937 8.38295   2
  -7   9   1 200.139 8.76902   1
   7   9  -1 215.075 8.55425   2
   7   9  -1 208.876 9.59808   1
   6  -9  -1 671.827 25.6139   2
   6  -9  -1 726.282 25.6879   1
  -6  -9   1 676.368 25.2774   3
  -6  -9   1 662.861 25.6366   2
   6  -9  -1 708.939 25.5737   2
  -6  -9   1 675.723 25.8836   1
   6   9  -1 696.706 26.1692   1
  -6   9   1 684.241 25.7459   1
   6   9  -1 741.059 25.6820   2
  -5  -9   1 2.24112 1.23157   1
  -5  -9   1 -0.3465 0.70925   3
  -5  -9   1 3.91040 1.55706   2
   5  -9  -1 0.69525 1.05231   1
   5   9  -1 1.90679 1.48914   2
  -5   9   1 0.68155 1.43146   1
   5   9  -1 -0.2163 1.66042   1
  -4  -9   1 9.91399 1.70219   2
   4  -9  -1 10.9281 1.57706   2
  -4  -9   1 9.64607 1.61166   3
  -4  -9   1 7.90093 1.37659   1
   4  -9  -1 8.75452 1.26076   1
   4   9  -1 9.74134 1.59817   2
  -4   9   1 7.85599 1.51486   1
  -3  -9   1 7.40752 1.28711   1
  -3  -9   1 7.46722 0.71801   3
   3  -9  -1 6.09194 1.19182   1
   3  -9  -1 8.32923 1.50227   2
   3   9  -1 4.61399 1.51496   1
  -3   9   1 5.93026 1.45581   1
   3   9  -1 5.35569 1.54670   2
  -2  -9   1 202.484 8.13944   1
  -2  -9   1 176.827 8.44550   2
   2  -9  -1 195.249 7.90548   2
   2  -9  -1 206.755 8.11646   1
  -2   9   1 190.990 8.27407   1
   2   9  -1 207.574 8.02853   2
   1  -9  -1 55.7352 3.75673   1
  -1  -9   1 50.9835 3.81092   2
  -1  -9   1 60.3698 3.76107   1
   1  -9  -1 60.4923 3.57474   2
  -1   9   1 54.2877 4.26016   1
   1   9  -1 66.0724 4.25263   1
   1   9  -1 55.5614 3.64358   2
   0  -9   1 1309.98 46.0696   1
   0  -9  -1 1204.44 45.8634   2
   0  -9  -1 1293.57 46.1206   1
   0  -9   1 1180.21 46.0102   2
   0   9  -1 1384.35 46.0088   2
   0   9  -1 1212.10 46.0734   1
  -1  -9  -1 36.7244 3.39957   1
  -1  -9  -1 39.1331 3.11435   2
   1  -9   1 35.3074 3.14539   1
   1  -9   1 36.2889 3.54736   2
   1   9   1 46.4023 4.51443   1
  -1   9  -1 45.6167 3.69965   1
   2  -9   1 863.172 30.6707   1
  -2  -9  -1 786.761 30.5173   2
  -2  -9  -1 852.143 30.8268   1
   2   9   1 803.929 30.8813   1
  -2   9  -1 828.286 30.6937   1
   2   9   1 879.314 30.5714   2
  -3  -9  -1 8.92228 1.37713   1
  -3  -9  -1 10.6316 1.56758   2
   3  -9   1 9.25326 1.88352   2
   3  -9   1 10.0331 1.25166   1
   3   9   1 10.2145 1.64968   2
   3   9   1 7.21235 1.66741   1
  -3   9  -1 10.8054 1.46641   1
   4  -9   1 1208.17 46.3587   2
   4  -9   1 1333.58 46.3787   1
  -4  -9  -1 1316.93 46.6022   1
  -4  -9  -1 1228.14 46.2820   2
   4   9   1 1391.73 46.3406   2
   4   9   1 1218.99 46.6634   1
  -4   9  -1 1222.34 46.3629   1
  -5  -9  -1 323.516 11.9589   3
  -5  -9  -1 289.967 12.6872   2
  -5  -9  -1 319.516 12.6531   1
   5  -9   1 313.555 12.4529   2
   5  -9   1 334.669 12.3254   1
   5   9   1 333.489 12.3165   2
   5   9   1 331.066 13.0254   1
  -5   9  -1 319.220 12.4538   1
  -6  -9  -1 37.4880 3.83694   1
  -6  -9  -1 39.6787 2.62097   3
  -6  -9  -1 38.0849 3.51233   2
   6  -9   1 32.0434 3.60778   2
   6  -9   1 37.4653 3.13446   1
  -6   9  -1 40.6475 3.72071   1
   6   9   1 38.8016 3.27410   2
   6   9   1 41.9075 4.79734   1
  -7  -9  -1 1.15656 0.88648   3
  -7  -9  -1 -0.5127 1.53772   2
   7  -9   1 1.28618 1.05992   1
   7  -9   1 3.56079 1.46804   2
  -7  -9  -1 0.52186 1.30724   1
   7   9   1 -1.0368 1.74865   1
   7   9   1 0.54443 1.54391   2
   8  -9   1 95.3133 4.68339   1
   8  -9   1 95.7709 4.88573   2
  -8  -9  -1 88.9867 5.01205   2
  -8  -9  -1 92.4938 4.34434   3
   8   9   1 94.9636 4.86918   2
   8   9   1 88.6724 6.38423   1
  -9  -9  -1 3.13667 1.02922   3
  -9  -9  -1 0.60529 1.77617   2
   9  -9   1 4.31713 1.56674   2
   9  -9   1 2.66552 1.09870   1
   9   9   1 3.53283 1.79065   2
   9   9   1 2.64999 2.00034   1
 -10  -9  -1 33.4376 3.13809   3
 -10  -9  -1 33.8902 4.03611   2
  10  -9   1 42.3054 3.36931   1
  10   9   1 39.8368 3.86159   2
  10   9   1 44.3074 5.94373   1
  11  -9   1 92.4517 4.55263   1
 -11  -9  -1 80.5915 4.48102   3
  11  -9   1 97.8810 4.65815   3
 -11  -9  -1 78.7371 5.30638   2
  11   9   1 80.6778 7.13450   1
  12  -9   1 14.2655 2.85778   1
 -12  -9  -1 17.7377 3.03511   3
 -12  -9  -1 13.5734 2.30700   2
  12  -9   1 18.6684 3.21349   3
  13  -9   1 2.93745 1.22527   1
  13  -9   1 4.14500 1.40352   3
 -13  -9  -1 3.77577 2.29190   2
  13   9   1 -1.7184 2.56213   1
 -14  -9  -1 488.779 19.0767   2
  14  -9   1 505.167 18.6736   3
  14  -9   1 494.229 18.7029   1
  14  -9   1 483.327 18.5350   1
  14   9   1 485.788 20.2636   1
  15  -9   1 -0.9098 1.59362   3
  15  -9   1 0.33145 1.57111   1
  15  -9   1 1.63063 1.27162   1
 -15  -9  -1 2.09106 2.52548   2
  15   9   1 0.19502 2.89823   1
 -16  -9  -1 351.845 14.2232   2
  16  -9   1 351.867 13.6731   1
  16  -9   1 330.889 13.3972   1
  16  -9   1 353.193 13.6836   3
  16   9   1 322.858 15.7483   1
  17  -9   1 10.7380 1.91951   1
  17  -9   1 13.8174 2.04395   3
 -17  -9  -1 14.3423 3.05613   2
  17  -9   1 11.3532 1.66255   1
  18  -9   1 200.885 8.88916   3
  18  -9   1 196.521 8.83690   1
 -18  -9  -1 191.507 9.68469   2
  18  -9   1 188.595 8.68905   1
  18   9   1 170.290 11.7720   1
  19  -9   1 8.93043 2.08489   3
 -19  -9  -1 5.11582 3.09235   2
  19  -9   1 6.83997 1.95332   1
  19   9   1 -1.0380 3.53168   1
  20  -9   1 0.35561 2.03787   3
 -20  -9  -1 -4.1758 3.18556   2
  20  -9   1 -3.1155 1.81829   1
 -21  -9  -1 -5.0323 3.28697   2
  21  -9   1 -0.7919 2.14039   3
 -22  -9  -1 20.4440 3.96191   2
  22  -9   1 13.8228 2.56444   3
  22  -9   1 13.7060 2.37420   1
  22   9   1 7.65505 4.26375   1
  23  -9   1 -1.9145 2.08995   1
 -23  -9  -1 -0.5485 3.65958   2
  24  -9   1 8.07738 2.32700   1
 -25  -9  -1 24.9696 4.65552   2
  25  -9   1 29.8932 5.62376   1
 -26  -9  -1 48.6419 7.92069   2
  26   9   1 28.5249 5.29612   1
 -27  -9  -1 3.42617 4.24273   2
  27   9   1 -5.9503 4.42522   1
 -28  -9  -1 90.2286 9.36544   2
  28   9   1 77.9171 11.7462   1
 -29  -9  -1 10.5520 4.81659   2
  29   9   1 5.73712 4.63130   1
 -30  -9  -1 98.2315 9.77424   2
  30   9   1 90.2171 11.9330   1
 -31  -9  -1 4.52610 4.95347   2
  31   9   1 -2.5914 4.77288   1
 -30 -10   1 11.3873 5.13156   2
  30  10  -1 5.26189 5.12849   1
 -29 -10   1 0.63022 4.69382   2
  29  10  -1 -0.9321 4.86738   1
 -28 -10   1 205.409 12.2514   2
  28  10  -1 196.388 15.0016   1
 -27 -10   1 3.69881 4.54217   2
  27  10  -1 -1.8641 4.75798   1
 -26 -10   1 11.4185 4.42581   2
  26  10  -1 7.86802 4.90485   1
  25 -10  -1 1.67375 2.48167   1
 -25 -10   1 6.89839 4.19531   2
  25 -10  -1 0.39695 2.54253   3
  25  10  -1 -2.9363 4.48593   1
  24 -10  -1 62.0447 6.54554   3
  24 -10  -1 63.8855 6.83621   1
 -24 -10   1 69.2691 8.01495   2
  23 -10  -1 0.37879 2.36934   3
  23 -10  -1 2.76454 2.29449   1
 -23 -10   1 2.10212 3.87993   2
  23  10  -1 -6.8791 7.34865   1
  22 -10  -1 5.12815 2.28408   3
 -22 -10   1 3.76646 3.77410   2
  22 -10  -1 2.63347 2.23889   1
  22  10  -1 -3.9642 4.07554   1
  21 -10  -1 -0.7794 2.14270   1
 -21 -10   1 -4.1943 3.35473   2
  21 -10  -1 1.45710 2.13098   3
 -20 -10   1 -6.2270 3.29864   2
  20 -10  -1 -3.1510 2.05164   3
 -19 -10   1 99.1639 7.58987   2
  19 -10  -1 86.9504 6.54132   1
  19 -10  -1 100.597 6.31013   3
  19  10  -1 67.3266 10.1020   1
  18 -10  -1 6.41987 2.08066   3
 -18 -10   1 6.89621 3.28960   2
  18 -10  -1 7.47747 2.06640   1
  18  10  -1 -1.3413 3.65093   1
  17 -10  -1 10.1190 2.02565   3
 -17 -10   1 11.0145 3.23307   2
  17 -10  -1 13.1946 2.08742   1
 -16 -10   1 23.4944 3.33521   2
  16 -10  -1 27.3732 4.76390   1
  16 -10  -1 26.4708 4.33731   3
  15 -10  -1 2.07328 1.53537   1
 -15 -10   1 3.30280 2.58509   2
  15 -10  -1 3.38570 1.64975   3
  15  10  -1 -0.0214 3.05390   1
  14 -10  -1 678.385 25.9551   1
  14 -10  -1 700.754 25.8807   3
 -14 -10   1 702.359 26.3448   2
  14  10  -1 698.719 27.5004   1
 -13 -10   1 384.163 15.0797   2
  13 -10  -1 357.391 14.6029   1
  13  10  -1 387.429 16.5601   1
  12 -10  -1 2.09981 1.34141   1
 -12 -10   1 1.03310 2.21087   2
  12  10  -1 -1.2677 2.67198   1
  11 -10  -1 0.05240 1.25156   1
 -11 -10   1 -1.2593 2.07439   2
  11  10  -1 -4.2510 2.48197   1
  10 -10  -1 349.212 13.5331   1
 -10 -10   1 339.155 13.7803   2
  10  10  -1 353.363 14.9927   1
   9 -10  -1 11.8346 1.53308   1
  -9 -10   1 11.2478 2.18520   2
   9 -10  -1 14.6152 1.89495   2
   9  10  -1 11.6157 2.54985   1
   8 -10  -1 1913.24 68.3126   1
   8 -10  -1 1872.04 68.2544   2
  -8 -10   1 1784.37 68.2934   2
   8  10  -1 1866.17 68.8899   1
   8  10  -1 1938.91 68.3404   2
  -8  10   1 1912.01 68.3777   1
  -7 -10   1 134.959 6.61652   2
   7 -10  -1 130.328 6.48833   2
  -7 -10   1 132.723 5.69285   3
   7 -10  -1 144.353 6.38708   1
   7 -10  -1 143.285 6.18204   2
   7  10  -1 130.204 6.47015   2
   7  10  -1 142.580 7.70696   1
  -7  10   1 140.716 6.93487   1
   6 -10  -1 14.5854 3.13190   1
   6 -10  -1 14.7912 2.00163   2
  -6 -10   1 20.2971 3.61868   1
  -6 -10   1 15.8726 2.08367   2
  -6 -10   1 15.7995 2.12590   3
  -6  10   1 13.5282 1.91537   1
   6  10  -1 15.1854 1.99768   2
   6  10  -1 10.4929 2.07397   1
  -5 -10   1 290.969 12.1749   1
   5 -10  -1 306.949 11.8659   2
  -5 -10   1 292.555 11.3228   3
  -5 -10   1 302.478 11.9567   2
   5 -10  -1 316.265 11.9568   1
  -5  10   1 309.581 12.2151   1
   5  10  -1 311.832 11.9160   2
   5  10  -1 301.890 12.5761   1
  -4 -10   1 36.6201 3.70841   1
  -4 -10   1 34.2288 3.65418   2
   4 -10  -1 36.5014 3.32680   2
   4 -10  -1 30.6700 3.41023   1
  -4  10   1 38.6922 4.13788   1
   4  10  -1 35.2039 3.45639   2
   4  10  -1 34.4074 4.57054   1
  -3 -10   1 98.6306 3.90326   3
   3 -10  -1 97.9781 5.01324   1
  -3 -10   1 90.8283 5.06844   1
   3 -10  -1 91.9188 4.83960   2
  -3 -10   1 88.1740 5.00593   2
  -3  10   1 92.2852 5.32357   1
   3  10  -1 103.686 4.87434   2
   3  10  -1 91.1354 5.65122   1
  -2 -10   1 1.30006 1.16839   1
   2 -10  -1 1.02209 1.14647   1
   2  10  -1 -2.3327 1.51191   1
   2  10  -1 -0.8307 1.50008   2
  -2  10   1 0.31480 1.48010   1
  -1 -10   1 38.0870 3.83667   2
   1 -10  -1 50.5201 4.22890   2
  -1 -10   1 50.2557 3.70983   1
   1 -10  -1 51.3350 3.77337   1
   1  10  -1 50.4501 4.39032   1
  -1  10   1 49.6161 4.25479   1
   1  10  -1 50.8298 3.58869   2
   0 -10  -1 49.6618 3.53225   2
   0 -10   1 44.1662 3.55192   1
   0 -10  -1 44.0499 3.64476   1
   0  10   1 43.5855 4.29450   1
   0  10  -1 34.5733 4.09534   1
  -1 -10  -1 268.540 10.5373   2
  -1 -10  -1 274.575 10.7699   1
   1 -10   1 250.308 10.5569   2
   1 -10   1 265.412 10.6113   1
   1  10   1 274.233 10.4508   2
   1  10   1 269.509 11.0076   1
   2 -10   1 202.993 8.59160   2
   2 -10   1 212.395 8.54530   1
  -2 -10  -1 203.691 9.90856   2
  -2 -10  -1 215.681 8.77938   1
   2  10   1 217.529 8.41766   2
   2  10   1 213.124 9.16493   1
  -2  10  -1 187.516 8.81445   1
   3 -10   1 90.4976 4.69099   1
  -3 -10  -1 93.8878 5.08162   1
  -3 -10  -1 85.7908 6.61185   2
   3 -10   1 80.6280 4.81905   2
   3  10   1 89.4299 5.62039   1
  -3  10  -1 84.9099 5.09774   1
   3  10   1 89.5192 4.60357   2
   4 -10   1 218.404 9.58745   2
  -4 -10  -1 238.026 9.44745   2
   4 -10   1 238.189 9.48390   1
  -4 -10  -1 238.272 9.81665   1
  -4  10  -1 238.410 9.74169   1
   4  10   1 250.666 9.46544   2
   4  10   1 229.814 10.2210   1
   5 -10   1 108.325 5.68222   2
  -5 -10  -1 113.891 4.74189   3
   5 -10   1 110.275 5.38932   1
  -5 -10  -1 119.598 5.48111   2
  -5 -10  -1 97.8217 5.80427   1
  -5  10  -1 108.739 5.76377   1
   5  10   1 107.692 5.33465   2
   5  10   1 119.480 6.57682   1
  -6 -10  -1 1458.35 55.3230   2
   6 -10   1 1436.10 55.4000   2
  -6 -10  -1 1534.40 55.0793   3
   6 -10   1 1600.56 55.3860   1
   6  10   1 1594.17 55.3557   2
  -6  10  -1 1539.76 55.4071   1
   6  10   1 1497.54 55.8545   1
   7 -10   1 62.7976 3.91501   1
   7 -10   1 62.2260 4.07834   2
  -7 -10  -1 56.3436 4.24633   2
   7 -10   1 52.3673 4.48889   2
  -7 -10  -1 59.4015 3.39551   3
   7  10   1 56.9204 4.12979   2
   7  10   1 71.0161 5.89709   1
  -7  10  -1 58.9521 4.58016   1
  -8 -10  -1 190.777 7.91427   3
   8 -10   1 203.489 8.23510   1
  -8 -10  -1 192.616 8.46193   2
   8 -10   1 212.515 9.09948   2
   8 -10   1 197.701 8.70366   2
   8  10   1 196.749 9.65009   1
   8  10   1 198.756 8.37315   2
  -9 -10  -1 -2.9935 1.78963   2
   9 -10   1 0.35436 1.15500   1
  -9 -10  -1 -0.4198 0.98160   3
   9 -10   1 1.44660 1.07549   3
   9  10   1 -2.5918 1.77660   2
   9  10   1 -0.5658 2.23212   1
 -10 -10  -1 222.804 9.67139   2
  10 -10   1 243.438 9.41171   1
 -10 -10  -1 221.015 9.14694   3
  10  10   1 235.593 11.1618   1
  11 -10   1 167.702 7.22519   1
 -11 -10  -1 159.568 7.06713   3
 -11 -10  -1 163.897 7.79192   2
  11 -10   1 175.205 7.11110   3
  11  10   1 163.867 9.28211   1
 -12 -10  -1 214.745 9.50221   2
  12 -10   1 216.842 8.96421   1
  12 -10   1 223.665 8.89672   3
  12  10   1 212.745 11.1745   1
  13 -10   1 123.797 5.90133   3
  13 -10   1 116.646 5.89223   1
 -13 -10  -1 120.229 6.71563   2
  13  10   1 110.305 8.83066   1
  14 -10   1 -0.5928 1.43635   3
 -14 -10  -1 -3.4010 2.31922   2
  15 -10   1 3.25502 1.45723   1
  15 -10   1 3.62097 1.63448   3
  15 -10   1 5.35621 1.66318   1
 -15 -10  -1 4.05693 2.67036   2
  15  10   1 -1.1461 3.05135   1
  16 -10   1 10.7742 1.89013   3
  16 -10   1 9.09050 1.79571   1
  16 -10   1 8.11395 1.56449   1
 -16 -10  -1 11.0830 2.92185   2
 -17 -10  -1 108.072 7.29063   2
  17 -10   1 112.416 6.37542   1
  17 -10   1 101.307 5.85729   1
  17 -10   1 119.894 6.30298   3
  18 -10   1 71.2722 5.72431   3
 -18 -10  -1 79.8829 6.86828   2
  18 -10   1 78.0147 5.68959   1
 -19 -10  -1 2.51384 3.16552   2
  19 -10   1 0.46083 1.84534   1
  19 -10   1 0.74005 2.02242   3
  19  10   1 -3.7627 3.75944   1
  20 -10   1 201.119 9.45824   3
 -20 -10  -1 200.055 10.2742   2
  20 -10   1 200.891 9.30097   1
  20  10   1 185.373 13.0435   1
 -21 -10  -1 6.70636 3.52688   2
  21 -10   1 1.33366 1.93954   1
  21 -10   1 4.19537 2.20849   3
  21  10   1 -6.5671 3.84658   1
  22 -10   1 55.9850 5.81205   1
  22 -10   1 50.1828 5.79915   3
 -22 -10  -1 68.0321 7.38406   2
 -23 -10  -1 0.53747 3.69455   2
  23 -10   1 -1.9638 2.07217   1
 -24 -10  -1 10.6754 4.05546   2
  24 -10   1 7.78168 2.28387   1
  24  10   1 1.80514 4.56365   1
 -25 -10  -1 0.94710 4.01160   2
  26  10   1 21.6698 4.93002   1
 -27 -10  -1 2.27111 4.30019   2
 -28 -10  -1 13.1220 4.62512   2
  28  10   1 5.91539 4.66383   1
 -29 -10  -1 0.20206 4.47125   2
  29  10   1 -1.6227 4.54506   1
 -30 -10  -1 -1.2391 4.80895   2
  30  10   1 -0.8839 4.78189   1
 -30 -11   1 2.67507 5.01323   2
  30  11  -1 -1.1569 5.16587   1
 -29 -11   1 2.69186 4.78160   2
  29  11  -1 -4.8835 4.71192   1
 -28 -11   1 11.7858 4.82304   2
  28  11  -1 4.33256 4.95867   1
 -27 -11   1 5.21830 4.50526   2
  27  11  -1 -3.0544 4.68612   1
 -26 -11   1 142.450 10.0110   2
  26  11  -1 117.895 13.4577   1
 -25 -11   1 23.4278 4.58665   2
  25 -11  -1 14.4940 2.85804   3
  25 -11  -1 11.8859 2.84779   1
  25  11  -1 14.8501 5.24468   1
  24 -11  -1 50.3243 6.36902   1
  24 -11  -1 38.7117 5.44505   3
  24  11  -1 30.8853 5.44547   1
  23 -11  -1 -0.3228 2.40142   3
  23 -11  -1 -1.8674 2.25058   1
 -23 -11   1 -0.7477 4.16145   2
  23  11  -1 -5.2998 4.25097   1
  22 -11  -1 -0.4252 2.24585   3
  22 -11  -1 -1.0030 2.20081   1
 -22 -11   1 -1.7908 3.70253   2
  22  11  -1 -5.9027 5.55756   1
  21 -11  -1 -1.8659 2.15651   1
  21 -11  -1 -1.2718 2.09917   3
 -21 -11   1 -2.8330 3.57477   2
  20 -11  -1 224.261 10.4356   1
  20 -11  -1 237.135 10.2605   3
 -20 -11   1 227.115 11.2135   2
  20  11  -1 191.197 13.8164   1
  19 -11  -1 8.29631 2.30749   1
  19 -11  -1 10.4279 2.26250   3
 -19 -11   1 9.82057 3.48521   2
 -18 -11   1 546.777 21.4872   2
  18 -11  -1 530.132 20.7754   3
  18 -11  -1 549.405 21.0227   1
  18  11  -1 531.736 23.3018   1
  17 -11  -1 3.81617 1.93684   1
 -17 -11   1 0.98500 2.98848   2
  17 -11  -1 -0.7356 1.85822   3
  17  11  -1 -1.6586 3.51883   1
  16 -11  -1 6.15236 1.87160   1
  16 -11  -1 2.26620 1.72797   3
 -16 -11   1 2.67251 2.85777   2
  16  11  -1 -2.5275 3.29385   1
  15 -11  -1 2.73718 1.66618   3
 -15 -11   1 3.03625 2.78749   2
 -14 -11   1 48.4865 5.53582   2
  14 -11  -1 47.5976 4.30821   3
  14 -11  -1 44.5156 7.41982   1
 -13 -11   1 1.94123 2.55444   2
  13 -11  -1 -0.9977 1.47781   1
  13  11  -1 -1.6572 2.96256   1
  12 -11  -1 642.945 24.2726   1
 -12 -11   1 640.907 24.5076   2
  12  11  -1 655.701 25.7455   1
  11 -11  -1 51.4662 4.26703   1
 -11 -11   1 50.1656 5.10760   2
  11  11  -1 46.5995 7.27863   1
  10 -11  -1 253.480 10.2574   1
 -10 -11   1 241.709 10.5557   2
  10  11  -1 250.814 11.9875   1
   9 -11  -1 28.4261 3.68906   1
   9 -11  -1 26.7329 4.18009   2
  -9 -11   1 28.7659 4.28209   2
   9  11  -1 34.6813 6.13519   1
  -8 -11   1 107.172 6.02007   2
   8 -11  -1 117.717 6.53850   2
   8 -11  -1 102.162 5.61164   1
   8 -11  -1 98.3946 5.88122   2
   8  11  -1 113.510 7.50383   1
  -8  11   1 113.151 6.36621   1
   7 -11  -1 64.8141 4.82177   2
   7 -11  -1 75.7474 4.64374   1
  -7 -11   1 65.3984 5.00633   2
   7 -11  -1 72.1535 4.36362   2
  -7  11   1 79.0409 5.44248   1
   7  11  -1 74.4868 6.44882   1
  -6 -11   1 116.650 5.03769   3
   6 -11  -1 117.722 5.97884   2
   6 -11  -1 127.404 5.99028   1
  -6 -11   1 111.855 6.18892   2
   6  11  -1 121.745 7.31326   1
   6  11  -1 110.473 6.01420   2
  -6  11   1 129.633 6.59633   1
   5 -11  -1 36.1362 3.73957   1
  -5 -11   1 23.7238 2.37544   3
   5 -11  -1 36.6197 3.80792   2
  -5 -11   1 41.6908 4.11842   2
   5  11  -1 24.6388 3.76412   2
  -4 -11   1 2786.46 102.900   1
   4 -11  -1 2732.60 102.580   2
   4 -11  -1 2976.57 102.802   1
  -4  11   1 2803.42 102.789   1
   4  11  -1 3058.21 102.700   2
   4  11  -1 2679.41 102.952   1
   3 -11  -1 -0.4275 1.29305   1
  -3 -11   1 -0.0510 0.67630   3
  -3 -11   1 -0.0618 1.34771   1
  -3 -11   1 -2.6852 1.76677   2
   3 -11  -1 0.64449 1.69540   2
   3  11  -1 -2.0211 1.81260   1
  -3  11   1 3.04510 1.72709   1
  -2 -11   1 5.52106 1.83961   2
  -2 -11   1 7.05869 1.48458   1
   2 -11  -1 7.01594 1.47064   1
  -2 -11   1 11.2180 1.49357   3
   2 -11  -1 7.78478 1.80459   2
   2  11  -1 4.47857 1.92620   2
  -2  11   1 7.55606 1.80570   1
  -1 -11   1 5.42451 1.84298   2
  -1 -11   1 5.42729 1.33236   1
   1 -11  -1 5.01778 1.38341   1
   1 -11  -1 4.45701 1.68685   2
   1  11  -1 4.61407 1.77670   1
  -1  11   1 3.92832 1.74341   1
   0 -11  -1 193.138 8.07745   2
   0 -11   1 183.573 8.18547   2
   0 -11   1 197.683 8.27864   1
   0 -11  -1 196.980 8.38628   1
   0  11   1 185.341 8.78035   1
   0  11  -1 199.342 8.66596   1
   1 -11   1 0.02646 1.17853   1
  -1 -11  -1 -0.9322 1.28708   1
   1 -11   1 -3.1317 1.74199   2
  -1 -11  -1 -1.4547 1.59178   2
   1  11   1 -1.9547 1.70450   1
  -1  11  -1 0.62785 1.59209   1
   2 -11   1 0.06094 1.13302   1
  -2 -11  -1 -0.8795 1.33218   1
   2  11   1 -2.3827 1.74108   1
  -2  11  -1 0.39742 1.56033   1
  -3 -11  -1 -0.9748 1.65156   2
  -3 -11  -1 -2.3592 1.35516   1
   3 -11   1 -0.2761 1.18320   1
   3  11   1 -1.4780 1.83041   1
  -3  11  -1 0.18051 1.55618   1
  -4 -11  -1 1258.42 47.3259   2
   4 -11   1 1250.21 47.4295   2
   4 -11   1 1358.25 47.4830   1
   4  11   1 1392.00 47.3898   2
   4  11   1 1266.62 47.8415   1
  -4  11  -1 1272.10 47.5008   1
   5 -11   1 410.675 15.6400   1
  -5 -11  -1 409.361 15.1650   3
   5 -11   1 399.877 15.7382   2
  -5 -11  -1 401.085 15.6117   2
   5  11   1 422.688 15.6452   2
  -5  11  -1 411.946 16.0236   1
   5  11   1 406.960 16.4107   1
   6 -11   1 2.97428 1.24563   1
   6 -11   1 1.62527 1.94073   2
  -6 -11  -1 -0.6148 1.70732   2
  -6 -11  -1 2.42573 0.94833   3
  -6  11  -1 1.84173 2.05695   1
   6  11   1 1.40757 2.12159   1
   6  11   1 -1.3720 1.72476   2
  -7 -11  -1 44.3098 3.03423   3
   7 -11   1 48.9995 3.71713   1
   7 -11   1 49.5301 4.35802   2
  -7 -11  -1 37.7202 4.13412   2
   7  11   1 39.1686 3.83916   2
  -7  11  -1 40.5142 5.13173   1
   7  11   1 36.1565 5.78911   1
  -8 -11  -1 4.37527 1.93086   2
   8 -11   1 5.67952 1.34030   1
  -8 -11  -1 6.77133 1.13799   3
   8 -11   1 5.54492 2.12552   2
   8  11   1 2.20827 2.22665   1
  -8  11  -1 2.93157 2.08574   1
   8  11   1 3.35789 1.92482   2
   9 -11   1 5.29885 1.37134   1
   9 -11   1 4.85337 2.21762   2
   9 -11   1 6.08372 1.17767   3
  -9 -11  -1 5.38443 1.15169   3
  -9 -11  -1 6.31984 2.06757   2
   9  11   1 3.28841 2.35713   1
  10 -11   1 565.861 22.7779   3
 -10 -11  -1 586.594 22.1973   3
  10 -11   1 626.955 22.4420   1
 -10 -11  -1 602.831 22.6259   2
  10  11   1 613.024 23.7093   1
 -11 -11  -1 1.45331 1.21241   3
  11 -11   1 1.07792 1.32308   1
 -11 -11  -1 0.70746 2.18893   2
  11 -11   1 0.55984 1.23246   3
  11  11   1 0.17254 2.51331   1
 -12 -11  -1 456.026 18.1645   2
  12 -11   1 472.927 17.6415   3
  12 -11   1 483.176 17.8890   1
  12  11   1 461.837 19.5877   1
  13 -11   1 21.3706 3.62042   1
 -13 -11  -1 20.6363 2.79187   2
  13 -11   1 23.9100 3.58687   3
  14 -11   1 45.9349 4.20833   1
 -14 -11  -1 47.0424 5.35072   2
  14 -11   1 45.2957 4.17964   3
  15 -11   1 3.39399 1.51857   1
  15 -11   1 4.21341 1.65801   3
 -15 -11  -1 4.95127 2.72072   2
  15 -11   1 5.31258 1.64860   1
  15  11   1 -0.9940 3.26375   1
  16 -11   1 128.887 6.72774   1
  16 -11   1 122.345 6.69591   1
 -16 -11  -1 128.479 7.48870   2
  16 -11   1 126.107 6.53307   3
  16  11   1 107.422 10.1392   1
  17 -11   1 31.6533 4.38416   3
 -17 -11  -1 32.0957 5.84394   2
  17 -11   1 20.2751 2.25437   1
  17  11   1 17.2751 3.94103   1
  18 -11   1 668.085 25.5984   3
  18 -11   1 686.545 25.6259   1
 -18 -11  -1 686.597 26.1708   2
  18  11   1 672.555 27.8805   1
 -19 -11  -1 6.72747 3.30729   2
  19 -11   1 1.49482 1.89250   1
  19 -11   1 3.69810 2.10185   3
  19  11   1 -1.9228 3.97211   1
  20 -11   1 177.323 8.50017   1
  20 -11   1 173.808 8.53570   3
 -20 -11  -1 180.516 9.69824   2
  20  11   1 151.937 12.4346   1
  21 -11   1 -0.7842 1.90980   1
 -21 -11  -1 1.53895 3.46409   2
  21 -11   1 0.93538 2.11252   3
  22 -11   1 13.0053 2.30720   1
 -22 -11  -1 17.0752 3.88646   2
  22  11   1 0.41065 7.69983   1
 -23 -11  -1 -0.3052 6.40355   2
  23 -11   1 -0.2125 2.04979   1
  23  11   1 -6.6715 4.24752   1
 -24 -11  -1 -0.6046 3.90666   2
 -25 -11  -1 0.38771 4.02748   2
 -26 -11  -1 87.8737 8.69560   2
  26  11   1 64.3204 11.7835   1
 -27 -11  -1 2.44291 4.35739   2
  27  11   1 -5.0088 4.63725   1
 -28 -11  -1 4.70024 4.35822   2
  28  11   1 -5.6468 4.64299   1
 -29 -11  -1 9.30184 4.77484   2
  29  11   1 4.35254 4.93428   1
 -29 -12   1 10.0949 5.04231   2
  29  12  -1 1.22050 5.17044   1
  28  12  -1 26.2017 5.58376   1
 -27 -12   1 0.97558 4.46398   2
 -26 -12   1 -1.2547 4.28228   2
 -25 -12   1 11.5712 4.33388   2
  25  12  -1 -0.0793 4.77915   1
  24 -12  -1 2.79633 2.79014   3
 -24 -12   1 2.89473 4.06881   2
  24 -12  -1 -2.7715 2.71032   1
  24  12  -1 -5.9840 4.62040   1
  23 -12  -1 -3.3218 2.32876   3
 -23 -12   1 1.86946 3.81864   2
  22 -12  -1 5.18436 2.36600   1
  22 -12  -1 8.34167 2.42957   3
  22  12  -1 -2.1119 4.43091   1
  21 -12  -1 10.6761 2.43070   1
 -21 -12   1 16.5688 4.02103   2
  21 -12  -1 14.8630 2.43334   3
  20 -12  -1 7.89266 2.26381   3
 -20 -12   1 10.0901 3.69488   2
  20 -12  -1 6.51823 2.27069   1
  20  12  -1 -0.1344 4.25789   1
 -19 -12   1 6.76551 3.47764   2
  19 -12  -1 1.96258 2.16312   1
  19 -12  -1 5.14110 2.13748   3
  19  12  -1 -2.0060 3.98722   1
 -18 -12   1 333.274 14.2208   2
  18 -12  -1 302.353 13.2674   3
  18 -12  -1 319.853 13.6551   1
  18  12  -1 339.719 16.8471   1
 -17 -12   1 6.31663 3.18362   2
  17 -12  -1 -1.7208 1.92727   3
  17 -12  -1 3.90442 2.08465   1
  17  12  -1 1.97644 3.78122   1
  16 -12  -1 68.7389 5.09421   3
 -16 -12   1 73.9884 6.63885   2
  16  12  -1 57.9517 9.42364   1
 -15 -12   1 180.059 9.15974   2
  15 -12  -1 178.170 8.04154   3
  15  12  -1 170.894 11.7598   1
 -14 -12   1 79.3681 6.25185   2
  14 -12  -1 81.7112 4.94898   3
  14  12  -1 60.6974 8.91276   1
  13 -12  -1 22.4360 3.64928   3
 -13 -12   1 18.4858 3.00354   2
 -12 -12   1 235.768 10.3242   2
  12  12  -1 222.777 12.1000   1
  11 -12  -1 -2.3770 1.50978   1
 -11 -12   1 -3.0098 2.40894   2
  11  12  -1 -3.4050 2.79060   1
 -10 -12   1 179.689 8.33624   2
  10 -12  -1 170.459 7.90243   1
  10 -12  -1 169.042 8.18055   2
  10  12  -1 169.453 10.0079   1
  -9 -12   1 4.78759 2.30266   2
   9 -12  -1 1.72969 1.52578   1
   9 -12  -1 5.79356 2.21615   2
   9  12  -1 3.03539 2.56310   1
   8 -12  -1 15.2228 1.81216   1
   8 -12  -1 14.7956 2.36629   2
  -8  12   1 14.8974 2.27724   1
   8  12  -1 14.1126 2.64418   1
   7 -12  -1 23.5686 4.07203   2
  -7 -12   1 24.6456 4.29253   2
   7  12  -1 12.8008 2.53840   1
  -7  12   1 15.4065 2.29961   1
  -6 -12   1 126.960 6.70188   2
   6 -12  -1 122.154 6.51187   1
   6 -12  -1 128.099 6.50590   2
   6  12  -1 137.538 7.99046   1
  -6  12   1 147.697 7.24773   1
   5 -12  -1 -0.0735 1.38804   1
   5 -12  -1 2.97439 1.90835   2
  -5 -12   1 1.59659 0.83934   3
  -5 -12   1 2.60986 1.98307   2
   5  12  -1 4.80424 2.15858   1
  -5  12   1 2.52640 1.93255   1
   4 -12  -1 5.97418 2.00839   2
   4 -12  -1 6.42962 1.54730   1
   3 -12  -1 3.18751 1.86386   2
   3 -12  -1 0.71758 1.47343   1
  -3 -12   1 -0.3003 0.76098   3
  -3 -12   1 4.12702 1.96462   2
   3  12  -1 -1.3209 1.98955   2
  -3  12   1 4.61665 1.92143   1
  -2 -12   1 725.098 27.1711   2
  -2 -12   1 711.248 26.4887   3
   2 -12  -1 743.981 27.1307   2
   2 -12  -1 732.363 27.3545   1
   2  12  -1 768.683 27.2277   2
   2  12  -1 722.954 27.6153   1
  -2  12   1 717.166 27.4188   1
  -1 -12   1 8.60511 1.99183   2
   1 -12  -1 5.02123 1.83012   2
   1 -12  -1 4.48431 1.59111   1
  -1 -12   1 7.38171 1.56066   1
  -1  12   1 4.13612 1.92383   1
   1  12  -1 4.91423 2.01006   1
   0 -12   1 56.2250 4.36069   1
   0 -12  -1 57.2415 6.06219   1
   0 -12  -1 44.8566 4.18534   2
   0 -12   1 52.4302 4.41976   2
   0  12  -1 62.2226 5.07487   1
   0  12   1 46.5347 5.45429   1
   1 -12   1 2.80404 1.33845   1
   1 -12   1 1.26230 1.92316   2
  -1 -12  -1 -0.5504 1.82571   2
   1  12   1 -1.8037 1.94735   1
  -1  12  -1 2.42581 1.79188   1
   2 -12   1 176.730 7.68526   1
   2 -12   1 165.575 7.73263   2
  -2 -12  -1 158.638 7.50564   2
   2  12   1 160.691 8.57321   1
   2  12   1 184.352 7.48310   2
  -2  12  -1 176.237 8.06793   1
  -3 -12  -1 -2.3663 1.77966   2
   3 -12   1 0.12829 1.30392   1
   3 -12   1 0.21003 1.93629   2
  -3  12  -1 3.15411 1.74048   1
   3  12   1 -0.4305 2.02113   1
   3  12   1 -0.3533 1.75747   2
   4 -12   1 51.0039 4.01541   1
  -4 -12  -1 45.0946 4.12122   2
   4 -12   1 47.3961 4.44995   2
  -4 -12  -1 45.7467 2.89196   3
   4  12   1 49.8269 4.09714   2
   4  12   1 47.7508 5.74367   1
  -4  12  -1 52.7509 4.91736   1
   5 -12   1 16.5098 3.45779   1
  -5 -12  -1 14.7387 2.37873   3
   5 -12   1 17.1129 2.29380   2
  -5 -12  -1 22.1025 3.85115   2
   5  12   1 13.3879 2.49182   1
  -5  12  -1 13.2792 2.09542   1
   5  12   1 17.4366 2.19026   2
   6 -12   1 164.393 7.68042   2
  -6 -12  -1 167.664 7.49135   2
  -6 -12  -1 153.552 6.67459   3
   6 -12   1 156.981 7.31630   1
  -6  12  -1 173.391 7.91677   1
   6  12   1 163.505 7.42152   2
   6  12   1 169.995 8.86916   1
   7 -12   1 94.2866 5.64972   2
   7 -12   1 91.2016 5.11617   1
  -7 -12  -1 81.2986 5.37354   2
  -7 -12  -1 88.7269 4.40463   3
   7  12   1 100.035 7.20431   1
  -7  12  -1 89.0103 5.70338   1
   8 -12   1 209.993 9.45372   2
  -8 -12  -1 205.830 8.50766   3
   8 -12   1 217.835 9.04643   1
  -8 -12  -1 210.142 9.25477   2
   8 -12   1 217.026 8.39134   3
   8  12   1 214.749 10.6621   1
  -8  12  -1 222.799 9.46180   1
  -9 -12  -1 0.87323 1.14794   3
   9 -12   1 -0.0601 2.34481   2
   9 -12   1 1.14266 1.39403   1
   9 -12   1 1.26198 1.13384   3
  -9 -12  -1 1.25553 2.15604   2
   9  12   1 -1.6854 2.59255   1
 -10 -12  -1 453.804 17.6626   3
  10 -12   1 489.320 17.9968   1
  10 -12   1 482.015 18.3757   2
  10 -12   1 441.744 17.8177   3
 -10 -12  -1 478.203 18.2169   2
  10  12   1 479.132 19.5389   1
  11 -12   1 6.33428 1.51854   1
  11 -12   1 5.04699 2.50640   2
 -11 -12  -1 4.65661 2.35093   2
  11 -12   1 4.99803 1.34188   3
  11  12   1 2.90761 2.87529   1
  12 -12   1 166.076 7.28117   3
 -12 -12  -1 172.150 8.28117   2
  12 -12   1 172.152 7.65181   1
  12  12   1 160.395 10.3105   1
  13 -12   1 58.1750 4.11889   3
  13 -12   1 54.8650 4.47389   1
 -13 -12  -1 49.5646 5.37368   2
  13  12   1 36.5235 7.95017   1
  14 -12   1 76.8157 4.78065   3
  14 -12   1 75.5165 5.06533   1
 -14 -12  -1 74.5394 6.00263   2
  14  12   1 55.1801 8.66116   1
 -15 -12  -1 -2.9114 2.71696   2
  15 -12   1 -1.2624 1.56711   3
  15  12   1 -4.9124 3.26574   1
 -16 -12  -1 33.3085 3.70505   2
  16 -12   1 31.3255 4.15615   3
  16 -12   1 25.6636 4.62645   1
 -17 -12  -1 -3.1383 2.87921   2
  18 -12   1 167.557 8.02755   1
  18 -12   1 150.171 7.87515   3
 -18 -12  -1 165.617 9.02748   2
  18  12   1 154.348 12.0096   1
  19 -12   1 7.38089 1.99615   1
 -19 -12  -1 9.32990 3.47229   2
  19 -12   1 8.37383 2.08042   3
  19  12   1 0.58068 4.18783   1
  20 -12   1 58.7011 5.47301   1
  20 -12   1 61.6613 5.58323   3
 -20 -12  -1 64.9209 7.08313   2
  21 -12   1 -1.6420 2.09920   3
 -21 -12  -1 -2.9499 3.41406   2
  21 -12   1 -1.9856 1.87094   1
 -22 -12  -1 4.05375 4.10319   2
  22  12   1 -6.1111 4.13498   1
 -23 -12  -1 -1.2143 3.74502   2
 -24 -12  -1 140.758 9.31408   2
  24  12   1 108.532 12.7158   1
 -25 -12  -1 15.1914 4.32821   2
  25  12   1 -0.9143 4.85159   1
 -26 -12  -1 1.86631 4.17737   2
  26  12   1 -7.8301 4.59880   1
 -27 -12  -1 17.0559 4.56305   2
  27  12   1 4.55838 4.91191   1
 -28 -12  -1 78.4380 8.82356   2
  28  12   1 57.9374 12.2656   1
 -29 -12  -1 0.17444 4.71221   2
  29  12   1 -4.1582 5.07954   1
 -28 -13   1 13.8044 4.90874   2
  28  13  -1 1.70405 5.32985   1
 -27 -13   1 20.7524 4.87699   2
 -26 -13   1 9.99370 4.46574   2
  26  13  -1 -0.8395 4.87089   1
 -25 -13   1 2.35130 4.27055   2
  25  13  -1 -5.7117 4.93306   1
  24 -13  -1 3.22872 2.57939   3
 -24 -13   1 6.56125 4.09930   2
  24  13  -1 -3.2632 4.97962   1
  23 -13  -1 -2.0511 2.51498   3
 -23 -13   1 1.73508 3.93287   2
  22 -13  -1 54.1924 6.32164   1
 -22 -13   1 67.5707 7.94862   2
  22 -13  -1 60.0723 5.94074   3
  21 -13  -1 44.9780 5.30095   3
  21 -13  -1 29.2895 5.67202   1
 -21 -13   1 33.6953 5.84334   2
  21  13  -1 18.3820 5.01764   1
 -20 -13   1 47.2872 7.01702   2
  20 -13  -1 48.8663 5.25557   3
  20 -13  -1 42.1412 5.89237   1
 -19 -13   1 -3.8302 3.39181   2
  19 -13  -1 -1.0736 2.08753   1
  19 -13  -1 -1.1560 2.02081   3
  18 -13  -1 117.512 7.24927   1
 -18 -13   1 115.936 8.09041   2
  18 -13  -1 112.285 6.49394   3
  18  13  -1 84.6070 10.9410   1
  17 -13  -1 10.5532 2.25742   1
  17 -13  -1 9.18566 2.05962   3
 -17 -13   1 12.1271 3.38003   2
  17  13  -1 4.00461 4.07954   1
 -16 -13   1 138.806 8.27276   2
  16 -13  -1 132.345 6.88086   3
  16  13  -1 126.744 11.2550   1
  15 -13  -1 25.2946 4.08133   3
 -15 -13   1 23.6356 3.58041   2
  14 -13  -1 9.96579 1.79346   3
  14  13  -1 14.2698 3.62549   1
  13 -13  -1 -1.0654 1.44419   3
  13 -13  -1 1.89084 2.59385   2
 -13 -13   1 -1.0483 2.72309   2
  13  13  -1 -5.2616 3.21295   1
 -12 -13   1 4.73068 2.69684   2
  12 -13  -1 6.34417 2.61585   2
 -11 -13   1 33.9087 5.23045   2
  11 -13  -1 33.8841 5.08446   2
 -10 -13   1 12.3944 2.61650   2
  10 -13  -1 14.9775 2.59494   2
  10  13  -1 8.88989 3.03161   1
   9 -13  -1 -1.4159 2.18076   2
  -9 -13   1 -1.9212 2.32089   2
   9  13  -1 -0.6091 2.68125   1
  -8 -13   1 160.367 7.97169   2
   8 -13  -1 158.923 7.82900   2
  -8  13   1 161.294 8.50825   1
   8  13  -1 164.639 9.54868   1
  -7 -13   1 124.892 6.89162   2
   7 -13  -1 119.990 6.62593   2
   7  13  -1 142.895 8.43001   1
  -7  13   1 123.934 7.41826   1
  -6 -13   1 666.021 25.5117   2
   6 -13  -1 664.524 25.4203   2
  -6  13   1 714.459 25.8468   1
   6  13  -1 671.981 26.2839   1
   5 -13  -1 98.7037 5.93001   2
  -5 -13   1 100.240 6.09353   2
  -5  13   1 106.989 6.86422   1
   5  13  -1 109.749 7.38144   1
  -4 -13   1 106.024 6.12975   2
   4 -13  -1 104.531 5.89491   2
  -4  13   1 109.493 6.81300   1
   4  13  -1 110.355 7.32787   1
  -3 -13   1 -0.9235 0.68895   3
  -3 -13   1 -3.2314 2.01772   2
   3 -13  -1 -2.4974 1.90509   2
  -3  13   1 -0.7115 2.02368   1
   3  13  -1 -0.0935 2.12301   1
  -2 -13   1 53.0449 4.86024   2
   2 -13  -1 58.4002 4.55091   2
   2  13  -1 60.0119 5.99783   1
  -2  13   1 62.2630 5.70971   1
   1 -13  -1 51.9736 4.41166   2
  -1 -13   1 55.9672 4.79211   2
  -1  13   1 53.9469 5.65136   1
   1  13  -1 55.9094 5.72431   1
   0 -13   1 160.575 7.56447   2
   0 -13  -1 161.032 7.35583   2
   0  13   1 161.328 8.32495   1
   0  13  -1 153.104 8.21031   1
   1 -13   1 26.8546 4.19366   2
  -1 -13  -1 25.0209 3.86297   2
   1  13   1 31.7141 5.53306   1
   2 -13   1 11.3744 2.24984   2
   2 -13   1 8.51004 1.71486   1
  -2 -13  -1 12.2018 2.07247   2
   2  13   1 8.93265 2.27773   1
  -2  13  -1 8.25720 2.04668   1
   3 -13   1 -0.8486 1.42570   1
  -3 -13  -1 1.15141 1.90659   2
   3 -13   1 -2.2976 2.03047   2
   3  13   1 0.98825 2.25422   1
  -3  13  -1 -0.9504 1.92141   1
   3  13   1 -2.0246 2.22197   2
   4 -13   1 89.2639 5.91134   2
  -4 -13  -1 97.9826 4.45980   3
   4 -13   1 99.5997 5.59112   1
  -4 -13  -1 105.363 5.60239   2
   4  13   1 93.4831 7.23675   1
  -4  13  -1 103.291 6.44722   1
   5 -13   1 61.9698 4.69894   1
   5 -13   1 65.4339 5.22923   2
  -5 -13  -1 56.4472 3.56186   3
  -5 -13  -1 72.3689 4.88976   2
   5  13   1 70.1554 6.77107   1
  -5  13  -1 64.0644 5.57727   1
  -6 -13  -1 297.866 11.8439   2
   6 -13   1 278.273 11.8038   1
   6 -13   1 293.776 12.0622   2
  -6 -13  -1 274.681 11.1197   3
   6  13   1 292.908 13.1114   1
  -6  13  -1 311.437 12.2681   1
  -7 -13  -1 2.29529 2.09240   2
   7 -13   1 1.91468 0.97755   3
  -7 -13  -1 -1.1641 1.07340   3
   7 -13   1 2.06945 2.23208   2
   7 -13   1 0.22228 1.45305   1
  -7  13  -1 -0.6962 1.95465   1
   7  13   1 4.38176 2.60062   1
  -8 -13  -1 150.380 7.39681   2
   8 -13   1 146.235 7.68437   2
   8 -13   1 150.447 7.10849   1
   8 -13   1 147.486 6.22656   3
  -8 -13  -1 144.770 6.42695   3
   8  13   1 149.288 9.37829   1
  -8  13  -1 163.801 7.79598   1
  -9 -13  -1 4.68738 1.22664   3
  -9 -13  -1 1.21259 2.22538   2
   9 -13   1 1.58267 2.39901   2
   9 -13   1 2.65954 1.12470   3
   9 -13   1 2.52814 1.50353   1
   9  13   1 0.74253 2.81297   1
  10 -13   1 162.302 7.45601   3
 -10 -13  -1 163.499 7.06973   3
  10 -13   1 169.709 8.32338   2
 -10 -13  -1 167.191 8.01814   2
  10 -13   1 162.576 7.61645   1
  10  13   1 157.252 10.0272   1
  11 -13   1 7.99276 1.38576   3
  11 -13   1 6.27770 1.64866   1
 -11 -13  -1 6.72778 2.47446   2
  11 -13   1 5.47823 2.66485   2
  11  13   1 2.80215 3.08041   1
 -12 -13  -1 66.0704 5.67307   2
  12 -13   1 67.0158 4.13793   3
  12 -13   1 59.1727 5.96497   2
  12 -13   1 61.6351 4.83905   1
  12  13   1 45.4404 8.12822   1
  13 -13   1 26.5995 4.26914   1
  13 -13   1 26.8467 3.45481   2
 -13 -13  -1 34.4768 5.21075   2
  13 -13   1 33.1453 3.62501   3
 -14 -13  -1 131.852 7.51728   2
  14 -13   1 122.199 6.22551   3
  14 -13   1 121.951 7.83798   2
  14  13   1 132.518 10.2342   1
 -15 -13  -1 36.1941 5.62647   2
  15 -13   1 28.7651 4.00075   3
  16 -13   1 -3.2403 1.60558   3
  16 -13   1 -2.7480 1.74752   1
 -16 -13  -1 -3.6516 2.92231   2
 -17 -13  -1 23.0978 3.56147   2
  17 -13   1 25.5076 4.73529   1
  17 -13   1 18.6550 2.23164   3
 -18 -13  -1 2.38237 3.29628   2
  18 -13   1 5.05337 1.94641   1
  18 -13   1 2.98212 1.90602   3
  18  13   1 -4.6100 3.92695   1
  19 -13   1 27.3150 4.92645   1
  19 -13   1 34.8687 4.80766   3
 -19 -13  -1 33.9059 4.22195   2
  20 -13   1 -0.4542 1.84531   1
 -20 -13  -1 0.12864 3.51462   2
  20 -13   1 0.81159 2.05356   3
 -21 -13  -1 10.9723 3.78866   2
  21 -13   1 8.97596 2.17841   1
  21  13   1 6.15902 4.52001   1
  22  13   1 26.9614 5.08837   1
 -23 -13  -1 4.16196 3.89596   2
  23  13   1 -7.0487 4.51845   1
 -24 -13  -1 93.5275 8.25823   2
  24  13   1 74.8608 12.3006   1
  25  13   1 11.1972 5.14665   1
 -26 -13  -1 3.31094 4.19819   2
  26  13   1 -8.3493 4.74265   1
 -27 -13  -1 4.54868 4.36282   2
  27  13   1 -4.4597 5.01803   1
 -28 -13  -1 3.13783 4.54331   2
  28  13   1 -3.5619 5.12867   1
 -27 -14   1 8.01218 4.71627   2
  27  14  -1 -0.9022 5.28334   1
 -26 -14   1 4.34106 4.38263   2
 -25 -14   1 3.13117 4.17723   2
  25  14  -1 -4.1163 4.94403   1
 -24 -14   1 15.4920 4.36439   2
  24  14  -1 -1.5433 5.08628   1
 -23 -14   1 2.88129 4.11844   2
  23  14  -1 -6.3195 4.65276   1
 -22 -14   1 10.2038 4.04728   2
  22 -14  -1 5.86814 2.43211   3
  22  14  -1 5.35012 4.85734   1
 -21 -14   1 25.7009 4.27607   2
  21 -14  -1 18.0588 2.70023   1
  21 -14  -1 20.2986 2.62747   3
  21  14  -1 8.34966 5.00863   1
  20 -14  -1 17.2927 2.45812   3
  20 -14  -1 18.6198 2.65996   1
 -20 -14   1 19.8874 4.82793   2
  20  14  -1 9.43511 4.79283   1
 -19 -14   1 39.8302 7.07565   2
  19 -14  -1 38.5088 5.86282   1
  19 -14  -1 41.9968 4.98547   3
  18 -14  -1 31.6255 5.54381   1
 -18 -14   1 26.6860 4.06709   2
  18 -14  -1 20.3688 2.42356   3
  17 -14  -1 27.4358 4.53205   3
 -17 -14   1 27.5279 3.97472   2
  17 -14  -1 34.3504 5.38907   1
  16 -14  -1 51.9750 6.61277   2
 -16 -14   1 54.1090 6.62879   2
  16 -14  -1 44.5857 4.72129   3
  16  14  -1 51.6345 9.88979   1
  15 -14  -1 -1.1069 1.59386   3
 -15 -14   1 -1.3650 3.00686   2
  15 -14  -1 -3.1044 2.88966   2
  14 -14  -1 8.13768 2.99037   2
  14 -14  -1 5.12788 1.64786   3
 -14 -14   1 10.4331 3.19719   2
  14  14  -1 0.10585 3.67779   1
  13 -14  -1 9.91443 1.67748   3
  13 -14  -1 7.52701 2.86867   2
 -13 -14   1 7.89803 2.97609   2
  13  14  -1 0.65778 3.52008   1
 -12 -14   1 44.8794 5.89518   2
  12 -14  -1 50.0165 5.66573   2
  12 -14  -1 55.8180 4.05230   3
 -11 -14   1 2.08635 2.67917   2
  11 -14  -1 2.23105 2.52581   2
  11  14  -1 -3.7037 3.14419   1
 -10 -14   1 128.032 7.26655   2
  10 -14  -1 123.132 7.05671   2
  10  14  -1 119.594 9.33353   1
  -9 -14   1 8.38818 2.63256   2
   9 -14  -1 9.58431 2.54442   2
   9  14  -1 6.48293 3.01745   1
   8 -14  -1 269.601 11.4054   2
  -8 -14   1 267.373 11.5864   2
   8  14  -1 260.484 12.9959   1
  -8  14   1 283.251 11.9857   1
  -7 -14   1 14.2790 2.74002   2
   7 -14  -1 14.8679 2.46529   2
   7  14  -1 9.20657 2.87722   1
  -7  14   1 9.01013 2.50079   1
   6 -14  -1 28.5291 4.69441   2
  -6 -14   1 29.8183 4.99695   2
   6  14  -1 38.6503 6.71319   1
  -6  14   1 38.5985 6.01737   1
   5 -14  -1 60.0147 5.14709   2
  -5 -14   1 61.6377 5.42669   2
  -5  14   1 63.1179 6.42008   1
   5  14  -1 67.3970 6.93782   1
  -4 -14   1 29.5520 4.88399   2
   4 -14  -1 34.8155 4.44945   2
   4  14  -1 34.5030 6.21427   1
  -4  14   1 31.8692 5.74226   1
   3 -14  -1 2.70139 2.09636   2
  -3 -14   1 -1.5172 2.27175   2
  -3  14   1 0.17516 2.26593   1
   3  14  -1 3.26022 2.39436   1
   2 -14  -1 104.228 5.75414   2
  -2 -14   1 92.2113 6.04604   2
  -2  14   1 100.733 6.99932   1
   2  14  -1 100.012 7.22394   1
   1 -14  -1 53.2479 4.63865   2
  -1 -14   1 44.9544 4.96479   2
  -1  14   1 54.1311 6.04056   1
   1  14  -1 44.9212 5.90645   1
   0 -14   1 5.50500 2.31667   2
   0 -14  -1 8.39867 2.12137   2
   0  14   1 6.82153 2.35366   1
   0  14  -1 3.08013 2.23812   1
  -1 -14  -1 136.330 6.71478   2
   1 -14   1 126.279 6.95077   2
  -1  14  -1 133.049 7.75205   1
   1  14   1 137.926 8.00631   1
   2 -14   1 29.8922 4.66422   2
  -2 -14  -1 30.9162 4.28228   2
  -2  14  -1 27.8890 5.33278   1
   2  14   1 29.7547 6.09596   1
   3 -14   1 88.1786 5.94420   2
  -3 -14  -1 82.4958 4.07961   3
  -3 -14  -1 91.8161 5.54567   2
   3  14   1 91.5367 7.17674   1
  -3  14  -1 85.4172 6.52695   1
  -4 -14  -1 335.614 12.9589   3
  -4 -14  -1 354.991 13.7885   2
   4 -14   1 339.316 13.9658   2
   4  14   1 337.469 14.8854   1
  -4  14  -1 362.000 14.3901   1
  -5 -14  -1 13.2712 1.33994   3
   5 -14   1 17.4226 2.64211   2
   5  14   1 13.0087 2.82515   1
  -5  14  -1 12.5629 2.49260   1
  -6 -14  -1 19.3165 2.74732   3
   6 -14   1 18.7083 2.11047   3
  -6 -14  -1 24.4303 4.47851   2
   6 -14   1 18.2126 2.71326   2
  -6  14  -1 14.6640 2.48377   1
   6  14   1 12.4604 2.95143   1
  -7 -14  -1 -0.4813 2.16726   2
   7 -14   1 -0.6833 0.90475   3
   7 -14   1 2.74149 2.32970   2
  -7 -14  -1 -0.2174 1.07889   3
   7  14   1 1.60201 2.82165   1
  -7  14  -1 -0.0062 2.11794   1
  -8 -14  -1 -0.2375 1.12745   3
  -8 -14  -1 1.89701 2.33900   2
   8 -14   1 2.07354 1.02056   3
   8 -14   1 4.45569 2.43491   2
   8  14   1 0.90440 2.88548   1
  -8  14  -1 -0.5314 2.11431   1
  -9 -14  -1 6.79668 1.33282   3
  -9 -14  -1 7.86368 2.47513   2
   9 -14   1 8.63780 2.62340   2
   9 -14   1 9.34123 1.24625   3
   9  14   1 3.57483 3.02182   1
 -10 -14  -1 62.5156 5.49285   2
  10 -14   1 61.3811 5.64697   2
  10  14   1 39.4643 7.98041   1
  11 -14   1 4.80240 2.74358   2
 -11 -14  -1 5.68010 2.51458   2
  11 -14   1 5.39979 1.33115   3
  12 -14   1 9.38315 2.91256   2
  12 -14   1 10.7646 1.51295   3
 -12 -14  -1 14.5369 2.95721   2
  13 -14   1 -2.3120 2.86597   2
 -13 -14  -1 0.85133 2.66075   2
  13 -14   1 0.25367 1.42377   3
  13  14   1 -2.0912 3.48968   1
  14 -14   1 59.2480 4.42759   3
  14 -14   1 66.8791 6.68847   2
 -14 -14  -1 64.2466 6.09147   2
  14  14   1 49.9176 9.31000   1
  15 -14   1 33.8693 6.40309   2
 -15 -14  -1 37.0433 5.89774   2
  15 -14   1 35.9808 4.12030   3
 -16 -14  -1 3.64624 3.09613   2
  16 -14   1 3.91783 1.83705   1
  16 -14   1 4.42146 3.31438   2
  16 -14   1 1.38849 1.74804   3
  16  14   1 -3.0772 3.88967   1
 -17 -14  -1 47.1653 6.49706   2
  17 -14   1 50.7959 5.25425   1
  17 -14   1 44.8734 4.70064   3
  17 -14   1 50.7116 7.18740   2
  18 -14   1 65.2870 5.55399   1
  18 -14   1 61.8768 5.18127   3
 -18 -14  -1 60.3578 6.92853   2
  19 -14   1 5.48387 1.97092   1
 -19 -14  -1 5.61606 3.55835   2
  19  14   1 2.34780 4.58329   1
 -20 -14  -1 48.1384 6.90181   2
  20 -14   1 44.0826 5.97015   1
 -21 -14  -1 16.0924 4.00781   2
  21  14   1 -0.2312 4.71754   1
 -22 -14  -1 6.01962 3.80870   2
  22  14   1 -0.6564 4.67010   1
 -23 -14  -1 5.85542 3.87896   2
 -24 -14  -1 21.4357 4.43076   2
  24  14   1 5.43966 5.16866   1
 -25 -14  -1 4.92688 4.19927   2
  25  14   1 -5.1309 4.79331   1
 -26 -14  -1 13.4690 4.46523   2
  26  14   1 0.28079 4.96465   1
 -27 -14  -1 -1.0583 4.38106   2
 -26 -15   1 12.3381 4.63443   2
  26  15  -1 -4.2762 5.17713   1
 -25 -15   1 4.71491 4.31642   2
  25  15  -1 -7.3197 4.87676   1
 -24 -15   1 40.0823 7.69267   2
 -23 -15   1 16.0167 4.36798   2
  23  15  -1 3.66130 4.96555   1
 -22 -15   1 113.528 9.03339   2
  22 -15  -1 117.262 7.28565   3
  22  15  -1 84.8447 12.8615   1
 -21 -15   1 20.9422 4.32874   2
  21 -15  -1 10.0089 2.45645   3
  21  15  -1 4.05871 5.07457   1
  20 -15  -1 2.34780 3.64116   2
 -20 -15   1 1.01780 3.80849   2
  20 -15  -1 -0.8134 2.27248   1
  20 -15  -1 1.03953 2.19758   3
  20  15  -1 -6.7395 4.60999   1
  19 -15  -1 36.2128 5.88382   1
  19 -15  -1 36.8904 5.06164   3
  18 -15  -1 79.3191 6.50821   1
  18 -15  -1 83.2826 7.76373   2
 -18 -15   1 69.9149 7.44260   2
  18 -15  -1 66.6601 5.52041   3
  18  15  -1 50.9434 10.9453   1
 -17 -15   1 7.19480 3.52272   2
  17 -15  -1 6.30348 3.43586   2
  17 -15  -1 4.96286 1.95755   3
  17  15  -1 1.37031 4.69642   1
  16 -15  -1 64.9821 7.04107   2
 -16 -15   1 64.6635 7.00176   2
  16 -15  -1 70.4790 5.10843   3
  15 -15  -1 -1.6312 3.08013   2
 -15 -15   1 -2.2916 3.21728   2
  15 -15  -1 1.13327 1.69259   3
  14 -15  -1 184.340 7.84424   3
 -14 -15   1 175.769 9.43429   2
  14 -15  -1 175.799 9.38150   2
  14  15  -1 156.377 12.0826   1
  13 -15  -1 1.68400 2.90841   2
  13 -15  -1 2.78197 1.50027   3
 -13 -15   1 2.20353 3.00716   2
  13  15  -1 -1.9288 3.69392   1
  12 -15  -1 58.6660 5.96761   2
 -12 -15   1 54.1290 6.21033   2
  12 -15  -1 49.5006 4.04867   3
  12  15  -1 42.0654 8.84946   1
  11 -15  -1 1.19744 1.33932   3
 -11 -15   1 2.87697 2.86239   2
  11 -15  -1 3.09096 2.67237   2
  11  15  -1 0.93614 3.34240   1
  10 -15  -1 19.4941 2.88554   2
 -10 -15   1 21.1490 3.14296   2
  10  15  -1 12.1978 3.47224   1
   9 -15  -1 99.6079 6.43098   2
  -9 -15   1 98.4067 6.66967   2
   9  15  -1 81.9516 8.89004   1
  -8 -15   1 3.07793 2.57299   2
   8 -15  -1 4.88444 2.49349   2
  -8  15   1 1.12923 2.53551   1
   8  15  -1 0.37012 3.01966   1
  -7 -15   1 5.54306 2.56503   2
   7 -15  -1 9.16652 2.55627   2
  -7  15   1 3.70551 2.59794   1
   7  15  -1 4.17899 2.95903   1
  -6 -15   1 118.296 6.90478   2
   6 -15  -1 113.278 6.65368   2
  -6  15   1 116.104 7.78413   1
   6  15  -1 108.267 8.64031   1
   5 -15  -1 3.18462 2.28312   2
  -5 -15   1 2.48874 2.58698   2
  -5  15   1 -1.3949 2.51618   1
   5  15  -1 0.18066 2.79844   1
  -4 -15   1 115.319 6.66593   2
   4 -15  -1 111.418 6.47754   2
   4  15  -1 104.365 8.12995   1
  -4  15   1 101.691 7.64635   1
  -3 -15   1 127.333 7.04718   2
   3 -15  -1 125.666 6.73065   2
   3  15  -1 122.832 8.30332   1
  -3  15   1 118.880 8.08167   1
   2 -15  -1 95.7345 5.92132   2
  -2 -15   1 93.6692 6.19582   2
  -2  15   1 98.8310 7.45158   1
   2  15  -1 89.3127 7.41440   1
   1 -15  -1 8.61853 2.33780   2
  -1  15   1 9.38770 2.62524   1
   0 -15  -1 370.037 14.9359   2
   0 -15   1 389.675 15.1004   2
   0  15  -1 377.280 15.7597   1
   0  15   1 373.938 15.8935   1
   1 -15   1 112.947 6.58450   2
  -1 -15  -1 100.781 6.23825   2
   1  15   1 106.219 7.71919   1
  -1  15  -1 113.706 7.53598   1
   2 -15   1 373.786 14.8092   2
  -2 -15  -1 348.684 13.7058   3
  -2 -15  -1 380.344 14.7145   2
  -2  15  -1 377.071 15.3472   1
   2  15   1 367.010 15.7224   1
  -3 -15  -1 28.1590 4.72466   2
   3 -15   1 32.1121 4.90195   2
  -3  15  -1 27.7356 5.93778   1
  -4 -15  -1 6.27882 2.45620   2
  -4 -15  -1 6.59516 1.11729   3
   4 -15   1 10.3143 2.58869   2
   4  15   1 4.85699 2.77080   1
  -4  15  -1 4.77106 2.46650   1
  -5 -15  -1 -1.8098 2.28202   2
  -5 -15  -1 -0.5618 1.03881   3
   5 -15   1 -1.5473 2.37048   2
  -5  15  -1 -3.6469 2.33397   1
   5  15   1 -2.2893 2.77902   1
  -6 -15  -1 94.0546 4.64858   3
   6 -15   1 101.015 6.45531   2
  -6 -15  -1 93.8275 6.13261   2
   6  15   1 93.9385 8.37219   1
  -6  15  -1 99.2429 7.19765   1
   7 -15   1 6.37708 0.95759   3
   7 -15   1 11.6191 2.63370   2
  -7 -15  -1 7.56684 2.53591   2
  -7 -15  -1 7.69460 1.29397   3
   7  15   1 8.42609 3.19177   1
  -7  15  -1 2.38996 2.42886   1
  -8 -15  -1 16.8429 2.75252   2
   8 -15   1 17.3321 2.40033   3
   8 -15   1 27.9698 5.09841   2
   8  15   1 10.0778 3.42802   1
   9 -15   1 -0.4303 1.05331   3
   9 -15   1 -1.0097 2.55025   2
  -9 -15  -1 -1.2939 2.42610   2
   9  15   1 -4.0605 3.13142   1
  10 -15   1 4.88026 2.76264   2
 -10 -15  -1 6.23776 2.67521   2
  10  15   1 -0.6650 3.28247   1
  11 -15   1 9.19622 3.01004   2
  11 -15   1 7.36468 1.33411   3
 -11 -15  -1 9.71123 2.86787   2
  11  15   1 1.25588 3.48671   1
 -12 -15  -1 14.0355 3.00668   2
  12 -15   1 9.55702 1.52032   3
  12 -15   1 15.8826 3.21292   2
  12  15   1 9.96659 3.89148   1
  13 -15   1 4.45856 3.05843   2
  13 -15   1 0.95578 1.43918   3
 -13 -15  -1 3.96186 2.88690   2
  13  15   1 0.14030 3.81484   1
  14 -15   1 227.053 9.37785   3
 -14 -15  -1 223.918 10.6788   2
  14 -15   1 236.172 11.0845   2
  14  15   1 211.787 13.3953   1
  15 -15   1 7.92154 1.73429   3
  15 -15   1 9.50750 3.36872   2
 -15 -15  -1 9.01042 3.33544   2
  15  15   1 2.88139 3.86493   1
  16 -15   1 84.4859 7.60301   2
  16 -15   1 75.0321 5.16409   3
  16 -15   1 88.0530 5.87905   1
 -16 -15  -1 81.6893 7.13851   2
  16  15   1 60.1543 10.2236   1
  17 -15   1 0.99463 1.93778   1
 -17 -15  -1 -2.0371 3.29740   2
  17 -15   1 -3.3796 3.33747   2
  18 -15   1 1.59953 1.94447   1
 -18 -15  -1 0.38906 3.52006   2
  18 -15   1 2.68250 3.73039   2
  18  15   1 -3.3074 4.31223   1
 -19 -15  -1 0.26659 3.58355   2
  19 -15   1 -0.0769 3.69809   2
  19  15   1 -5.5350 4.37232   1
 -20 -15  -1 5.49508 3.77898   2
  20 -15   1 4.76038 3.86351   2
  20  15   1 -6.3468 4.41318   1
  21 -15   1 44.1950 8.21320   2
  21  15   1 28.5700 5.49042   1
  22 -15   1 23.3041 4.65525   2
 -22 -15  -1 28.7961 4.42544   2
  23 -15   1 5.16992 4.20378   2
 -23 -15  -1 9.30949 4.11953   2
  24 -15   1 11.4811 4.37498   2
 -24 -15  -1 13.0340 4.28743   2
 -25 -15  -1 9.41137 4.29822   2
  25 -15   1 1.65170 4.30207   2
  25  15   1 -5.8017 5.01503   1
  26 -15   1 3.70961 4.55183   2
 -26 -15  -1 6.16542 4.39192   2
  26  15   1 -5.8487 5.03509   1
 -25 -16   1 17.4777 4.66750   2
  25 -16  -1 10.4160 4.46288   2
  25  16  -1 -0.9841 5.21607   1
  24 -16  -1 16.0899 4.48831   2
 -24 -16   1 21.9819 4.59727   2
 -23 -16   1 4.92955 4.16378   2
  23 -16  -1 -1.3231 3.97885   2
  23  16  -1 -6.7502 4.78669   1
 -22 -16   1 4.29692 4.14121   2
  22 -16  -1 2.64844 3.92804   2
  22  16  -1 -4.3713 4.90056   1
  21 -16  -1 -1.9678 3.83917   2
 -21 -16   1 1.72273 4.07372   2
  20 -16  -1 7.23125 3.88018   2
  20 -16  -1 3.79207 2.27317   3
 -20 -16   1 9.36666 4.12011   2
  20  16  -1 -2.9021 4.89850   1
  19 -16  -1 -1.8059 2.31018   1
 -19 -16   1 -0.6366 3.70602   2
  19 -16  -1 -2.9632 2.06785   3
  19 -16  -1 -2.3673 3.64710   2
  18 -16  -1 0.12216 1.99598   3
 -18 -16   1 -2.4342 5.59398   2
  18 -16  -1 0.30886 2.25270   1
  18  16  -1 -5.3414 4.28407   1
  17 -16  -1 1.40759 3.38423   2
 -17 -16   1 2.07783 3.52670   2
  17 -16  -1 -2.2230 1.83031   3
  17  16  -1 -4.4376 4.30793   1
  16 -16  -1 125.049 8.41850   2
 -16 -16   1 114.750 8.38477   2
  16 -16  -1 119.787 6.42724   3
 -15 -16   1 9.22318 3.62014   2
  15 -16  -1 7.80169 1.81741   3
  15 -16  -1 10.8414 3.39075   2
  15  16  -1 -0.3376 4.18120   1
  14 -16  -1 105.379 7.60989   2
 -14 -16   1 109.787 7.80431   2
  14 -16  -1 103.973 5.72803   3
  14  16  -1 89.1440 10.9132   1
  13 -16  -1 8.29874 1.71690   3
 -13 -16   1 10.5987 3.30419   2
  13 -16  -1 10.7322 3.16723   2
  13  16  -1 4.82732 3.94395   1
  12 -16  -1 39.5467 3.89144   3
 -12 -16   1 50.5052 6.32797   2
  12 -16  -1 42.3425 5.95185   2
  12  16  -1 46.9496 9.59432   1
 -11 -16   1 12.2227 3.21553   2
  11 -16  -1 9.63051 1.52865   3
  11 -16  -1 10.4082 3.00587   2
  11  16  -1 6.64549 3.70975   1
  10 -16  -1 18.9549 3.11795   2
  10 -16  -1 19.4709 3.16971   3
 -10 -16   1 15.2799 3.22740   2
  10  16  -1 14.7778 3.78363   1
   9 -16  -1 30.9585 5.42198   2
   9 -16  -1 32.3030 3.13203   3
  -9 -16   1 25.9186 3.48100   2
   8 -16  -1 3.12299 2.67705   2
  -8 -16   1 2.36710 2.72220   2
   8  16  -1 -0.5972 3.24044   1
  -8  16   1 0.26574 2.69155   1
   7 -16  -1 11.7182 2.75070   2
  -7 -16   1 12.7821 2.92125   2
   7  16  -1 7.39262 3.35063   1
   6 -16  -1 129.232 7.19989   2
  -6 -16   1 127.017 7.47033   2
  -6  16   1 121.132 8.51634   1
   6  16  -1 121.743 9.35904   1
   5 -16  -1 1.46805 2.41445   2
  -5 -16   1 0.73812 2.61582   2
  -5  16   1 -2.6365 2.67841   1
   5  16  -1 -1.6456 2.99283   1
   4 -16  -1 3.69875 2.43881   2
  -4 -16   1 3.47228 2.61320   2
  -4  16   1 0.81792 2.81496   1
   4  16  -1 -0.9823 2.93174   1
  -3 -16   1 4.92541 2.60481   2
   3 -16  -1 2.06727 2.38973   2
  -3  16   1 -0.9856 2.66775   1
   3  16  -1 1.48108 2.74011   1
   2 -16  -1 192.799 9.05020   2
  -2 -16   1 194.677 9.24109   2
   2  16  -1 188.770 10.3429   1
  -2  16   1 204.177 10.4659   1
   1 -16  -1 2.09104 2.32963   2
  -1 -16   1 1.63946 2.48451   2
   1  16  -1 0.91243 2.58823   1
  -1  16   1 2.90937 2.68246   1
   0 -16   1 27.5037 5.11230   2
   0 -16  -1 25.8259 4.77059   2
   0  16   1 37.5880 6.71322   1
  -1 -16  -1 16.7562 2.67475   2
  -1 -16  -1 10.0231 1.21601   3
   1  16   1 12.1719 2.98018   1
  -1  16  -1 13.8267 2.75474   1
  -2 -16  -1 78.0752 5.78488   2
  -2 -16  -1 62.7562 3.67364   3
   2 -16   1 87.6971 6.08314   2
  -2  16  -1 85.0665 7.19328   1
   2  16   1 70.9475 7.73495   1
  -3 -16  -1 -1.1472 0.99459   3
  -3 -16  -1 1.51434 2.44092   2
   3 -16   1 3.49114 2.53447   2
   3  16   1 2.33863 2.91265   1
  -3  16  -1 0.77242 2.60476   1
  -4 -16  -1 14.3915 2.69868   2
  -4 -16  -1 9.62083 1.22118   3
  -4  16  -1 6.82497 2.73676   1
   4  16   1 9.22055 3.15213   1
  -5 -16  -1 6.15463 1.26216   3
  -5 -16  -1 9.02254 2.61991   2
  -5  16  -1 4.56086 2.72820   1
   5  16   1 8.94429 3.11368   1
  -6 -16  -1 169.383 8.67513   2
   6 -16   1 183.739 8.97650   2
   6  16   1 177.442 10.8106   1
  -6  16  -1 177.240 9.66185   1
   7 -16   1 111.080 6.99295   2
  -7 -16  -1 101.711 6.63134   2
  -7  16  -1 102.653 7.80819   1
   7  16   1 106.984 9.30986   1
   8 -16   1 118.787 7.25523   2
  -8 -16  -1 111.557 6.86126   2
  -8  16  -1 106.024 7.77207   1
   8  16   1 107.942 9.64237   1
   9 -16   1 6.18362 2.86064   2
  -9 -16  -1 2.46077 2.62709   2
   9  16   1 4.56889 3.45202   1
 -10 -16  -1 5.27694 2.85133   2
  10 -16   1 2.98224 1.19480   3
  10 -16   1 4.93612 2.98680   2
  10  16   1 1.17848 3.52429   1
 -11 -16  -1 0.94349 2.74231   2
  11 -16   1 -2.3899 1.91411   3
  11 -16   1 -0.5641 2.87897   2
  11  16   1 -1.4289 3.62522   1
  12 -16   1 0.47399 2.95595   2
 -12 -16  -1 -0.7950 2.90649   2
  12  16   1 -1.8153 3.79215   1
  13 -16   1 17.2122 3.47128   2
 -13 -16  -1 19.8714 3.38487   2
  13  16   1 9.51616 4.20144   1
 -14 -16  -1 200.424 9.93854   2
  14 -16   1 194.121 10.2610   2
  14  16   1 187.183 13.0784   1
 -15 -16  -1 -0.4002 3.15050   2
  15 -16   1 -0.8239 3.24971   2
  15  16   1 -3.6655 4.11615   1
  16 -16   1 100.112 8.13180   2
 -16 -16  -1 94.6593 7.56598   2
  16  16   1 73.7247 11.2124   1
  17 -16   1 -0.3814 4.48510   2
  17 -16   1 1.09263 1.96671   1
 -17 -16  -1 1.45521 3.50596   2
  17  16   1 -3.2581 4.41164   1
 -18 -16  -1 2.57232 3.91671   2
  18 -16   1 -2.8726 3.55151   2
  19 -16   1 14.1705 4.15631   2
 -19 -16  -1 16.3397 3.95241   2
 -20 -16  -1 10.5687 3.92634   2
  20 -16   1 9.97570 4.14374   2
  20  16   1 -0.6621 4.84067   1
 -21 -16  -1 21.4198 4.26734   2
  21 -16   1 17.5904 4.48947   2
 -22 -16  -1 2.59179 3.98931   2
  22 -16   1 -1.8429 4.05056   2
 -23 -16  -1 1.04332 3.96061   2
  23 -16   1 -1.7324 4.08697   2
  23  16   1 -6.4913 5.01935   1
 -24 -16  -1 40.7626 7.35669   2
  24 -16   1 29.3979 4.96123   2
 -25 -16  -1 13.2865 4.42996   2
  25 -16   1 8.23985 4.59497   2
  25  16   1 -2.3415 5.08626   1
  24 -17  -1 4.62366 4.25746   2
 -24 -17   1 4.54740 4.31512   2
  24  17  -1 -0.6336 5.20160   1
 -23 -17   1 16.4101 4.47461   2
  23 -17  -1 18.7176 4.53292   2
 -22 -17   1 8.38487 4.38247   2
  22 -17  -1 10.2162 4.21057   2
  22  17  -1 -0.5175 5.00315   1
 -21 -17   1 24.9913 4.66373   2
  21 -17  -1 20.9049 4.45879   2
 -20 -17   1 13.9276 4.26899   2
  20 -17  -1 6.50683 4.06380   2
  20  17  -1 -0.0910 5.06681   1
 -19 -17   1 7.98495 3.96976   2
  19 -17  -1 0.71906 3.77543   2
  19  17  -1 -2.9529 4.71246   1
  18 -17  -1 74.2779 8.03545   2
  18 -17  -1 81.8093 8.11954   1
 -18 -17   1 80.7979 7.88467   2
 -17 -17   1 53.7905 7.21152   2
  17 -17  -1 45.3260 4.83302   3
  17 -17  -1 48.0116 7.65333   2
  16 -17  -1 -0.7617 3.35325   2
 -16 -17   1 1.06815 3.68204   2
  16 -17  -1 -1.8622 1.76673   3
  16  17  -1 -2.4033 4.50183   1
 -15 -17   1 46.1761 6.87245   2
  15 -17  -1 41.2641 4.37979   3
  15 -17  -1 53.5993 6.79567   2
 -14 -17   1 7.14860 3.60040   2
  14 -17  -1 6.67585 3.25840   2
  14 -17  -1 4.26991 1.62905   3
  13 -17  -1 3.37047 3.12413   2
 -13 -17   1 3.56902 3.33198   2
  13 -17  -1 2.29851 1.55315   3
  13  17  -1 1.85626 4.06213   1
  12 -17  -1 166.215 9.03390   2
 -12 -17   1 161.472 9.14039   2
  12 -17  -1 161.687 7.11922   3
  12  17  -1 155.021 12.0117   1
 -11 -17   1 0.98334 3.28029   2
  11 -17  -1 0.61575 1.31487   3
  11 -17  -1 1.35149 3.01924   2
  11  17  -1 1.33016 3.82281   1
  10 -17  -1 309.250 13.2134   2
 -10 -17   1 298.471 13.2636   2
  10 -17  -1 298.652 11.6319   3
  10  17  -1 299.739 15.5198   1
  -9 -17   1 142.119 8.35944   2
   9 -17  -1 144.165 8.24694   2
   9  17  -1 139.991 10.9372   1
   8 -17  -1 98.7055 6.84423   2
   8 -17  -1 88.7561 4.49798   3
  -8 -17   1 92.8154 7.03377   2
  -8  17   1 100.971 8.17180   1
   8  17  -1 83.8532 9.67426   1
  -7 -17   1 9.93615 3.10461   2
   7 -17  -1 13.0024 2.93019   2
   7  17  -1 6.61038 3.61761   1
  -7  17   1 4.80015 3.07258   1
   6 -17  -1 0.07416 2.58318   2
  -6 -17   1 0.08425 2.84003   2
   6  17  -1 -1.1188 3.27614   1
  -6  17   1 -4.1995 2.95414   1
  -5  17   1 21.7745 3.45351   1
   5  17  -1 24.6786 3.75088   1
   4 -17  -1 79.3675 6.06780   2
  -4 -17   1 78.1383 6.44928   2
   4  17  -1 73.2575 8.38123   1
  -4  17   1 70.8092 8.03496   1
   3 -17  -1 57.0417 5.62138   2
  -3 -17   1 55.8362 5.93732   2
   3  17  -1 51.2074 7.85680   1
  -3  17   1 47.7640 7.39675   1
  -2 -17   1 82.7449 6.47072   2
   2 -17  -1 88.6949 6.14040   2
  -2  17   1 80.0155 7.94424   1
   2  17  -1 80.5481 8.09801   1
  -1 -17   1 15.3201 3.02469   2
   1 -17  -1 16.6704 2.78286   2
   1  17  -1 10.0480 2.99846   1
  -1  17   1 13.0791 3.23004   1
   0 -17  -1 165.766 8.08573   2
   0 -17   1 151.277 8.27806   2
   0  17   1 153.892 9.57698   1
   0  17  -1 151.967 9.54768   1
  -1 -17  -1 5.05176 2.52353   2
   1 -17   1 4.99025 2.71984   2
  -2 -17  -1 373.602 14.9904   2
   2 -17   1 371.024 15.1545   2
  -2  17  -1 374.839 16.0523   1
   2  17   1 355.823 16.3290   1
  -3 -17  -1 153.895 8.35011   2
   3 -17   1 152.527 8.51319   2
   3  17   1 170.632 10.2670   1
  -3  17  -1 172.975 9.67662   1
  -4 -17  -1 485.973 18.9397   2
   4 -17   1 475.651 19.0264   2
   4  17   1 471.520 20.3463   1
  -4  17  -1 495.912 19.6847   1
  -5 -17  -1 77.6037 6.11302   2
   5 -17   1 68.4483 6.23155   2
  -5  17  -1 65.8417 7.75255   1
   6 -17   1 0.15393 2.80227   2
  -6 -17  -1 -1.9829 2.69854   2
  -6  17  -1 -2.9844 2.75153   1
   6  17   1 1.59090 3.41627   1
   7  17   1 12.8000 3.88194   1
  -7  17  -1 15.0583 3.03246   1
  -8 -17  -1 66.7631 6.11224   2
   8 -17   1 63.4972 6.51087   2
  -8  17  -1 70.3708 7.24166   1
   8  17   1 59.2579 9.38265   1
   9 -17   1 8.62953 3.13263   2
  -9 -17  -1 7.76438 2.94524   2
   9  17   1 4.46722 3.81513   1
 -10 -17  -1 19.4757 3.35358   2
  10 -17   1 19.9254 3.46811   2
  10  17   1 10.5577 4.16075   1
  11 -17   1 60.0156 6.72140   2
 -11 -17  -1 57.9249 6.15368   2
  11  17   1 52.5030 9.95170   1
 -12 -17  -1 48.9143 6.19446   2
  12 -17   1 51.6312 6.73656   2
 -13 -17  -1 40.4975 6.17655   2
  13 -17   1 39.0435 6.66610   2
  14 -17   1 -2.1925 3.25617   2
 -14 -17  -1 0.73848 3.17946   2
  14  17   1 -6.6096 6.61842   1
  15 -17   1 2.03922 3.38467   2
 -15 -17  -1 -0.1168 3.35786   2
 -16 -17  -1 22.2329 4.02135   2
  16 -17   1 17.9694 4.95507   2
  16  17   1 12.1943 4.76070   1
  17 -17   1 22.7479 4.09668   2
  18 -17   1 127.712 9.19190   2
 -18 -17  -1 126.256 8.78811   2
  18  17   1 99.8540 12.5799   1
 -19 -17  -1 2.96423 3.83031   2
  19 -17   1 -2.8084 3.89640   2
  19  17   1 -3.8243 4.75411   1
  20 -17   1 23.4649 4.59203   2
 -20 -17  -1 27.0441 4.44546   2
 -21 -17  -1 1.27798 3.90044   2
  21 -17   1 0.53108 4.09738   2
  21  17   1 -7.8669 4.91427   1
 -22 -17  -1 58.7443 7.71129   2
  22 -17   1 64.0496 8.66538   2
  23 -17   1 8.45895 4.38553   2
 -23 -17  -1 5.06348 4.12100   2
  23  17   1 -3.3396 4.96294   1
 -24 -17  -1 7.27951 4.31433   2
  24 -17   1 -0.2079 4.43239   2
  24  17   1 -4.9149 5.37635   1
 -23 -18   1 6.71850 4.57022   2
  23 -18  -1 3.74783 4.42356   2
  23  18  -1 -4.1448 5.43581   1
 -22 -18   1 6.15781 4.29636   2
  22 -18  -1 4.08411 4.15873   2
  22  18  -1 -2.5205 5.24471   1
 -21 -18   1 54.3952 7.85501   2
  21 -18  -1 51.9890 8.33495   2
 -20 -18   1 13.1078 4.39527   2
  20 -18  -1 8.98937 4.01188   2
  20  18  -1 5.84305 5.39748   1
  19 -18  -1 -1.3567 3.80770   2
 -19 -18   1 1.00463 4.02524   2
  19  18  -1 -2.8445 5.07223   1
 -18 -18   1 60.4679 7.75248   2
  18 -18  -1 58.2892 7.68438   2
  17 -18  -1 20.4474 3.95339   2
 -17 -18   1 17.6286 4.15490   2
  17  18  -1 12.7424 5.14722   1
 -16 -18   1 20.7871 4.07932   2
  16 -18  -1 16.6851 3.85451   2
  16  18  -1 7.78180 4.85763   1
  15  18  -1 4.31342 4.74079   1
  14 -18  -1 11.0608 3.53453   2
 -14 -18   1 7.70144 3.62358   2
  14  18  -1 1.59320 4.41856   1
  13 -18  -1 0.78094 3.29284   2
 -13 -18   1 2.00802 3.38013   2
  13  18  -1 -3.4301 4.20319   1
  12 -18  -1 9.09755 3.35740   2
 -12 -18   1 7.63163 3.56994   2
 -11 -18   1 88.7497 7.33713   2
  11 -18  -1 83.0581 7.26239   2
  11  18  -1 68.3809 10.4644   1
 -10 -18   1 6.44444 3.36400   2
  10 -18  -1 8.46754 3.13642   2
  10  18  -1 1.94092 4.12978   1
  -9 -18   1 2.64687 3.20249   2
   9 -18  -1 5.22610 3.03348   2
   9  18  -1 4.75995 4.06156   1
  -8 -18   1 74.5601 6.88470   2
   8 -18  -1 75.6452 6.62510   2
   8  18  -1 70.6160 9.89484   1
  -8  18   1 78.5334 8.07825   1
  -7 -18   1 11.3968 3.30701   2
   7 -18  -1 15.1205 3.20733   2
   7  18  -1 8.10069 3.88601   1
  -7  18   1 12.7603 3.42301   1
  -6 -18   1 -0.4134 3.11818   2
   6 -18  -1 1.25159 2.72224   2
   6  18  -1 -0.4157 3.56196   1
  -6  18   1 1.89604 3.26070   1
  -5 -18   1 92.5703 7.17071   2
   5 -18  -1 96.7681 6.78851   2
  -5  18   1 91.5575 8.80631   1
   5  18  -1 89.7648 9.49129   1
   4 -18  -1 8.02942 2.90500   2
  -4 -18   1 7.79397 3.13556   2
  -4  18   1 7.07040 3.34550   1
   3 -18  -1 56.5320 5.93327   2
  -3 -18   1 54.1318 6.26371   2
   3  18  -1 60.9139 8.37823   1
  -3  18   1 50.1901 8.13168   1
   2 -18  -1 69.0972 6.11073   2
  -2 -18   1 63.3463 6.38233   2
  -2  18   1 60.7352 8.18475   1
   2  18  -1 72.3624 8.51664   1
   1 -18  -1 52.7891 5.74455   2
  -1 -18   1 49.9818 6.17869   2
   1  18  -1 56.1341 8.04788   1
  -1  18   1 61.5461 8.41206   1
   0 -18  -1 77.0168 6.30185   2
   0 -18   1 79.2467 6.67232   2
   0  18  -1 78.0642 8.16998   1
   0  18   1 88.0233 8.74921   1
  -1 -18  -1 53.5176 5.75832   2
   1 -18   1 46.4658 6.04759   2
  -1  18  -1 55.6818 7.91942   1
   1  18   1 58.8107 8.20372   1
  -2 -18  -1 10.0838 2.91477   2
   2 -18   1 8.55189 2.97722   2
   2  18   1 9.51941 3.46972   1
  -2  18  -1 7.81441 3.26565   1
   3 -18   1 64.8304 6.47648   2
  -3 -18  -1 63.2735 6.24810   2
   3  18   1 71.1904 8.92647   1
  -3  18  -1 70.0809 7.89473   1
  -4 -18  -1 99.9392 6.93591   2
   4 -18   1 92.5202 7.20234   2
  -4  18  -1 100.950 8.45354   1
   4  18   1 103.530 9.52321   1
  -5 -18  -1 12.6912 3.02897   2
   5 -18   1 9.32182 3.06745   2
   5  18   1 12.0552 3.78137   1
  -5  18  -1 9.19199 3.22501   1
   6 -18   1 15.9930 3.23377   2
  -6 -18  -1 18.2542 3.22979   2
  -6  18  -1 12.4635 3.26645   1
   6  18   1 10.3078 3.89907   1
   7 -18   1 -2.7645 2.95596   2
  -7 -18  -1 -4.1559 2.82395   2
  -7  18  -1 -4.5416 2.90320   1
  -8 -18  -1 -1.0677 2.86874   2
   8 -18   1 -0.2214 3.04715   2
   8  18   1 -2.8995 3.87602   1
  -8  18  -1 -0.6915 2.90003   1
   9 -18   1 74.3321 7.04440   2
  -9 -18  -1 67.3544 6.59374   2
   9  18   1 63.0824 10.2561   1
 -10 -18  -1 2.36037 3.11234   2
  10 -18   1 0.90267 3.15362   2
  10  18   1 -0.9971 4.12510   1
  11 -18   1 1.39223 3.27487   2
 -11 -18  -1 0.86997 3.06669   2
  11  18   1 -3.2932 4.32304   1
  12 -18   1 47.9631 6.96489   2
 -12 -18  -1 47.5949 6.38670   2
  13 -18   1 3.19445 3.41369   2
 -13 -18  -1 4.96417 3.39703   2
  13  18   1 -2.2263 4.44339   1
 -14 -18  -1 4.30959 3.44303   2
  14  18   1 -1.7921 4.51082   1
 -15 -18  -1 53.5221 7.10826   2
  15 -18   1 51.2846 7.42213   2
  16 -18   1 30.0514 4.40450   2
 -16 -18  -1 24.3924 5.09922   2
  17 -18   1 8.26085 3.78665   2
 -17 -18  -1 9.12184 3.78685   2
  17  18   1 -0.1243 5.03654   1
 -18 -18  -1 198.892 11.0625   2
  18 -18   1 207.311 11.5214   2
  18  18   1 209.525 15.2275   1
 -19 -18  -1 5.30850 3.96977   2
  19 -18   1 5.94720 3.95004   2
  19  18   1 -5.4988 4.92423   1
  20 -18   1 9.24977 4.15551   2
 -20 -18  -1 7.05943 4.14772   2
  20  18   1 -2.4044 5.13334   1
  21 -18   1 45.8153 8.27345   2
 -21 -18  -1 48.1985 7.38860   2
  22 -18   1 -4.7139 4.15852   2
 -22 -18  -1 8.49653 4.18245   2
  22  18   1 -5.0294 5.24792   1
  23 -18   1 11.7149 4.76150   2
  23  18   1 7.21230 5.75777   1
 -21 -19   1 6.82557 4.43449   2
  21 -19  -1 9.99547 4.25356   2
  21  19  -1 -1.6074 5.42470   1
 -20 -19   1 76.2540 8.40698   2
  20 -19  -1 71.1774 8.54396   2
  19 -19  -1 1.56533 3.92389   2
 -19 -19   1 5.78743 4.28207   2
  19  19  -1 -1.2369 5.32099   1
 -18 -19   1 77.8470 8.23269   2
  18 -19  -1 81.2415 8.39149   2
  18  19  -1 60.8031 12.5478   1
  17 -19  -1 0.35224 3.75913   2
 -17 -19   1 3.88972 3.95119   2
  17  19  -1 -0.2711 5.21924   1
  16 -19  -1 54.4808 7.42966   2
 -16 -19   1 52.7689 7.39173   2
 -15 -19   1 7.20498 3.72242   2
  15 -19  -1 4.07470 3.64449   2
  15  19  -1 0.84838 4.93154   1
 -14 -19   1 -0.8327 3.53656   2
  14 -19  -1 -1.8125 3.47129   2
  14  19  -1 -1.7434 4.82077   1
  13 -19  -1 4.43601 5.43270   2
  13  19  -1 -1.7379 4.74194   1
 -12 -19   1 15.7378 3.85502   2
  12 -19  -1 17.3605 3.65353   2
  12  19  -1 6.69651 4.83341   1
 -11 -19   1 4.31754 3.56393   2
  11 -19  -1 5.89070 3.31165   2
  11  19  -1 2.13953 4.58794   1
  10 -19  -1 35.7313 6.29171   2
 -10 -19   1 31.6167 4.13306   2
  10  19  -1 19.6084 7.22246   1
  -9 -19   1 7.24815 3.59990   2
   9 -19  -1 8.77883 3.22277   2
   9  19  -1 2.20403 4.36753   1
  -8 -19   1 0.99548 3.24355   2
   8 -19  -1 2.35062 3.05318   2
   8  19  -1 0.24340 4.05365   1
  -8  19   1 -1.8182 3.40802   1
   7 -19  -1 3.91560 3.01090   2
  -7 -19   1 2.62276 3.33992   2
   7  19  -1 6.97115 3.98695   1
  -7  19   1 2.70951 3.37696   1
   6 -19  -1 135.625 8.11164   2
  -6 -19   1 128.678 8.54662   2
   6  19  -1 146.791 11.2512   1
  -6  19   1 142.193 9.96690   1
  -5 -19   1 1.19895 3.22510   2
   5 -19  -1 1.37252 2.89604   2
   5  19  -1 6.80322 3.79911   1
  -5  19   1 3.72259 3.48950   1
   4 -19  -1 141.690 8.26336   2
  -4 -19   1 145.351 8.64575   2
   4  19  -1 140.938 10.6220   1
  -4  19   1 142.825 10.3730   1
  -3 -19   1 3.12496 3.26317   2
   3 -19  -1 4.37117 2.96871   2
  -3  19   1 4.54344 3.55161   1
   3  19  -1 8.44072 3.68091   1
   2 -19  -1 72.7599 6.56646   2
  -2 -19   1 75.9763 6.93183   2
  -2  19   1 79.5961 9.04452   1
   2  19  -1 91.8929 9.15931   1
   1 -19  -1 11.8903 3.11456   2
  -1 -19   1 8.84924 3.26646   2
   1  19  -1 9.58230 3.51845   1
  -1  19   1 10.4826 3.69306   1
   0 -19  -1 4.11275 2.91657   2
   0 -19   1 6.79484 3.12830   2
   0  19  -1 8.02635 3.50165   1
   0  19   1 6.18475 3.64779   1
  -1 -19  -1 23.4367 3.37169   2
   1 -19   1 34.9777 6.03295   2
  -1  19  -1 15.8022 3.70895   1
   2 -19   1 44.0126 6.22264   2
  -2 -19  -1 47.3227 5.99660   2
  -2  19  -1 42.3635 8.19682   1
   2  19   1 52.4351 8.68077   1
  -3 -19  -1 0.64982 2.95948   2
   3 -19   1 2.02126 3.02525   2
   3  19   1 4.82416 3.64074   1
  -3  19  -1 3.52852 3.34237   1
  -4 -19  -1 93.4323 7.21398   2
   4 -19   1 114.776 7.62970   2
  -4  19  -1 110.403 9.07762   1
   4  19   1 98.1558 10.1605   1
   5 -19   1 35.5649 6.21729   2
  -5 -19  -1 34.4142 5.74629   2
  -5  19  -1 21.9194 3.70416   1
   5  19   1 21.8101 4.27351   1
  -6 -19  -1 42.6324 6.05245   2
   6 -19   1 44.6666 6.30078   2
   6  19   1 50.3247 9.59448   1
  -6  19  -1 45.5508 8.05221   1
   7 -19   1 19.3680 3.42199   2
  -7 -19  -1 24.4047 3.45744   2
  -7  19  -1 13.7541 3.38817   1
   7  19   1 17.0715 4.40600   1
  -8 -19  -1 -0.8217 3.11098   2
   8 -19   1 -1.7590 3.21478   2
  -8  19  -1 -4.2007 3.08877   1
   8  19   1 -1.4077 4.11632   1
   9 -19   1 0.40952 3.27220   2
  -9 -19  -1 -2.9221 3.08176   2
 -10 -19  -1 114.410 7.84328   2
  10 -19   1 121.603 8.25080   2
  10  19   1 103.624 11.6356   1
  11 -19   1 7.73313 3.55225   2
 -11 -19  -1 9.34712 3.41215   2
  11  19   1 0.30157 4.52113   1
  12  19   1 24.5989 5.14456   1
  13 -19   1 1.36680 3.62843   2
 -13 -19  -1 3.96125 3.52449   2
  13  19   1 -0.2506 4.76405   1
  14 -19   1 20.0613 4.07962   2
  14  19   1 5.08611 5.04616   1
  15 -19   1 -0.7145 3.72288   2
 -15 -19  -1 1.65251 3.73669   2
  15  19   1 -3.1903 4.97274   1
  16 -19   1 10.6680 4.08605   2
 -16 -19  -1 11.9891 4.05803   2
  16  19   1 2.05747 5.25149   1
 -17 -19  -1 3.66954 3.87732   2
  17 -19   1 2.04193 3.94551   2
  17  19   1 -2.8550 5.21308   1
 -18 -19  -1 77.5795 7.87681   2
  18 -19   1 82.6255 8.57081   2
  18  19   1 62.0071 12.7085   1
 -19 -19  -1 3.47238 4.04841   2
  19 -19   1 4.95452 3.98086   2
  19  19   1 -4.9851 5.28299   1
  20 -19   1 104.777 9.29324   2
 -20 -19  -1 111.239 8.59421   2
  20  19   1 80.7745 13.5952   1
  21 -19   1 21.8235 4.66519   2
  21  19   1 9.49683 5.78016   1
  20 -20  -1 -1.0073 4.18748   2
 -20 -20   1 1.87782 4.36071   2
  20  20  -1 -1.5165 5.74896   1
 -19 -20   1 5.79972 4.49207   2
  19 -20  -1 1.44752 4.19622   2
  19  20  -1 -7.9256 5.37686   1
  18 -20  -1 42.8877 7.96046   2
 -18 -20   1 50.0764 7.83803   2
 -17 -20   1 17.7303 4.52528   2
  17 -20  -1 20.2944 4.27962   2
  17  20  -1 6.41214 5.53596   1
 -16 -20   1 80.4083 8.20583   2
  16 -20  -1 78.1602 8.47108   2
  16  20  -1 77.7005 13.2038   1
 -15 -20   1 4.37770 3.86618   2
  15 -20  -1 4.80225 3.82907   2
  15  20  -1 -2.9720 5.24952   1
 -14 -20   1 22.2116 4.30806   2
  14 -20  -1 22.6256 4.11691   2
  14  20  -1 11.9741 5.43112   1
 -13 -20   1 2.32036 3.78673   2
  13 -20  -1 1.17932 3.56816   2
  13  20  -1 -1.3149 4.87054   1
 -12 -20   1 55.1540 7.22598   2
  12 -20  -1 57.1002 7.23875   2
 -11 -20   1 32.1398 4.65965   2
  11  20  -1 25.6833 5.22378   1
 -10 -20   1 8.01333 4.39743   2
  10 -20  -1 12.2246 3.64671   2
  10  20  -1 9.16886 4.72213   1
  -9 -20   1 6.32443 3.55778   2
   9 -20  -1 8.54946 3.30733   2
   9  20  -1 2.13270 4.44761   1
   8 -20  -1 5.41291 3.19546   2
  -8 -20   1 2.73928 3.52825   2
  -8  20   1 0.32049 3.62832   1
   8  20  -1 0.97538 4.27678   1
   7 -20  -1 7.58891 3.29322   2
  -7 -20   1 3.86682 3.40556   2
  -7  20   1 0.82073 3.54994   1
   6 -20  -1 77.8697 6.98385   2
  -6 -20   1 68.6732 7.19061   2
  -6  20   1 73.5478 9.42003   1
   6  20  -1 69.5746 10.3429   1
   5 -20  -1 0.98318 3.12094   2
  -5 -20   1 1.00167 3.45149   2
  -5  20   1 3.19149 3.71372   1
   5  20  -1 2.61104 4.00979   1
   4 -20  -1 -0.8754 3.09921   2
  -4 -20   1 -2.4144 3.26049   2
   4  20  -1 -1.4235 3.81483   1
  -4  20   1 -0.5122 3.70276   1
  -3 -20   1 10.5325 3.57827   2
   3 -20  -1 5.54589 3.13233   2
  -3  20   1 9.02464 3.88470   1
   3  20  -1 11.7856 3.94370   1
   2 -20  -1 145.936 8.47954   2
  -2 -20   1 143.483 8.89637   2
   2  20  -1 149.167 10.8927   1
  -2  20   1 145.551 11.2410   1
   1 -20  -1 3.45985 3.07221   2
  -1 -20   1 1.56734 3.25426   2
   1  20  -1 6.39972 3.68631   1
  -1  20   1 8.69762 3.84394   1
   0 -20  -1 -0.4110 3.02643   2
   0 -20   1 -1.0371 3.22555   2
   0  20   1 0.86900 3.80675   1
   0  20  -1 0.16274 3.63772   1
   1 -20   1 2.07667 3.32055   2
  -1 -20  -1 3.32382 3.15135   2
  -1  20  -1 4.55303 3.67447   1
   1  20   1 2.36552 3.89579   1
   2 -20   1 102.594 7.78915   2
  -2 -20  -1 107.931 7.64122   2
  -2  20  -1 116.064 9.85065   1
   2  20   1 106.723 10.4343   1
   3 -20   1 81.4438 7.28874   2
  -3 -20  -1 77.0841 6.91127   2
   3  20   1 87.3652 9.98706   1
  -3  20  -1 75.4844 9.10616   1
  -4 -20  -1 11.8715 3.30995   2
   4 -20   1 10.5377 3.48556   2
  -4  20  -1 6.80796 3.68813   1
   4  20   1 11.0568 4.20296   1
  -5 -20  -1 1.31003 3.19732   2
   5 -20   1 5.53267 3.35372   2
  -5  20  -1 -1.4189 3.47715   1
   5  20   1 2.48602 4.11554   1
   6 -20   1 142.875 8.84190   2
  -6 -20  -1 134.283 8.33870   2
  -6  20  -1 132.905 10.2732   1
   7 -20   1 5.69260 3.37445   2
  -7 -20  -1 2.48785 3.26734   2
   7  20   1 7.51867 4.45082   1
  -7  20  -1 -0.8329 3.41090   1
   8 -20   1 52.3989 6.92195   2
  -8 -20  -1 49.2483 6.60362   2
   8  20   1 51.4317 10.9690   1
   9 -20   1 63.7437 7.84881   2
  -9 -20  -1 61.8043 6.82526   2
   9  20   1 62.6718 11.0937   1
 -10 -20  -1 44.8863 6.49039   2
  10 -20   1 36.5134 5.69371   2
  11 -20   1 28.4267 4.24443   2
 -11 -20  -1 39.5006 6.70303   2
  11  20   1 21.0224 5.16812   1
  12 -20   1 28.7743 4.24085   2
 -12 -20  -1 28.5270 6.18124   2
  12  20   1 22.9601 5.36611   1
 -13 -20  -1 7.50880 3.69048   2
  13 -20   1 4.02964 3.81708   2
  13  20   1 -0.3408 5.01664   1
  14 -20   1 191.314 10.7720   2
 -14 -20  -1 178.182 10.1249   2
  14  20   1 169.305 14.7914   1
 -15 -20  -1 8.30752 3.84583   2
  15 -20   1 -2.3154 3.87087   2
  15  20   1 -3.0500 5.22956   1
 -16 -20  -1 3.22445 3.85278   2
  16 -20   1 -2.8676 3.88125   2
  16  20   1 -6.1854 5.23835   1
 -17 -20  -1 -0.7438 3.90753   2
  17 -20   1 0.16959 4.03592   2
  17  20   1 -5.8919 5.42522   1
  18 -20   1 3.19840 4.19226   2
 -18 -20  -1 3.25721 4.03829   2
  18  20   1 -4.0506 5.28214   1
  19 -20   1 9.72862 4.42404   2
 -19 -20  -1 8.29777 4.20097   2
  19  20   1 0.06323 5.59169   1
 -20 -20  -1 5.48604 4.22763   2
  20  20   1 -3.0903 6.39000   1
 -18 -21   1 18.5659 4.67739   2
  18 -21  -1 13.6854 4.41448   2
  18  21  -1 3.41671 5.87899   1
 -17 -21   1 28.8833 4.84336   2
  17 -21  -1 26.1689 4.54703   2
  17  21  -1 17.7068 6.12954   1
 -16 -21   1 103.651 8.86686   2
  16 -21  -1 109.945 9.07535   2
  16  21  -1 100.614 13.9007   1
  15 -21  -1 18.8768 4.31176   2
 -15 -21   1 23.6924 4.52559   2
  15  21  -1 15.5751 5.83202   1
 -14 -21   1 21.3353 4.32670   2
  14 -21  -1 17.5481 4.19388   2
  13 -21  -1 -1.8181 3.70765   2
 -13 -21   1 3.62184 3.84084   2
  13  21  -1 -1.0217 5.17570   1
  12 -21  -1 27.6479 4.25242   2
 -12 -21   1 26.1711 4.29693   2
  12  21  -1 17.9050 5.33876   1
 -11 -21   1 0.61855 3.69142   2
  11 -21  -1 -2.2723 3.45616   2
  11  21  -1 -3.9264 4.81721   1
  10 -21  -1 9.27756 3.50402   2
 -10 -21   1 5.47274 3.88446   2
  10  21  -1 2.85388 4.75818   1
   9 -21  -1 57.3024 7.08348   2
  -9 -21   1 52.0240 7.26637   2
   9  21  -1 52.8280 11.2901   1
  -8 -21   1 77.3909 7.63922   2
   8  21  -1 78.8096 11.4414   1
   7 -21  -1 12.9004 3.63291   2
  -7  21   1 8.02199 4.01936   1
   7  21  -1 12.5834 4.61365   1
   6 -21  -1 165.333 9.28675   2
  -6 -21   1 139.058 10.4508   2
   6  21  -1 156.803 12.4461   1
  -6  21   1 157.158 11.5428   1
  -5 -21   1 21.8881 4.14182   2
   5 -21  -1 19.2534 3.68896   2
  -5  21   1 16.6318 4.16089   1
   5  21  -1 17.4130 4.68304   1
   4 -21  -1 36.4234 6.38120   2
  -4 -21   1 41.0937 6.84916   2
  -4  21   1 23.6193 4.55864   1
   4  21  -1 24.5159 7.52709   1
   3 -21  -1 74.0092 7.02812   2
  -3 -21   1 75.2181 7.45482   2
   3  21  -1 75.1912 13.4780   1
  -3  21   1 69.2122 9.91032   1
  -2 -21   1 49.0466 7.05979   2
   2 -21  -1 49.1053 6.54060   2
  -2  21   1 57.8998 9.89990   1
   2  21  -1 50.9794 9.34539   1
   1 -21  -1 7.43730 3.40568   2
  -1 -21   1 7.72362 3.62489   2
   1  21  -1 4.34495 4.03619   1
  -1  21   1 5.40592 4.20343   1
   0 -21   1 13.9563 3.76597   2
   0 -21  -1 10.2907 3.47991   2
   0  21   1 11.4182 4.45837   1
   0  21  -1 14.3879 4.17280   1
   1 -21   1 4.04847 3.47849   2
  -1 -21  -1 6.73608 3.42871   2
   1  21   1 4.36442 4.92989   1
  -1  21  -1 4.19627 3.91539   1
   2 -21   1 4.90719 3.43767   2
  -2 -21  -1 3.24939 3.34074   2
  -2  21  -1 3.31076 3.90746   1
  -3 -21  -1 55.8464 6.71746   2
   3 -21   1 55.1896 7.06217   2
  -3  21  -1 55.0864 9.28166   1
  -4 -21  -1 65.9310 6.94306   2
   4 -21   1 67.2293 7.15054   2
  -4  21  -1 54.5623 9.31596   1
   4  21   1 66.0920 10.3163   1
   5 -21   1 0.82027 3.75280   2
  -5 -21  -1 0.62221 3.31311   2
   5  21   1 4.51799 4.42449   1
  -5  21  -1 -3.4013 3.69214   1
  -6 -21  -1 55.8498 6.75753   2
  -6  21  -1 50.6605 8.98345   1
   6  21   1 59.0005 10.6039   1
   7 -21   1 16.0691 4.14324   2
  -7 -21  -1 11.4155 3.61002   2
   7  21   1 10.4404 4.72642   1
  -7  21  -1 10.0860 3.75067   1
  -8 -21  -1 161.068 9.46067   2
   8 -21   1 165.408 9.85615   2
   8  21   1 152.117 13.0103   1
   9 -21   1 3.43086 3.57889   2
   9  21   1 5.90360 4.82466   1
  10 -21   1 5.91006 3.74163   2
 -10 -21  -1 7.03706 3.63272   2
  10  21   1 6.12018 4.99419   1
 -11 -21  -1 19.0280 4.02565   2
  11 -21   1 20.2796 4.13570   2
  11  21   1 11.8311 5.32670   1
 -12 -21  -1 3.21926 3.69750   2
  12 -21   1 0.05074 3.83472   2
  12  21   1 -1.1493 5.24949   1
  13 -21   1 64.0008 8.18122   2
 -13 -21  -1 68.0259 7.27179   2
  14 -21   1 42.6818 7.97409   2
 -14 -21  -1 46.7040 7.05241   2
  15 -21   1 2.35249 4.10705   2
 -15 -21  -1 7.63892 4.10641   2
  15  21   1 -1.7361 5.39160   1
  16 -21   1 77.3978 8.95825   2
 -16 -21  -1 94.8414 8.22038   2
  17 -21   1 7.15279 4.31118   2
 -17 -21  -1 12.5574 4.36966   2
  17  21   1 3.44370 5.81406   1
 -18 -21  -1 10.0385 4.58479   2
  18 -21   1 4.56840 4.52592   2
  18  21   1 0.30278 6.01256   1
  16 -22  -1 0.99734 4.19480   2
 -16 -22   1 6.85360 4.35947   2
  16  22  -1 -0.9795 5.89137   1
  15 -22  -1 -7.0546 3.95611   2
 -15 -22   1 1.27152 4.11518   2
  15  22  -1 -6.3146 5.55115   1
 -14 -22   1 1.93988 4.01683   2
  14 -22  -1 -3.0725 3.81681   2
  14  22  -1 -7.8375 5.30396   1
  13 -22  -1 55.7861 7.85234   2
 -13 -22   1 58.3276 7.61687   2
  12 -22  -1 1.17718 3.58764   2
 -12 -22   1 -2.4415 3.91792   2
  12  22  -1 1.23617 5.29831   1
 -11 -22   1 46.8644 7.35602   2
  11 -22  -1 53.2233 7.46864   2
 -10 -22   1 5.27818 3.94559   2
  10 -22  -1 3.90393 3.80651   2
  10  22  -1 3.48743 5.11713   1
  -9 -22   1 1.56563 3.85555   2
   9 -22  -1 -2.3241 3.61584   2
   9  22  -1 1.63972 4.87874   1
  -8 -22   1 47.1104 7.16322   2
   8 -22  -1 42.3923 7.10362   2
  -7 -22   1 24.2540 4.10469   2
  -7  22   1 17.4540 6.19081   1
   7  22  -1 19.4387 5.14469   1
   6 -22  -1 7.64939 3.59255   2
  -6 -22   1 7.18984 3.77534   2
  -6  22   1 6.35141 5.96618   1
   6  22  -1 10.1326 4.78559   1
   5 -22  -1 14.3467 4.04163   2
  -5 -22   1 9.94811 3.88790   2
  -5  22   1 7.31655 5.30336   1
   5  22  -1 13.7432 4.77611   1
  -4 -22   1 -0.2666 3.73008   2
   4  22  -1 -1.0303 4.34749   1
  -4  22   1 -5.6217 4.66154   1
  -3 -22   1 4.23436 3.81314   2
   3  22  -1 4.19418 4.41395   1
  -3  22   1 -2.4415 4.28605   1
   2 -22  -1 35.8184 5.13100   2
   2  22  -1 20.9724 4.76392   1
  -2  22   1 25.9119 4.86071   1
   1 -22  -1 7.09862 3.82035   2
  -1 -22   1 6.56570 3.81336   2
  -1  22   1 6.61903 4.45672   1
   1  22  -1 5.99004 4.39331   1
   0 -22  -1 14.4281 3.93146   2
   0 -22   1 16.0193 3.90465   2
   0  22   1 14.6433 4.62832   1
   0  22  -1 14.5236 4.62250   1
   1 -22   1 47.5155 7.09801   2
  -1 -22  -1 53.9543 7.05314   2
   1  22   1 49.2972 10.5836   1
   2 -22   1 18.2414 4.05415   2
  -2 -22  -1 20.8641 4.05602   2
   2  22   1 15.6652 4.88881   1
  -3 -22  -1 24.0504 5.04438   2
   3 -22   1 23.4770 4.18852   2
  -3  22  -1 19.7542 5.46737   1
   3  22   1 20.4301 5.01771   1
   4 -22   1 6.15805 3.72359   2
   4  22   1 7.29306 4.60908   1
  -4  22  -1 1.51199 4.31024   1
   5 -22   1 -2.0998 3.54971   2
   5  22   1 -0.0962 4.64298   1
  -5  22  -1 -6.4774 3.94575   1
   6 -22   1 2.71064 3.78225   2
  -6 -22  -1 6.38955 3.66981   2
   6  22   1 0.70462 4.69105   1
  -6  22  -1 -3.5278 3.75583   1
  -7  22  -1 28.3022 4.46495   1
   7  22   1 31.0716 5.46494   1
  -8 -22  -1 4.78318 3.63586   2
   8 -22   1 5.01094 3.77673   2
   8  22   1 12.0244 5.15149   1
  -9 -22  -1 21.7557 4.02396   2
   9 -22   1 21.3849 4.32338   2
   9  22   1 16.6251 5.48302   1
 -10 -22  -1 0.48227 3.58587   2
  10 -22   1 2.99191 3.82501   2
  10  22   1 -2.2203 5.08488   1
 -11 -22  -1 14.3309 3.91030   2
  11 -22   1 11.3752 4.00439   2
  11  22   1 4.09205 5.30892   1
  12 -22   1 41.2238 7.65815   2
 -12 -22  -1 50.3128 7.17882   2
  13 -22   1 2.81600 4.06162   2
 -13 -22  -1 8.27588 3.99487   2
  13  22   1 -0.9627 5.49806   1
  14 -22   1 21.1429 4.52096   2
 -14 -22  -1 23.8470 4.52648   2
  14  22   1 17.0317 6.11902   1
  15 -22   1 -0.3355 4.21542   2
  15  22   1 -6.7072 5.76394   1
 -13 -23   1 9.95115 4.33313   2
  13 -23  -1 9.07494 5.30057   2
  13  23  -1 -3.2934 5.72199   1
 -12 -23   1 13.5158 4.25747   2
  12 -23  -1 11.9390 4.34392   2
  12  23  -1 8.97880 5.76713   1
  11 -23  -1 7.52303 4.20895   2
  11  23  -1 12.7712 5.68540   1
  10 -23  -1 17.6441 4.22548   2
 -10 -23   1 16.4946 4.23465   2
  10  23  -1 7.18352 5.36673   1
  -9 -23   1 -1.1155 3.95096   2
   9 -23  -1 4.13882 3.89087   2
   9  23  -1 -0.9424 5.18937   1
   8 -23  -1 0.79369 3.74482   2
  -8 -23   1 4.69978 4.02748   2
   8  23  -1 5.69435 5.07683   1
   7 -23  -1 16.9736 3.93246   2
  -7 -23   1 18.1658 4.16047   2
   7  23  -1 20.4992 5.31494   1
   6 -23  -1 15.5033 3.92580   2
  -6 -23   1 13.3115 4.00609   2
   6  23  -1 12.3643 5.03593   1
  -6  23   1 6.97561 4.37032   1
  -5 -23   1 8.71118 3.93358   2
   5 -23  -1 10.8155 3.82444   2
   5  23  -1 4.80014 4.92023   1
  -5  23   1 6.67092 4.55256   1
   4 -23  -1 8.74047 3.77618   2
  -4 -23   1 6.17936 3.89948   2
   4  23  -1 2.18496 4.69578   1
  -4  23   1 0.25045 4.51534   1
   3 -23  -1 1.56603 3.58646   2
  -3 -23   1 1.89605 3.80975   2
   3  23  -1 -1.5795 4.70198   1
  -3  23   1 -4.7456 4.52757   1
  -2 -23   1 13.7899 3.99671   2
   2 -23  -1 10.1598 3.75025   2
  -2  23   1 3.53815 4.64172   1
   2  23  -1 7.85389 4.69022   1
   1 -23  -1 66.1193 7.50294   2
  -1 -23   1 66.9126 7.75917   2
   1  23  -1 57.1502 11.0094   1
   0 -23   1 101.924 8.53625   2
   0 -23  -1 104.927 8.04930   2
   0  23  -1 84.0028 11.5196   1
   0  23   1 88.6872 11.8528   1
  -1 -23  -1 13.3412 3.76924   2
   1 -23   1 8.23170 3.96134   2
   1  23   1 9.10985 4.81359   1
  -1  23  -1 5.12921 4.60334   1
  -2 -23  -1 13.4426 3.81079   2
   2 -23   1 9.55935 4.00441   2
  -2  23  -1 5.77051 4.46369   1
   2  23   1 8.00911 4.93321   1
  -3 -23  -1 0.74985 3.58153   2
   3 -23   1 3.27657 3.74782   2
   3  23   1 1.47310 4.91228   1
  -3  23  -1 0.03272 4.22296   1
   4 -23   1 8.19648 3.90668   2
  -4 -23  -1 5.56321 3.62669   2
   4  23   1 3.92451 5.03847   1
  -4  23  -1 -0.6326 4.27741   1
  -5 -23  -1 18.8583 3.96434   2
   5 -23   1 24.8418 4.33049   2
  -5  23  -1 12.6900 4.47306   1
   5  23   1 17.5979 5.38980   1
   6 -23   1 4.01583 3.85226   2
  -6 -23  -1 4.46402 3.66277   2
   6  23   1 3.31810 5.16421   1
   7 -23   1 -0.8694 3.82487   2
  -7 -23  -1 3.92338 3.78819   2
   7  23   1 5.01634 5.10701   1
   8 -23   1 7.43177 4.15682   2
  -8 -23  -1 5.40990 3.88742   2
   8  23   1 0.63492 5.17018   1
  -9 -23  -1 7.10280 4.12746   2
   9 -23   1 2.44845 3.99705   2
   9  23   1 3.71198 5.39601   1
  10 -23   1 7.51672 4.21754   2
  10  23   1 6.84073 5.47648   1
  11 -23   1 3.28047 4.11536   2
  11  23   1 3.73371 5.63097   1
  12 -23   1 25.3205 4.58774   2
  12  23   1 14.0900 5.99234   1
  13 -23   1 13.1931 4.24055   2
  13  23   1 5.11837 5.93595   1
  -9 -24   1 4.69041 4.86744   2
   9  24  -1 -3.2906 5.34733   1
  -8 -24   1 -1.1785 4.22700   2
   8  24  -1 -3.1272 5.12625   1
  -7 -24   1 -0.2237 4.11854   2
   7  24  -1 -0.8242 5.04638   1
  -6 -24   1 22.5533 4.53058   2
   6  24  -1 10.9992 5.31535   1
  -5 -24   1 2.22482 4.02030   2
  -5  24   1 -5.2001 4.91880   1
   5  24  -1 -2.4414 5.08827   1
  -4 -24   1 2.64560 3.99945   2
   4  24  -1 -1.0093 4.96154   1
  -4  24   1 2.04062 4.80405   1
  -3 -24   1 0.77536 3.99071   2
   3  24  -1 0.93142 4.93963   1
  -3  24   1 -2.0104 4.63537   1
   2  24  -1 29.3702 5.47654   1
  -2  24   1 23.3724 5.18918   1
  -1 -24   1 1.95363 3.97400   2
  -1  24   1 1.25191 4.87349   1
   1  24  -1 -4.8525 4.84434   1
   0 -24   1 2.52460 3.96550   2
   0  24   1 -2.6010 4.97841   1
   0  24  -1 0.49377 4.80186   1
   1 -24   1 12.9438 4.36098   2
  -1  24  -1 3.37833 4.74573   1
   1  24   1 1.99671 5.12899   1
   2  24   1 26.3740 5.56849   1
  -2  24  -1 27.4727 5.20244   1
   3 -24   1 18.4948 4.30784   2
  -3  24  -1 8.78141 5.63836   1
   3  24   1 17.6645 5.49620   1
   4 -24   1 27.6189 4.52774   2
   4  24   1 23.5278 5.68764   1
   5 -24   1 1.98491 3.94250   2
   5  24   1 -0.4831 5.28210   1
   6 -24   1 10.0738 4.18779   2
   6  24   1 2.85920 5.58568   1
   7 -24   1 -0.2484 4.05981   2
   7  24   1 -3.1904 5.26863   1
   8 -24   1 -1.4548 4.03164   2
   8  24   1 -6.4364 5.44431   1
   9 -24   1 6.49568 4.28582   2
   9  24   1 9.91709 5.77590   1
  -1  25   1 75.4902 11.7861   1
   1  25  -1 79.4361 12.2130   1
   0  25   1 20.4041 5.41549   1
   0  25  -1 15.1687 6.37571   1
   1  25   1 -0.0789 5.22829   1
 -33   0   2 -3.1031 5.32202   2
  33   0  -2 10.4961 4.09750   1
 -32   0   2 -0.8917 5.17236   2
  32   0  -2 0.53342 3.80002   1
 -31   0   2 -3.2749 4.86351   2
  31   0  -2 4.66640 3.70488   1
 -30   0   2 197.321 12.7750   2
  30   0  -2 202.218 12.5331   1
 -29   0   2 -1.2803 4.68621   2
  29   0  -2 2.19135 3.51905   1
  28   0  -2 -1.9528 3.39242   1
 -28   0   2 -4.2078 4.23419   2
  27   0  -2 -2.4648 3.28608   1
 -26   0   2 79.5732 9.08598   2
  26   0  -2 75.4926 8.95426   1
 -25   0   2 -3.3260 3.93962   2
  25   0  -2 -2.4781 2.65252   3
  25   0  -2 -2.1858 3.03354   1
  24   0  -2 289.064 13.5214   3
  24   0  -2 296.950 14.4521   1
 -24   0   2 313.651 14.4578   2
  23   0  -2 6.01425 2.71092   3
  23   0  -2 3.15782 2.89195   1
 -23   0   2 6.20429 3.76289   2
 -22   0   2 770.261 28.9176   2
  22   0  -2 701.032 28.5324   3
  22   0  -2 762.965 29.1406   1
  21   0  -2 -3.5479 2.54319   1
  21   0  -2 -4.7242 2.25980   3
 -21   0   2 0.03472 3.21015   2
 -20   0   2 311.449 13.4664   2
  20   0  -2 308.088 13.8236   1
  20   0  -2 297.198 13.0468   3
  19   0  -2 -1.9349 2.34860   1
 -19   0   2 -1.8101 2.72194   2
  19   0  -2 3.22751 2.11444   3
  18   0  -2 389.198 16.2617   1
 -18   0   2 381.737 15.8942   2
  18   0  -2 401.595 15.7079   3
 -17   0   2 -3.3907 2.40701   2
  17   0  -2 -0.0136 1.69540   3
  17   0  -2 -1.0696 2.03636   1
  16   0  -2 197.533 9.55242   1
 -16   0   2 200.232 9.13168   2
  16   0  -2 198.206 8.93778   3
  15   0  -2 0.03824 1.52271   3
  15   0  -2 -0.0231 1.85156   1
 -15   0   2 -3.5944 2.07503   2
  14   0  -2 470.021 18.0106   3
  14   0  -2 473.340 18.0281   2
  14   0  -2 487.263 18.5095   1
 -14   0   2 461.533 18.1771   2
  13   0  -2 -1.6971 1.25068   3
 -12   0   2 31.6642 3.64295   2
  12   0  -2 38.0859 3.29699   2
  12   0  -2 46.0212 3.51767   3
  11   0  -2 -0.8403 1.29214   3
 -11   0   2 -1.0052 2.17763   2
 -11   0   2 -1.0051 1.01724   1
  11   0  -2 -0.6955 1.20740   2
  11   0  -2 0.36672 1.32706   1
 -10   0   2 674.299 24.1390   1
  10   0  -2 652.757 24.2337   1
  10   0  -2 666.705 23.9901   2
 -10   0   2 606.569 24.0004   2
  -9   0   2 -1.2868 1.34046   2
  -9   0   2 0.04420 1.00697   1
   9   0  -2 -0.5855 1.13421   2
   9   0  -2 -0.5308 1.24982   1
  -8   0   2 5854.15 213.032   4
   8   0  -2 5831.51 212.876   4
  -7   0   2 1.89751 0.79148   1
   7   0  -2 1.13934 0.86095   2
   7   0  -2 0.41866 0.93637   1
  -7   0   2 0.02512 0.99717   2
   6   0  -2 338.376 12.1818   1
   6   0  -2 311.178 12.1676   2
  -6   0   2 317.877 12.0051   2
  -5   0   2 -0.3464 0.66533   1
   5   0  -2 1.22234 0.73104   1
  -5   0   2 0.32096 0.79697   2
  -4   0   2 790.743 30.2920   4
  -3   0   2 1.27771 0.49212   2
   3   0  -2 1.01215 0.55020   2
   3   0  -2 0.35028 0.49711   1
   2   0  -2 2140.31 78.6582   4
   2   0   2 83.3812 3.25670   1
  -2   0  -2 89.8566 3.31718   2
  -3   0  -2 1.44947 0.42687   1
   3   0   2 1.66787 0.56147   2
  -3   0  -2 1.02729 0.58611   2
  -4   0  -2 161.796 5.65604   1
   4   0   2 147.394 5.64718   2
  -4   0  -2 137.930 5.66500   2
  -4   0  -2 150.358 5.60949   3
   4   0   2 138.396 5.65145   1
   5   0   2 -0.3573 0.64152   1
  -5   0  -2 1.18605 0.54710   3
   5   0   2 -0.0923 0.76102   2
  -5   0  -2 -0.7097 0.80500   2
  -5   0  -2 0.51741 0.58497   1
  -6   0  -2 2455.84 91.1126   4
   7   0   2 0.72983 0.97702   2
  -7   0  -2 0.80289 0.71841   1
   7   0   2 1.74403 0.86385   1
  -7   0  -2 -0.3208 0.65341   3
   8   0   2 1878.81 65.2885   1
  -8   0  -2 1831.02 65.1649   3
  -8   0  -2 1771.38 65.2599   1
   8   0   2 1837.85 65.2207   2
  -8   0  -2 1700.46 65.2331   2
  -9   0  -2 -0.9434 0.90054   1
  -9   0  -2 -1.7531 0.80420   3
   9   0   2 0.24734 1.22640   2
   9   0   2 -0.6219 1.11580   1
  -9   0  -2 -0.0473 1.36107   2
 -10   0  -2 2587.15 92.8925   1
  10   0   2 2571.29 92.8929   2
  10   0   2 2586.61 92.9874   1
  10   0   2 2541.39 92.8862   3
 -11   0  -2 0.57842 2.20615   4
  12   0   2 712.818 26.0794   3
  12   0   2 706.572 26.0528   2
  12   0   2 722.718 26.2365   1
 -12   0  -2 711.702 26.0510   1
 -12   0  -2 665.031 26.1383   2
  13   0   2 2.66302 1.58841   2
  13   0   2 0.87489 1.50994   1
 -13   0  -2 1.40374 1.16335   1
 -13   0  -2 1.20411 1.74934   2
  14   0   2 1650.41 60.9328   3
 -14   0  -2 1631.56 61.0192   2
 -14   0  -2 1710.04 60.9130   1
  14   0   2 1660.11 61.1159   1
  14   0   2 1714.06 61.0072   2
 -15   0  -2 19.7495 3.65747   1
 -16   0  -2 1214.06 45.1902   2
 -16   0  -2 1219.88 44.9732   1
  16   0   2 1241.02 45.2506   1
 -17   0  -2 2.34697 1.48644   1
 -17   0  -2 3.19158 2.60571   2
  17   0   2 0.51922 1.96466   1
  18   0   2 391.436 16.0643   1
 -18   0  -2 390.590 16.1001   2
  19   0   2 -2.9244 2.22584   1
 -19   0  -2 -5.0701 2.87304   2
  20   0   2 8.55603 2.62586   1
  21   0   2 -2.8733 2.34140   1
 -21   0  -2 -2.3142 3.15062   2
 -22   0  -2 105.229 8.36486   2
  22   0   2 102.245 8.06026   1
  23   0   2 -2.6389 2.63391   1
 -23   0  -2 -1.5982 3.61593   2
 -24   0  -2 0.33592 3.77490   2
  24   0   2 0.20381 2.75284   1
  25   0   2 -1.2329 2.80061   1
 -25   0  -2 -7.7131 3.96096   2
  26   0   2 14.2291 3.28861   1
 -26   0  -2 20.1986 6.72419   2
 -27   0  -2 -6.1403 4.06810   2
  27   0   2 -0.9931 2.98451   1
 -28   0  -2 1.96829 4.70538   2
  28   0   2 2.52303 3.21537   1
 -29   0  -2 1.18798 4.67610   2
  29   0   2 1.84167 3.79092   1
 -30   0  -2 396.499 18.9383   2
  30   0   2 409.261 18.3639   1
  31   0   2 6.95053 3.52551   1
 -31   0  -2 -1.6284 4.65810   2
 -33  -1   2 1.14242 5.13349   2
 -33   1   2 -1.1505 4.97849   2
 -32  -1   2 45.2560 6.32793   2
 -32   1   2 38.0083 6.12177   2
 -31  -1   2 -4.7831 4.94299   2
  31  -1  -2 2.36670 3.63673   1
  31   1  -2 4.57420 3.91199   1
 -31   1   2 -2.5631 5.03375   2
 -30  -1   2 18.7635 5.34719   2
  30  -1  -2 14.1536 3.83206   1
 -30   1   2 15.9726 5.06084   2
  30   1  -2 15.4300 4.01818   1
 -29  -1   2 23.8754 5.02641   2
  29  -1  -2 19.3387 4.33017   1
 -29   1   2 31.7510 5.44329   2
 -28  -1   2 93.4366 9.55087   2
  28  -1  -2 82.2051 9.29904   1
 -28   1   2 86.2073 9.69843   2
  28   1  -2 88.7274 11.1546   1
 -27  -1   2 -3.0670 4.33964   2
  27  -1  -2 2.11759 3.30603   1
  27   1  -2 -1.7532 3.40181   1
 -27   1   2 1.43684 4.46607   2
  26  -1  -2 2.49032 3.09893   1
 -26  -1   2 5.68777 4.53702   2
  26   1  -2 0.60913 3.31061   1
 -26   1   2 1.73791 4.36519   2
 -25  -1   2 5.29773 4.01802   2
  25  -1  -2 2.42794 3.02185   1
  25  -1  -2 4.42454 2.91719   3
 -25   1   2 2.79809 3.96762   2
  25   1  -2 1.96364 3.18017   1
  24  -1  -2 133.488 8.85268   3
 -24  -1   2 137.521 9.50231   2
  24  -1  -2 132.526 9.52717   1
  24   1  -2 128.274 10.0116   1
  24   1  -2 143.247 8.91358   3
 -24   1   2 140.752 9.65357   2
  23  -1  -2 13.3545 3.04390   1
 -23  -1   2 21.1028 3.98217   2
  23  -1  -2 11.4009 2.68057   3
 -23   1   2 15.2212 3.88488   2
  23   1  -2 11.9148 3.27814   1
  23   1  -2 15.0189 2.89358   3
 -22  -1   2 6.63791 3.56242   2
  22  -1  -2 2.93479 2.70479   1
  22  -1  -2 -0.8758 2.49539   3
  22   1  -2 1.87957 2.95969   1
 -22   1   2 2.25752 3.62397   2
  22   1  -2 -0.4831 2.53950   3
  21  -1  -2 -2.7185 2.29915   3
  21  -1  -2 0.68073 2.47143   1
 -21  -1   2 -0.9394 3.22280   2
  21   1  -2 -2.2316 2.28261   3
 -21   1   2 -3.7424 3.26229   2
  21   1  -2 -2.4970 2.69592   1
  20  -1  -2 -2.9928 2.37097   1
  20  -1  -2 -3.5657 2.15262   3
 -20  -1   2 -3.4165 2.84814   2
 -20   1   2 -5.7557 3.03649   2
  19  -1  -2 24.1042 3.01423   1
 -19  -1   2 32.0157 5.83713   2
 -19   1   2 40.7580 5.96427   2
  19   1  -2 34.8877 6.59340   1
 -18  -1   2 67.9572 6.11766   2
  18  -1  -2 65.6717 6.46112   1
  18  -1  -2 68.2797 5.81658   3
  18   1  -2 79.3237 5.82886   3
  18   1  -2 73.3018 7.01215   1
 -18   1   2 59.9218 6.17384   2
  17  -1  -2 38.6378 4.82929   3
 -17  -1   2 31.5530 5.09698   2
  17  -1  -2 39.1970 5.68693   1
  17   1  -2 42.6454 4.87803   3
  17   1  -2 30.5260 5.89827   1
 -17   1   2 30.7697 5.21324   2
  16  -1  -2 36.1847 5.39622   1
 -16  -1   2 30.5081 4.96333   2
  16  -1  -2 27.9096 4.48802   3
  16   1  -2 39.5623 4.62920   3
  16   1  -2 40.1488 5.68137   1
 -16   1   2 35.3103 4.80623   2
 -15  -1   2 5.72437 1.53854   1
  15  -1  -2 4.78844 1.88586   1
 -15  -1   2 3.35492 2.14609   2
  15  -1  -2 5.81826 1.61041   3
 -15   1   2 7.14608 2.30447   2
  15   1  -2 6.27885 1.98872   1
  14  -1  -2 1061.04 40.5224   3
 -14  -1   2 1058.99 40.6400   2
 -14  -1   2 1138.51 40.7641   1
  14  -1  -2 1115.24 40.5681   2
  14  -1  -2 1114.87 40.8482   1
  14   1  -2 1137.94 40.5904   3
  14   1  -2 1109.40 40.6019   2
 -14   1   2 1085.82 40.6681   2
  14   1  -2 1128.96 40.9942   1
  13  -1  -2 13.6173 1.95334   1
 -13  -1   2 12.3065 2.05441   2
 -13   1   2 19.9859 3.74887   2
  13   1  -2 18.1763 2.12800   2
  13   1  -2 13.9764 2.02766   1
 -12  -1   2 122.418 5.81371   1
  12  -1  -2 120.446 5.47799   2
  12  -1  -2 123.274 5.59291   3
  12  -1  -2 105.673 6.91440   1
 -12  -1   2 100.324 5.74922   2
 -12   1   2 116.124 5.79812   2
  12   1  -2 120.020 5.61271   3
  12   1  -2 121.356 6.36790   1
  11  -1  -2 4.08768 1.38924   1
 -11  -1   2 2.23742 1.48020   2
 -11  -1   2 2.88633 1.18406   1
  11  -1  -2 5.39706 1.32186   2
  11   1  -2 3.14883 1.59817   3
 -11   1   2 2.72236 2.62648   2
  11   1  -2 6.14936 1.58855   1
  11   1  -2 4.59681 1.37469   2
  10  -1  -2 735.197 26.9916   1
 -10  -1   2 702.570 26.8377   2
  10  -1  -2 754.152 26.8135   2
 -10  -1   2 749.637 27.0021   1
  10   1  -2 687.155 26.7718   3
  10   1  -2 754.006 26.8087   2
 -10   1   2 695.259 26.8199   2
  10   1  -2 749.828 27.1307   1
   9  -1  -2 27.1169 2.87300   2
  -9  -1   2 31.3197 3.34553   1
  -9  -1   2 31.9081 3.06429   2
   9  -1  -2 22.8015 3.41358   1
   9   1  -2 36.3283 3.87457   1
  -9   1   2 33.2360 3.13436   2
   9   1  -2 33.8279 2.87011   2
   9   1  -2 32.4494 3.06186   3
  -8  -1   2 2589.40 93.5469   1
  -7  -1   2 9.33226 1.17113   2
  -7  -1   2 13.0617 2.26870   1
   7  -1  -2 12.1595 1.91459   2
   7   1  -2 11.7748 1.99869   2
   7   1  -2 7.17113 1.16167   1
  -7   1   2 13.1305 2.03284   2
   6  -1  -2 58.3292 3.14656   1
  -6  -1   2 61.9252 3.18889   1
  -6   1   2 53.0470 2.90680   2
   6   1  -2 61.7556 3.42136   1
  -5  -1   2 87.3978 3.78847   2
  -5  -1   2 96.0285 4.05631   1
   5  -1  -2 85.2916 3.74738   2
   5   1  -2 96.5574 4.17135   1
   5   1  -2 92.5531 3.80328   2
  -5   1   2 80.9626 3.76751   2
  -4  -1   2 957.909 33.4635   1
  -4  -1   2 877.470 33.3264   2
   4   1  -2 929.732 33.4767   1
  -3  -1   2 20.8053 1.78972   1
  -3  -1   2 17.9178 1.34531   2
   3  -1  -2 19.7609 1.32297   2
   3   1  -2 19.0294 1.36521   2
  -3   1   2 18.2669 1.26907   2
   3   1  -2 22.7625 1.87238   1
   2  -1  -2 96.3140 3.68800   2
  -2  -1   2 102.078 3.89169   1
   2   1  -2 95.9380 3.73852   2
   1  -1  -2 208.348 7.60564   2
  -1  -1  -2 163.172 5.96102   2
   2  -1   2 3452.48 129.923   4
  -2  -1  -2 3722.51 130.542   4
   3  -1   2 28.2236 1.39676   1
   3  -1   2 25.6461 1.60994   2
  -3  -1  -2 26.6992 1.59359   2
  -3   1  -2 27.1615 1.30046   1
   3   1   2 25.2538 1.52989   2
  -3   1  -2 24.8925 1.48040   3
   4  -1   2 751.784 27.2749   3
   4  -1   2 758.560 27.3167   2
  -4  -1  -2 759.620 27.3286   1
  -4  -1  -2 723.468 27.2939   2
  -4   1  -2 775.497 27.2740   3
   4   1   2 759.822 27.3496   1
   4   1   2 765.852 27.2965   2
  -4   1  -2 733.750 27.3251   2
  -5  -1  -2 374.006 14.6939   3
   5  -1   2 383.401 14.6557   2
  -5  -1  -2 378.413 14.6187   2
   5  -1   2 409.490 14.5778   1
  -5  -1  -2 421.729 14.6869   1
   5  -1   2 407.334 14.6111   3
  -5   1  -2 400.488 14.5837   3
   5   1   2 394.940 14.6146   2
   5   1   2 408.035 14.7056   1
  -5   1  -2 410.713 14.5507   1
  -5   1  -2 388.311 14.6594   2
   6  -1   2 1562.43 56.4568   2
  -6  -1  -2 1550.61 56.4001   3
  -6   1  -2 1594.31 56.3944   1
  -6   1  -2 1565.22 56.4139   3
   6   1   2 1541.41 56.4803   2
   7  -1   2 92.2475 4.16005   2
   7  -1   2 104.091 4.21913   1
  -7  -1  -2 91.6093 4.55963   1
  -7  -1  -2 90.9006 4.24504   2
   7  -1   2 100.087 4.20822   3
  -7  -1  -2 91.4293 4.06156   3
  -7   1  -2 91.5675 4.31734   2
   7   1   2 95.5415 4.43864   1
   7   1   2 98.3121 4.19511   2
  -7   1  -2 84.9288 4.09166   3
  -7   1  -2 101.377 4.08399   1
   8  -1   2 30.2283 2.61445   3
  -8  -1  -2 28.6057 2.72723   2
  -8  -1  -2 34.6760 2.66421   1
  -8  -1  -2 26.3608 2.30410   3
   8  -1   2 29.4865 2.48819   2
  -8   1  -2 31.7715 2.36129   1
   8   1   2 24.2914 3.03973   1
  -8   1  -2 23.3176 2.76346   2
   8   1   2 29.3271 2.49282   2
   9  -1   2 762.053 28.2052   3
  -9  -1  -2 794.573 28.2675   1
   9  -1   2 786.646 28.2455   1
  -9  -1  -2 729.992 28.2370   2
   9  -1   2 768.992 28.2175   2
  -9  -1  -2 751.027 28.1159   3
   9   1   2 779.729 28.3888   1
  -9   1  -2 801.879 28.1649   1
  -9   1  -2 720.785 28.2736   2
   9   1   2 804.900 28.2281   2
 -10  -1  -2 696.818 26.4161   2
 -10  -1  -2 712.308 26.2484   3
  10  -1   2 706.602 26.3647   3
  10  -1   2 725.674 26.4140   1
  10  -1   2 698.326 26.3456   2
 -10  -1  -2 725.590 26.4128   1
 -10   1  -2 723.329 26.2966   1
 -10   1  -2 675.313 26.4395   2
  10   1   2 734.466 26.5596   1
  10   1   2 760.007 26.3932   2
  11  -1   2 307.781 11.4709   3
 -11  -1  -2 266.024 11.5529   2
  11  -1   2 292.025 11.3848   2
  11  -1   2 293.461 11.5270   1
 -11  -1  -2 302.344 11.4576   1
 -11   1  -2 292.279 11.5863   2
  11   1   2 284.279 11.3725   2
 -11   1  -2 291.557 11.3212   1
  11   1   2 303.534 11.7229   1
  12  -1   2 40.9590 3.75300   3
  12  -1   2 43.4396 3.97823   1
 -12  -1  -2 32.7884 3.90465   2
 -12  -1  -2 51.4085 3.57316   1
 -12   1  -2 39.4599 4.02921   2
  12   1   2 39.4622 3.47078   2
  12   1   2 40.6554 4.23240   1
 -12   1  -2 37.6294 3.32549   1
  13  -1   2 2.78923 1.51193   1
 -13  -1  -2 2.39808 1.92128   2
  13  -1   2 1.03692 1.56543   2
  13  -1   2 -1.0961 1.34985   3
 -13  -1  -2 0.66233 1.21307   1
 -13   1  -2 -2.9793 2.00155   2
 -13   1  -2 1.99913 1.10753   1
  13   1   2 -2.7706 1.90242   1
  14  -1   2 33.7471 5.09834   2
  14  -1   2 20.3519 2.05857   3
 -14   1  -2 27.8629 2.78292   2
  14   1   2 19.0280 2.27888   1
  15  -1   2 115.023 6.38634   1
 -15  -1  -2 104.569 5.89609   1
  15  -1   2 110.052 6.14914   3
 -15  -1  -2 106.929 6.31034   2
  15   1   2 102.770 6.68053   1
 -15   1  -2 107.841 6.43335   2
 -16  -1  -2 540.741 20.7275   2
  16  -1   2 545.756 20.6875   1
  16  -1   2 530.342 20.5079   3
 -16  -1  -2 513.729 20.4369   1
  16   1   2 547.122 20.9002   1
 -16   1  -2 533.629 20.7550   2
  17  -1   2 1.82257 1.83199   3
  17  -1   2 1.88607 1.91122   1
 -17  -1  -2 1.75695 2.51729   2
  17   1   2 -0.4658 2.05391   1
 -17   1  -2 3.17649 2.60085   2
 -18  -1  -2 28.2815 3.38128   2
  18  -1   2 23.1794 2.66782   1
 -18   1  -2 32.8111 3.57311   2
  18   1   2 21.2850 2.75178   1
  19  -1   2 62.9877 6.14644   1
 -19  -1  -2 58.3581 6.45675   2
 -19   1  -2 57.2825 6.50556   2
  19   1   2 48.9710 6.67382   1
  20  -1   2 340.563 14.8577   1
 -20  -1  -2 353.086 15.0356   2
  20   1   2 345.924 15.1985   1
 -20   1  -2 356.281 15.0821   2
 -21  -1  -2 35.6564 6.96832   2
  21  -1   2 39.4398 6.35318   1
  21   1   2 41.4940 6.81060   1
 -21   1  -2 46.7061 6.89694   2
 -22  -1  -2 173.611 9.95677   2
  22  -1   2 165.346 9.48153   1
 -22   1  -2 174.815 10.0368   2
  22   1   2 166.881 10.0431   1
 -23  -1  -2 3.22372 3.70581   2
  23  -1   2 4.87799 2.64542   1
 -23   1  -2 3.54241 3.82526   2
  23   1   2 4.04947 2.85690   1
 -24  -1  -2 95.1675 8.72236   2
  24  -1   2 102.524 8.17958   1
  24   1   2 97.3883 8.68591   1
 -24   1  -2 99.4709 8.86578   2
  25  -1   2 44.7791 7.15547   1
 -25  -1  -2 29.1825 4.78880   2
 -25   1  -2 31.5378 4.85736   2
  25   1   2 37.3366 7.71503   1
  26  -1   2 0.20347 2.75541   1
 -26  -1  -2 -5.1650 4.51195   2
  26   1   2 0.80136 3.15802   1
 -27  -1  -2 -2.9287 4.28517   2
  27  -1   2 3.35781 2.96843   1
 -27   1  -2 -1.1377 4.34319   2
  27   1   2 -1.8830 3.18469   1
 -28  -1  -2 5.73579 4.52309   2
  28  -1   2 7.85772 3.24633   1
 -28   1  -2 7.06751 4.84954   2
  28   1   2 7.88572 3.56215   1
 -29  -1  -2 34.0037 5.70037   2
  29  -1   2 49.8218 8.18782   1
 -29   1  -2 35.8608 5.83925   2
  30  -1   2 11.8969 3.68630   1
 -30  -1  -2 6.28112 4.84243   2
  30   1   2 11.4418 3.79152   1
 -30   1  -2 8.50994 4.89624   2
 -31  -1  -2 2.74587 5.19995   2
  31  -1   2 8.05969 4.13892   1
  31   1   2 6.38411 3.63550   1
 -32  -1  -2 15.0635 5.49168   2
  32   1   2 12.6834 4.98321   1
 -33  -1  -2 -3.2846 5.14466   2
 -33  -2   2 0.04851 5.06669   2
  33   2  -2 15.2416 4.42210   1
 -32  -2   2 11.2226 5.21222   2
 -32   2   2 16.6987 5.45561   2
  31  -2  -2 41.5772 8.59189   1
 -31  -2   2 25.3967 5.52616   2
  31   2  -2 26.7089 4.67320   1
 -31   2   2 29.4249 5.78342   2
  30  -2  -2 47.5026 8.55770   1
 -30  -2   2 33.6483 5.62714   2
  30   2  -2 28.2667 4.62015   1
 -30   2   2 36.2143 5.98619   2
 -29  -2   2 -0.8898 4.59226   2
  29  -2  -2 2.87533 5.13392   1
 -29   2   2 -1.8329 4.74455   2
  29   2  -2 4.30161 3.74328   1
 -28  -2   2 49.0309 9.25901   2
  28  -2  -2 49.8343 8.59810   1
 -28   2   2 52.3162 9.17462   2
  27  -2  -2 -2.0364 3.03208   1
 -27  -2   2 -4.2867 4.42109   2
 -27   2   2 -2.6717 4.46702   2
  27   2  -2 -1.9628 3.57102   1
  26  -2  -2 26.8655 3.73407   1
 -26  -2   2 31.6408 5.06544   2
  26  -2  -2 24.6560 3.63915   3
  26   2  -2 26.1843 4.17119   1
 -26   2   2 33.0605 4.88327   2
 -25  -2   2 6.79346 4.18840   2
  25  -2  -2 9.95394 3.07123   1
  25  -2  -2 12.2221 3.02638   3
 -25   2   2 13.0134 4.37368   2
  25   2  -2 4.27392 3.39425   1
  24  -2  -2 9.13016 2.89404   3
 -24  -2   2 8.66547 3.93075   2
  24  -2  -2 4.81297 2.92852   1
 -24   2   2 7.42264 3.81399   2
  24   2  -2 6.91417 3.28557   1
 -23  -2   2 10.8999 3.82815   2
  23  -2  -2 7.59480 2.70717   3
  23  -2  -2 8.63827 2.93423   1
  23   2  -2 6.44946 3.31590   1
 -23   2   2 11.9229 3.87336   2
 -22  -2   2 8.45354 3.49381   2
  22  -2  -2 7.21334 2.65133   1
  22  -2  -2 3.25844 2.43188   3
 -22   2   2 3.28834 3.70810   2
  22   2  -2 0.83120 2.46943   3
  22   2  -2 -0.4685 2.98753   1
  21  -2  -2 -2.1128 2.16017   3
 -21  -2   2 -3.8480 3.07736   2
  21  -2  -2 -1.9667 2.42839   1
  21   2  -2 -4.5136 2.31924   3
  20  -2  -2 -3.2669 2.02194   3
  20  -2  -2 -0.4916 2.32947   1
 -20  -2   2 -2.6986 3.00853   2
 -20   2   2 -4.2120 3.01106   2
  20   2  -2 -4.3724 2.21615   3
  19  -2  -2 95.7136 7.50881   1
  19  -2  -2 104.102 6.72658   3
 -19  -2   2 87.3794 7.20196   2
 -19   2   2 107.021 7.32560   2
  19   2  -2 102.963 8.07475   1
  19   2  -2 114.594 6.89716   3
  18  -2  -2 -1.4171 1.85599   3
  18  -2  -2 1.16637 2.14354   1
 -18  -2   2 -0.4431 2.66038   2
  18   2  -2 1.26953 2.53144   1
 -18   2   2 -1.2921 2.78507   2
  18   2  -2 1.52894 2.07934   3
  17  -2  -2 36.7568 4.77476   3
 -17  -2   2 29.6961 5.08085   2
  17  -2  -2 39.2803 5.41348   1
 -17   2   2 31.6656 5.26166   2
  17   2  -2 32.6963 6.15104   1
  17   2  -2 45.5977 4.95395   3
  16  -2  -2 689.348 26.3383   3
 -16  -2   2 679.398 26.5160   2
  16  -2  -2 699.029 26.6729   1
 -16   2   2 703.029 26.5817   2
  16   2  -2 718.357 26.4350   3
  16   2  -2 731.551 27.0857   1
  15  -2  -2 41.4479 5.02130   1
 -15  -2   2 46.0815 5.30949   1
 -15  -2   2 34.7655 4.74555   2
  15  -2  -2 42.8160 4.32490   3
 -15   2   2 41.7326 4.78748   2
  15   2  -2 47.4471 5.73246   1
  15   2  -2 50.6044 4.60076   3
  14  -2  -2 119.218 6.57402   3
 -14  -2   2 140.236 6.92017   1
  14  -2  -2 136.499 6.53698   2
  14  -2  -2 129.635 7.09542   1
  14   2  -2 132.625 6.71395   2
  14   2  -2 140.185 6.71974   3
  14   2  -2 145.135 7.67684   1
 -14   2   2 135.055 6.90407   2
 -13  -2   2 3.59743 1.96049   2
  13  -2  -2 3.79851 1.60953   1
  13   2  -2 7.06863 1.94859   1
  13   2  -2 2.39991 1.81013   2
 -12  -2   2 615.445 24.3721   2
  12  -2  -2 635.794 24.5680   1
 -12  -2   2 678.993 24.5572   1
  12  -2  -2 668.022 24.3174   2
  12   2  -2 678.839 24.3712   2
  12   2  -2 656.512 24.3274   3
 -12   2   2 622.612 24.3815   2
  12   2  -2 682.751 24.8174   1
  11  -2  -2 252.233 9.84007   2
 -11  -2   2 257.594 10.1257   1
 -11  -2   2 248.499 9.97447   2
  11  -2  -2 258.082 10.1314   1
 -11   2   2 226.254 10.3378   2
  11   2  -2 249.392 10.3317   3
  10  -2  -2 57.8921 3.57194   2
  10  -2  -2 51.8562 4.05790   1
 -10  -2   2 54.6881 3.85254   2
 -10   2   2 53.4964 3.88088   2
  10   2  -2 53.1472 3.60794   2
  10   2  -2 56.2503 4.62848   1
  -9  -2   2 7.02710 1.54204   2
   9  -2  -2 6.74692 1.36547   2
   9  -2  -2 5.06184 1.22207   1
  -9  -2   2 4.45842 1.22866   1
   9   2  -2 4.30606 1.55002   1
  -9   2   2 5.50941 1.43882   2
   8  -2  -2 19.9903 2.78872   1
   8  -2  -2 15.9383 2.47785   2
  -8   2   2 17.7052 2.66637   2
   8   2  -2 19.4381 3.55545   1
   7  -2  -2 45.1254 2.57913   2
  -7  -2   2 37.9470 2.72530   2
  -7  -2   2 45.6166 3.01803   1
   7   2  -2 41.4484 3.40587   1
  -7   2   2 40.2022 2.67566   2
   7   2  -2 45.0927 2.68222   3
   7   2  -2 41.8904 2.61786   2
  -6  -2   2 253.375 9.99035   2
  -6  -2   2 278.140 10.2247   1
   6  -2  -2 251.968 10.1358   2
   6   2  -2 274.246 10.3271   1
  -6   2   2 253.843 9.97234   2
   6   2  -2 276.259 9.99796   2
   6   2  -2 267.308 9.95379   3
   5  -2  -2 54.0819 2.57994   2
  -5  -2   2 50.4532 2.72598   2
  -5   2   2 51.4620 2.64720   2
   5   2  -2 58.0124 3.27985   1
  -4  -2   2 318.514 11.4154   1
   4  -2  -2 299.350 11.1727   2
  -4  -2   2 281.805 11.2091   2
  -4   2   2 289.239 11.1752   2
   4   2  -2 308.176 11.2257   2
   4   2  -2 325.034 11.4903   1
   3  -2  -2 1.79684 0.55278   1
   3  -2  -2 2.18627 0.60037   2
  -3  -2   2 4.05867 0.73329   2
   3   2  -2 2.49007 0.65840   2
  -3   2   2 2.64376 0.62713   2
   2  -2  -2 1.41469 0.48905   1
   2  -2  -2 2.35889 0.46634   2
  -2   2   2 1.92292 0.42412   2
  -2   2   2 1.79210 0.51276   1
   2   2  -2 2.54243 0.66234   1
  -1  -2   2 88.5836 3.44537   1
  -1  -2   2 81.1284 3.32080   2
   1  -2  -2 87.6182 3.39537   1
  -1   2   2 81.3539 3.38827   1
   0  -2   2 3298.27 124.203   4
   0   2  -2 3544.97 124.372   4
   1  -2   2 3.21774 0.34761   1
   1  -2   2 5.61095 1.05570   2
  -2  -2  -2 2191.56 78.2773   4
   2  -2   2 2061.46 77.3502   4
  -2   2  -2 2107.21 77.4102   4
  -3  -2  -2 1567.77 57.4545   4
   3  -2   2 1481.35 56.1668   4
  -3   2  -2 1532.89 56.2511   4
  -4  -2  -2 2448.46 88.7840   4
   4  -2   2 2314.01 87.2812   4
  -4   2  -2 2404.71 87.3611   4
  -5  -2  -2 23.5025 2.02973   1
  -5  -2  -2 22.8772 1.91829   2
   5  -2   2 21.1800 1.61769   1
   5  -2   2 25.9413 1.83396   3
   5   2   2 25.0948 1.82900   2
   5   2   2 19.3279 2.26142   1
   6  -2   2 255.068 9.53625   3
  -6  -2  -2 254.336 9.48929   3
  -6  -2  -2 260.212 9.69343   1
  -6  -2  -2 242.744 9.58642   2
   6  -2   2 250.678 9.46070   1
   6  -2   2 258.669 9.59375   2
   6   2   2 250.713 9.54042   2
  -6   2  -2 246.918 9.63534   2
   6   2   2 261.683 9.76946   1
   7  -2   2 2.27714 0.93973   2
  -7  -2  -2 2.31496 0.85117   1
  -7  -2  -2 2.35592 0.65917   3
  -7  -2  -2 1.37189 1.06719   2
   7  -2   2 1.66583 0.73611   1
   7  -2   2 1.90119 0.80996   3
   7   2   2 1.37067 0.96915   1
  -7   2  -2 1.00210 1.08044   2
   7   2   2 2.14406 1.00585   2
   8  -2   2 410.361 15.2093   1
   8  -2   2 413.274 15.2565   3
  -8  -2  -2 415.853 15.3708   1
  -8  -2  -2 405.426 15.1783   3
   8  -2   2 408.297 15.2839   2
  -8  -2  -2 392.072 15.3115   2
   8   2   2 416.153 15.2699   2
   8   2   2 416.725 15.5334   1
   9  -2   2 29.0695 2.95276   3
  -9  -2  -2 34.2519 3.20484   1
   9  -2   2 44.7213 2.93550   1
  -9  -2  -2 35.1736 2.64147   3
  -9  -2  -2 38.4694 3.12087   2
   9   2   2 43.8693 2.89679   2
 -10  -2  -2 165.180 7.16252   2
 -10  -2  -2 167.195 6.80518   3
  10  -2   2 167.143 6.98815   2
  10  -2   2 176.327 7.05981   1
  10  -2   2 154.903 7.05343   3
 -10  -2  -2 174.705 7.11721   1
  10   2   2 168.789 7.52576   1
  10   2   2 163.737 6.95033   2
  11  -2   2 338.400 12.9661   1
  11  -2   2 337.386 12.9048   2
 -11  -2  -2 348.077 13.0051   1
 -11  -2  -2 322.552 12.7470   3
 -11  -2  -2 318.905 13.0229   2
  11  -2   2 336.152 12.9965   3
  11   2   2 336.739 12.9085   2
 -11   2  -2 331.057 13.0634   2
  11   2   2 354.029 13.3450   1
  12  -2   2 89.1082 4.61543   2
  12  -2   2 75.7687 4.80176   1
 -12  -2  -2 72.8903 5.02147   2
 -12  -2  -2 99.4085 4.75795   1
  12  -2   2 86.4265 4.80724   3
  12   2   2 82.0745 4.61884   2
 -12   2  -2 82.8911 4.99363   2
 -13  -2  -2 1.99906 1.32115   1
  13  -2   2 2.48579 1.41252   1
  13  -2   2 -0.4077 1.62721   2
 -13  -2  -2 1.14334 1.83696   2
  13  -2   2 3.17967 1.44723   3
  13   2   2 1.87606 1.56028   2
 -14  -2  -2 118.181 6.33760   2
 -14  -2  -2 114.571 6.14238   1
  14  -2   2 120.038 6.18619   3
  14  -2   2 137.422 6.30750   1
  14   2   2 126.301 6.03479   2
  14   2   2 109.577 6.92473   1
 -14   2  -2 110.581 6.46239   2
  15  -2   2 53.2110 4.86649   1
  15  -2   2 61.7744 4.76067   3
 -15  -2  -2 49.2825 4.49306   1
 -15  -2  -2 50.1818 4.99452   2
  15   2   2 40.9994 5.59618   1
 -15   2  -2 46.2284 5.01690   2
 -16  -2  -2 2.24973 2.40248   2
  16  -2   2 2.82074 1.86533   1
 -16  -2  -2 3.12637 1.65680   1
  16  -2   2 1.20574 1.71436   3
  16   2   2 -0.2093 2.11624   1
 -16   2  -2 4.20400 2.58980   2
 -17  -2  -2 45.7284 5.54120   2
  17  -2   2 56.4283 5.22657   3
  17  -2   2 46.3896 5.32678   1
  17   2   2 45.6781 6.13988   1
 -17   2  -2 57.7249 5.60110   2
 -18  -2  -2 654.433 24.9681   2
  18  -2   2 626.838 24.6655   3
  18  -2   2 665.210 24.8045   1
 -18   2  -2 642.957 24.9850   2
  18   2   2 653.492 25.2412   1
  19  -2   2 2.60834 2.06746   1
 -19  -2  -2 3.29570 2.88050   2
 -19   2  -2 0.40013 3.04661   2
  19   2   2 -0.4567 2.48238   1
  20  -2   2 116.294 7.91403   1
 -20  -2  -2 120.258 8.33483   2
 -20   2  -2 131.960 8.44247   2
  20   2   2 139.143 8.83747   1
 -21  -2  -2 -1.9463 3.25455   2
  21  -2   2 -0.0740 2.16549   1
 -21   2  -2 2.50893 3.32215   2
  21   2   2 0.39351 2.59386   1
  22  -2   2 62.3999 6.69615   1
 -22  -2  -2 58.3685 7.38071   2
  22   2   2 52.1266 7.50453   1
 -22   2  -2 65.4374 7.37636   2
 -23  -2  -2 53.8845 7.79847   2
  23  -2   2 60.5819 6.75886   1
  23   2   2 43.9728 7.85889   1
 -23   2  -2 50.5333 7.60026   2
 -24  -2  -2 22.8435 4.25127   2
  24  -2   2 18.3202 3.03669   1
 -24   2  -2 23.3216 4.45668   2
  24   2   2 19.6929 3.52511   1
 -25  -2  -2 145.810 10.3549   2
  25  -2   2 153.209 9.39571   1
 -25   2  -2 153.030 10.6985   2
  25   2   2 163.057 10.5485   1
 -26  -2  -2 31.2876 6.43971   2
  26   2   2 40.2095 8.24306   1
  27  -2   2 13.1840 3.05870   1
 -27  -2  -2 11.4726 4.46271   2
  27   2   2 10.3659 3.63970   1
 -27   2  -2 10.0288 4.85343   2
  28  -2   2 12.8270 3.24731   1
 -28  -2  -2 14.3841 4.82953   2
  28   2   2 8.15194 3.78597   1
 -28   2  -2 6.36259 4.63008   2
 -29  -2  -2 11.3742 4.89342   2
  29  -2   2 13.6416 3.30437   1
  29   2   2 10.7791 3.83244   1
 -30  -2  -2 1.90307 4.75575   2
  30   2   2 1.56300 3.68482   1
 -31  -2  -2 51.1631 9.71378   2
  31   2   2 67.1006 9.34211   1
 -32  -2  -2 22.7548 5.75069   2
  32   2   2 20.8526 4.30818   1
 -33  -2  -2 -1.7460 5.94616   2
 -33  -3   2 7.33539 5.12825   2
  33   3  -2 13.3427 4.56855   1
  32  -3  -2 80.9352 9.85125   1
 -32  -3   2 56.7652 9.76773   2
  32   3  -2 76.6860 10.8763   1
  31  -3  -2 4.17128 3.40288   1
 -31  -3   2 -5.8381 4.70310   2
  31   3  -2 -3.3286 4.08533   1
 -30  -3   2 18.0686 5.15882   2
  30  -3  -2 22.6411 3.87391   1
  30   3  -2 19.2091 4.53448   1
 -30   3   2 17.6307 5.65419   2
 -29  -3   2 12.0821 4.95813   2
 -29   3   2 10.1691 5.04452   2
  29   3  -2 10.5251 4.14332   1
 -28  -3   2 82.4663 9.46560   2
  28  -3  -2 78.9848 8.83875   1
 -28   3   2 92.6481 9.90627   2
  28   3  -2 91.1197 10.3204   1
 -27  -3   2 27.4937 4.90303   2
  27  -3  -2 13.9117 3.29240   3
 -27   3   2 27.5034 5.18871   2
  27   3  -2 17.5480 4.05925   1
  26  -3  -2 26.1213 4.12591   3
 -26  -3   2 38.8736 6.50710   2
  26   3  -2 47.2232 9.27569   1
 -26   3   2 37.7500 5.87555   2
  25  -3  -2 7.97069 3.03464   1
  25  -3  -2 8.71418 2.96895   3
 -25  -3   2 11.2938 4.31945   2
 -25   3   2 6.61089 4.12720   2
  25   3  -2 6.51244 3.64897   1
  24  -3  -2 114.890 8.75453   1
 -24  -3   2 115.034 9.13678   2
  24  -3  -2 110.630 8.10743   3
 -24   3   2 120.179 9.20053   2
  24   3  -2 113.509 9.93255   1
  23  -3  -2 20.4123 3.04881   3
  23  -3  -2 17.6791 3.08918   1
 -23  -3   2 21.3100 4.07904   2
  23   3  -2 18.3079 3.65754   1
 -23   3   2 23.4485 4.23587   2
  22  -3  -2 0.54067 2.51577   1
  22  -3  -2 -1.4839 2.46540   3
 -22  -3   2 -1.3072 3.34657   2
  21  -3  -2 53.7411 5.98712   3
  21   3  -2 39.6282 6.33199   3
  21   3  -2 33.5537 4.01310   1
 -21   3   2 39.4896 6.83192   2
  20  -3  -2 -2.4748 2.18148   3
  20  -3  -2 0.14176 2.32986   1
 -20  -3   2 -4.4323 2.92663   2
 -20   3   2 -5.6662 3.00939   2
  19  -3  -2 34.6580 5.30241   3
 -19  -3   2 30.1222 5.88574   2
  19  -3  -2 32.6537 5.93826   1
 -19   3   2 37.9755 6.05802   2
  19   3  -2 36.7600 7.01534   1
  19   3  -2 44.8304 5.69197   3
  18  -3  -2 98.9918 6.44760   3
 -18  -3   2 100.614 6.99840   2
  18  -3  -2 107.930 6.98539   1
  18   3  -2 100.523 8.20644   1
  18   3  -2 95.8450 6.79084   3
 -18   3   2 104.000 7.08368   2
 -17  -3   2 -3.6690 2.29380   2
  17  -3  -2 -2.3010 1.89484   1
  17  -3  -2 0.52077 1.72650   3
  17   3  -2 -1.8163 1.80172   3
  17   3  -2 -3.6941 2.33843   1
 -17   3   2 -3.4794 2.50099   2
  16  -3  -2 126.787 7.19708   1
 -16  -3   2 117.540 7.02049   2
  16  -3  -2 126.919 6.66276   3
  16   3  -2 129.309 8.04126   1
  16   3  -2 125.113 6.86424   3
 -16   3   2 130.519 7.09730   2
 -15  -3   2 75.0217 5.54379   2
  15  -3  -2 84.3403 5.25204   3
  15  -3  -2 76.9506 5.79824   1
  15   3  -2 92.9666 6.79093   1
  15   3  -2 88.7348 5.43501   3
 -15   3   2 83.9482 5.65669   2
 -14  -3   2 800.958 30.2419   1
 -14  -3   2 775.594 30.0972   2
  14  -3  -2 781.630 29.9044   3
  14  -3  -2 815.292 30.0612   2
  14  -3  -2 815.771 30.1718   1
  14   3  -2 842.330 30.0512   3
 -14   3   2 801.907 30.1371   2
  14   3  -2 842.487 30.6457   1
  13  -3  -2 7.25664 1.61138   1
 -13  -3   2 9.89275 2.09092   2
  13  -3  -2 7.10142 1.64951   2
 -13  -3   2 10.1788 1.57654   1
  13   3  -2 6.73335 2.05096   1
  13   3  -2 11.5288 1.93706   2
  13   3  -2 9.06019 1.61568   3
 -13   3   2 7.98412 2.01277   2
  12  -3  -2 289.507 11.4724   2
  12  -3  -2 294.395 11.6994   1
 -12  -3   2 286.316 11.6141   2
 -12  -3   2 295.097 11.7972   1
  12   3  -2 284.443 11.5593   3
  12   3  -2 292.117 12.3006   1
  12   3  -2 309.685 11.5317   2
 -12   3   2 280.198 11.6672   2
 -11  -3   2 11.5528 1.79697   2
  11  -3  -2 10.1311 1.43995   1
 -11   3   2 12.5960 1.91262   2
  11   3  -2 16.4987 2.74328   2
  11   3  -2 8.02764 1.76043   1
  11   3  -2 8.73673 1.60219   3
  10  -3  -2 45.4659 3.11581   2
 -10  -3   2 43.6270 3.67032   1
  10   3  -2 40.9884 3.38581   3
  10   3  -2 42.1546 3.21646   2
  10   3  -2 42.0851 5.39536   1
 -10   3   2 41.4722 3.53664   2
  -9  -3   2 35.6144 3.32572   2
   9  -3  -2 45.0526 3.08257   2
  -9  -3   2 46.7873 3.64243   1
  -9   3   2 51.9954 3.47242   2
   9   3  -2 39.0517 3.11912   2
  -8  -3   2 3322.74 119.942   1
   7  -3  -2 89.0223 4.08911   2
  -7  -3   2 87.1056 4.21725   2
  -7  -3   2 92.5633 4.48231   1
   7   3  -2 91.0825 4.94645   1
   7   3  -2 93.6289 4.13760   3
  -7   3   2 87.6193 4.23101   2
   7   3  -2 98.9327 4.22576   2
   6  -3  -2 236.675 9.40571   1
  -6  -3   2 257.383 9.62782   1
  -6  -3   2 236.332 9.41100   2
   6  -3  -2 248.795 9.34768   2
   6   3  -2 259.350 9.82870   1
   6   3  -2 251.450 9.40601   2
  -6   3   2 242.885 9.38116   2
   6   3  -2 248.170 9.34048   3
  -5  -3   2 572.936 20.3680   1
  -5  -3   2 522.838 20.1819   2
   5  -3  -2 554.743 20.1351   2
   5  -3  -2 525.342 20.2013   1
   5   3  -2 574.557 20.2008   2
   5   3  -2 545.604 20.1104   3
  -5   3   2 534.087 20.1425   2
   5   3  -2 585.224 20.4684   1
   4  -3  -2 9.71479 1.41976   2
  -4  -3   2 8.36356 1.63757   2
   4   3  -2 8.19149 1.51433   2
   4   3  -2 10.9547 1.44595   3
   4   3  -2 12.1594 2.38704   1
  -4   3   2 10.7401 1.50230   2
  -3  -3   2 104.850 4.37359   2
   3  -3  -2 106.868 4.37161   1
   3  -3  -2 111.718 4.23895   2
  -3  -3   2 117.579 4.62671   1
   3   3  -2 110.689 4.36253   2
   3   3  -2 104.624 4.19260   3
  -3   3   2 104.547 4.43623   1
   3   3  -2 109.808 4.69531   1
  -2  -3   2 112.999 4.74132   2
   2  -3  -2 125.166 4.79450   1
   2  -3  -2 124.193 4.58461   2
  -2  -3   2 133.469 4.94960   1
   2   3  -2 116.204 4.51881   3
   2   3  -2 116.401 4.72871   2
   2   3  -2 120.478 4.94886   1
  -2   3   2 119.007 4.83327   1
  -1  -3   2 468.654 17.9149   2
  -1  -3   2 496.458 17.9681   1
   1  -3  -2 511.655 17.9855   1
   1  -3  -2 485.709 17.8046   2
   1   3  -2 489.611 17.9651   1
   1   3  -2 507.108 17.9310   2
  -1   3   2 486.896 17.9813   1
   0  -3   2 534.859 19.5081   1
   0  -3  -2 548.863 19.5950   1
   0  -3   2 529.512 19.5274   2
   0   3  -2 566.540 19.5405   2
   0   3   2 540.636 19.4012   2
   0   3   2 514.949 19.5857   1
   0   3  -2 524.962 19.4908   1
  -1  -3  -2 1367.13 51.4907   4
   1  -3   2 1305.15 50.8733   4
   1   3   2 1377.92 51.4867   4
  -1   3  -2 1441.06 51.1527   4
   2  -3   2 148.903 5.40402   3
  -2  -3  -2 146.736 5.48861   2
  -2  -3  -2 148.348 5.74529   1
  -2   3  -2 138.306 5.43882   1
   2   3   2 143.378 5.75377   1
   2   3   2 152.574 5.48767   2
   3  -3   2 19.6972 1.36989   3
  -3  -3  -2 19.0396 1.88168   1
  -3  -3  -2 22.4207 1.52367   2
   3  -3   2 19.0147 1.22401   1
   3   3   2 18.3794 2.01045   1
  -3   3  -2 19.0863 1.24534   1
   3   3   2 22.9162 1.46586   2
  -4  -3  -2 532.766 19.5595   2
   4  -3   2 498.216 19.4232   1
   4  -3   2 539.701 19.5076   3
   4   3   2 543.925 19.7490   1
   4   3   2 571.324 19.5635   2
   5  -3   2 280.079 10.2229   2
   5  -3   2 274.962 10.1011   3
  -5  -3  -2 264.530 10.1620   2
   5  -3   2 246.406 9.95851   1
  -5  -3  -2 276.900 10.3123   1
   5   3   2 279.306 10.4114   1
   5   3   2 282.852 10.1587   2
   6  -3   2 868.168 31.9567   3
  -6  -3  -2 877.931 31.9487   3
  -6  -3  -2 840.428 32.0064   2
   6  -3   2 907.393 32.0587   2
  -6  -3  -2 884.207 32.1243   1
   6  -3   2 844.008 31.8784   1
   6   3   2 931.292 32.0191   2
   6   3   2 895.693 32.2156   1
  -7  -3  -2 459.580 16.7500   1
   7  -3   2 449.930 16.5475   3
   7  -3   2 449.041 16.6295   2
  -7  -3  -2 428.286 16.6020   2
  -7  -3  -2 452.832 16.5142   3
   7  -3   2 429.437 16.4557   1
   7   3   2 450.888 16.8614   1
   7   3   2 468.742 16.5935   2
   8  -3   2 22.3494 2.37902   3
  -8  -3  -2 19.3290 2.67189   1
  -8  -3  -2 18.4152 2.56385   2
   8  -3   2 21.9760 2.19820   1
   8  -3   2 16.0116 2.39355   2
  -8  -3  -2 23.2648 2.13316   3
  -8   3  -2 13.8546 1.70514   2
  -9  -3  -2 36.5710 3.19929   2
   9  -3   2 34.4869 2.95665   2
   9  -3   2 43.0349 2.86754   1
   9  -3   2 47.6537 3.03866   3
  -9  -3  -2 33.1637 3.28121   1
  -9  -3  -2 40.4735 2.67861   3
   9   3   2 41.5803 2.90490   2
 -10  -3  -2 56.9297 3.87113   2
  10  -3   2 63.3564 3.60389   2
 -10  -3  -2 65.8276 3.92816   1
  10  -3   2 57.4861 3.59223   1
  10  -3   2 52.6969 3.80452   3
 -10  -3  -2 55.2208 3.34054   3
  10   3   2 55.5652 4.54456   1
 -10   3  -2 56.8735 4.09100   2
  10   3   2 65.0344 3.65377   2
 -11  -3  -2 30.4235 2.85860   3
  11  -3   2 33.1488 3.43188   3
  11  -3   2 27.9840 3.21533   1
 -11  -3  -2 27.0223 3.56193   2
  11   3   2 29.6017 3.16687   2
  12  -3   2 283.086 11.1139   3
 -12  -3  -2 253.699 10.8597   3
  12  -3   2 283.766 11.0646   1
  12  -3   2 290.442 11.0951   2
 -12  -3  -2 268.227 11.2213   2
 -12  -3  -2 285.035 11.2483   1
  12   3   2 280.315 11.7284   1
 -12   3  -2 283.400 11.3500   2
  12   3   2 289.640 11.1043   2
 -13  -3  -2 122.918 5.98556   1
  13  -3   2 129.451 5.91106   3
  13  -3   2 109.984 5.78130   2
  13  -3   2 122.443 5.91676   1
 -13  -3  -2 116.225 6.07080   2
  13   3   2 109.485 6.77870   1
  13   3   2 125.741 5.85228   2
 -13   3  -2 98.7905 6.25080   2
 -14  -3  -2 19.1629 3.71090   1
 -14  -3  -2 14.6198 2.26487   2
  14  -3   2 9.04743 1.65317   3
 -14   3  -2 9.14660 2.28001   2
  14   3   2 17.1633 2.40627   2
 -15  -3  -2 0.08146 1.48081   1
 -15  -3  -2 -2.1695 2.13425   2
  15  -3   2 0.14573 1.60375   3
  15   3   2 -3.3571 1.96168   1
 -16  -3  -2 50.9681 5.26929   2
  16  -3   2 56.5117 5.09155   1
  16  -3   2 51.3369 5.01793   3
  16   3   2 52.0118 6.10819   1
 -16   3  -2 57.2605 5.51083   2
 -17  -3  -2 19.6633 2.88581   2
  17  -3   2 18.9243 2.28139   3
  17  -3   2 15.5953 2.13400   1
  17   3   2 11.4084 2.57158   1
 -17   3  -2 22.5529 3.20389   2
 -18  -3  -2 10.2716 3.01535   2
  18  -3   2 7.47157 2.02055   1
  18   3   2 4.32807 2.48094   1
 -18   3  -2 5.90627 2.77656   2
  19  -3   2 52.8095 5.94822   3
 -19  -3  -2 67.1671 6.49527   2
  19  -3   2 75.3773 5.89343   1
 -19   3  -2 63.9992 6.63784   2
  19   3   2 62.0214 7.26319   1
  20  -3   2 296.938 12.9931   1
 -20  -3  -2 300.681 13.4788   2
  20   3   2 306.022 13.9979   1
 -20   3  -2 306.209 13.6655   2
 -21  -3  -2 34.9274 6.64007   2
  21  -3   2 43.0604 5.82629   1
 -21   3  -2 43.6195 6.83325   2
  21   3   2 28.0433 3.57901   1
  22  -3   2 107.426 7.23968   1
 -22  -3  -2 98.9213 8.09887   2
  22   3   2 93.7001 8.72325   1
 -22   3  -2 99.5211 8.46089   2
 -23  -3  -2 1.09328 3.60136   2
  23  -3   2 3.55194 2.42511   1
  23   3   2 -1.2340 3.06294   1
 -23   3  -2 -1.8823 3.95765   2
 -24  -3  -2 -1.3071 3.79681   2
  24  -3   2 -1.7884 2.40321   1
  24   3   2 -0.4499 3.16873   1
 -24   3  -2 -1.7106 4.02806   2
  25  -3   2 2.07951 2.56934   1
 -25  -3  -2 2.18850 4.04288   2
  25   3   2 2.57300 3.32619   1
 -25   3  -2 4.66662 4.32278   2
  26  -3   2 21.4357 3.16791   1
  26   3   2 20.2877 3.87872   1
  27  -3   2 14.7592 2.99345   1
 -27  -3  -2 12.6591 4.57277   2
  27   3   2 7.84172 3.79392   1
  28  -3   2 5.50505 2.88078   1
 -28  -3  -2 -1.5308 4.37575   2
  29  -3   2 1.15342 2.87867   1
 -29  -3  -2 -6.0089 4.29171   2
  29   3   2 -0.5194 3.66976   1
 -30  -3  -2 34.5261 5.77227   2
  30   3   2 54.2533 9.38830   1
 -31  -3  -2 17.5630 5.34569   2
  31   3   2 12.3083 4.17844   1
 -32  -3  -2 -3.6316 5.00575   2
  32   3   2 -1.7550 3.90658   1
 -33  -4   2 11.7956 6.10957   2
  33   4  -2 16.4940 4.75347   1
 -32  -4   2 167.006 12.1993   2
  32   4  -2 189.863 13.5318   1
  31  -4  -2 4.62191 3.34057   1
 -31  -4   2 0.70073 4.91110   2
  31   4  -2 3.59689 4.33966   1
 -30  -4   2 -2.1937 4.91525   2
  30  -4  -2 0.58101 3.19820   1
  30   4  -2 -2.3078 4.14648   1
 -29  -4   2 -0.9699 4.72915   2
  29   4  -2 -0.0382 4.04073   1
  28  -4  -2 9.45472 3.31019   1
 -28  -4   2 11.0047 4.88030   2
  28   4  -2 11.6735 4.16133   1
 -28   4   2 10.5694 4.69675   2
  27  -4  -2 4.97793 3.13416   3
  27  -4  -2 7.55679 3.13606   1
 -27  -4   2 9.33664 4.62861   2
 -27   4   2 9.60553 4.65816   2
  27   4  -2 5.56473 7.36638   1
  26  -4  -2 16.6010 3.21398   1
  26   4  -2 13.7519 3.90588   1
 -26   4   2 14.7370 8.76999   2
 -25  -4   2 14.4956 4.47888   2
  25  -4  -2 10.7014 3.06810   1
  25  -4  -2 13.5073 3.07017   3
  25   4  -2 10.1576 3.83358   1
 -25   4   2 19.2881 4.62814   2
 -24  -4   2 33.0302 4.66612   2
  24  -4  -2 22.2713 3.19929   3
  24  -4  -2 21.4701 3.20414   1
  24   4  -2 20.2139 3.84953   1
 -23  -4   2 0.50626 3.63888   2
  23  -4  -2 -0.3659 2.57981   3
  23  -4  -2 0.49855 2.63375   1
 -23   4   2 2.77583 3.78532   2
  23   4  -2 -0.0222 3.36213   1
  22  -4  -2 50.1247 6.29244   3
 -22  -4   2 53.9071 7.26572   2
  22  -4  -2 58.3670 6.80526   1
 -22   4   2 46.5646 4.91464   2
  21  -4  -2 -1.5942 2.25549   3
  21  -4  -2 -1.1961 2.30031   1
 -21  -4   2 -1.9710 3.10812   2
  20  -4  -2 432.823 17.2663   1
  20  -4  -2 396.108 16.8672   3
 -20  -4   2 435.064 17.3527   2
 -20   4   2 431.717 17.4856   2
  20   4  -2 410.966 18.2501   1
  19  -4  -2 2.25023 2.13397   1
 -19  -4   2 1.85589 2.93193   2
  19  -4  -2 1.73160 2.06000   3
  19   4  -2 0.54293 2.82482   1
  19   4  -2 4.01962 2.24213   3
 -19   4   2 4.13490 2.86730   2
  18  -4  -2 914.413 34.1670   1
  18  -4  -2 887.363 33.8847   3
 -18  -4   2 907.253 34.1825   2
  18   4  -2 929.795 34.8953   1
  18   4  -2 887.685 34.0230   3
 -18   4   2 939.202 34.2918   2
  17  -4  -2 0.56275 1.91144   1
 -17  -4   2 -1.5623 2.50633   2
  17  -4  -2 1.29397 1.69439   3
  17   4  -2 -2.9149 2.55659   1
 -17   4   2 1.01281 2.68223   2
  17   4  -2 2.21038 1.95412   3
  16  -4  -2 605.111 22.9650   3
  16  -4  -2 617.326 23.2646   1
 -16  -4   2 597.285 23.2317   2
  16   4  -2 615.467 23.1206   3
 -16   4   2 609.848 23.2437   2
  16   4  -2 607.170 23.9160   1
  15  -4  -2 0.74568 1.69928   1
 -15  -4   2 -0.2486 2.15022   2
  15  -4  -2 4.78232 1.61642   3
  15   4  -2 3.03599 1.64490   3
 -15   4   2 2.99812 2.23236   2
  15   4  -2 1.02561 2.18115   1
  14  -4  -2 173.899 8.22135   1
 -14  -4   2 173.595 8.16477   2
  14  -4  -2 183.379 7.85886   3
  14   4  -2 186.606 8.10616   3
  14   4  -2 178.299 9.17916   1
 -14   4   2 175.366 8.22351   2
 -13  -4   2 56.4868 4.63318   2
 -13  -4   2 62.4905 4.68361   1
  13  -4  -2 67.4118 4.18050   2
  13  -4  -2 66.6726 4.69108   1
  13   4  -2 56.5273 5.90026   1
  13   4  -2 64.0135 4.51050   3
 -13   4   2 58.4013 4.67552   2
  13   4  -2 59.7243 4.36455   2
  12  -4  -2 237.564 9.59648   2
 -12  -4   2 240.221 9.82050   2
 -12  -4   2 238.898 9.99330   1
  12  -4  -2 226.980 10.3437   1
 -12   4   2 230.882 9.79641   2
  12   4  -2 233.272 10.6043   1
  12   4  -2 256.282 9.72971   2
  12   4  -2 229.153 9.68595   3
  11  -4  -2 49.7349 3.46733   2
  11  -4  -2 48.2743 3.75013   1
 -11  -4   2 45.8701 3.87433   2
 -11  -4   2 53.6857 4.08129   1
  11   4  -2 39.2125 5.08381   1
  11   4  -2 50.1507 3.80939   3
  11   4  -2 55.1681 3.64583   2
 -11   4   2 43.2067 3.93311   2
  10  -4  -2 33.2110 2.79927   2
 -10  -4   2 30.2365 3.26866   2
 -10  -4   2 34.2325 3.46493   1
  10   4  -2 30.0521 3.08562   3
 -10   4   2 29.6170 3.34431   2
  10   4  -2 22.1487 4.35407   1
  10   4  -2 31.7179 3.09660   2
   9  -4  -2 39.1896 2.83515   2
   9  -4  -2 34.0471 2.83132   1
  -9  -4   2 33.6572 3.15836   2
  -9  -4   2 42.5822 3.41823   1
   9   4  -2 33.9148 4.22422   1
   9   4  -2 41.9050 3.05361   3
   9   4  -2 37.7870 2.94258   2
  -9   4   2 35.5820 3.17658   2
   8  -4  -2 195.479 7.58339   1
  -8  -4   2 184.189 7.71770   2
  -8  -4   2 193.966 8.00488   1
   8  -4  -2 191.396 7.60093   2
   8   4  -2 186.976 8.43738   1
   8   4  -2 190.324 7.67437   3
   8   4  -2 205.616 7.73201   2
  -8   4   2 186.069 7.75429   2
   7  -4  -2 354.186 13.1073   2
  -7  -4   2 350.975 13.4138   1
  -7  -4   2 330.433 13.1559   2
   7  -4  -2 356.675 13.1155   1
   7   4  -2 371.173 13.1798   2
   7   4  -2 350.324 13.6509   1
  -7   4   2 329.901 13.1358   2
   7   4  -2 356.038 13.0890   3
   6  -4  -2 352.379 13.0976   2
  -6  -4   2 326.106 13.1600   2
   6  -4  -2 344.488 13.1284   1
  -6  -4   2 363.953 13.4097   1
   6   4  -2 357.769 13.0770   3
   6   4  -2 369.572 13.1889   2
  -6   4   2 344.158 13.1431   2
   6   4  -2 361.855 13.5719   1
  -5  -4   2 -0.6080 0.97236   2
   5  -4  -2 -0.5624 0.64850   1
  -5  -4   2 1.31038 0.79757   1
   5   4  -2 -1.1987 0.90136   2
   5   4  -2 0.41699 1.02490   1
  -4  -4   2 3099.08 119.976   4
   4   4  -2 3399.56 120.475   4
   3  -4  -2 274.009 10.5970   1
   3  -4  -2 283.387 10.4244   2
  -3  -4   2 272.558 10.5432   2
  -3   4   2 272.485 10.5976   1
   3   4  -2 290.541 10.3444   3
   3   4  -2 290.663 10.5855   2
   3   4  -2 294.165 10.7730   1
   2  -4  -2 2478.67 92.2882   4
  -2  -4   2 2470.02 93.7097   4
   2   4  -2 2659.73 94.2092   4
   1  -4  -2 4.59919 0.70411   1
  -1  -4   2 4.45772 0.82183   2
  -1  -4   2 3.27610 0.66950   1
   1   4  -2 3.27494 0.72412   1
  -1   4   2 3.54189 0.74403   1
   1   4  -2 3.32814 0.80849   2
   0  -4   2 784.485 29.3143   2
   0  -4   2 807.830 29.2979   1
   0  -4  -2 831.506 29.3980   1
   0   4   2 830.661 29.2015   2
   0   4  -2 778.578 29.2904   1
   0   4  -2 838.388 29.3313   2
   0   4   2 789.070 29.3921   1
   1  -4   2 53.7333 2.65708   2
   1  -4   2 51.0382 2.46896   1
  -1  -4  -2 52.5662 3.15416   1
  -1  -4  -2 57.3522 2.37135   2
   1   4   2 56.7357 2.91464   1
  -1   4  -2 52.4174 2.49703   1
   1   4   2 57.8910 2.38378   2
  -2  -4  -2 252.642 9.51139   1
   2  -4   2 245.783 9.02542   3
   2  -4   2 246.711 9.31510   2
  -2  -4  -2 245.732 9.14785   2
   2  -4   2 245.837 9.14702   1
  -2   4  -2 241.811 9.15924   1
   2   4   2 241.132 9.42064   1
   2   4   2 264.193 9.15598   2
   3  -4   2 1.85726 0.47518   1
  -3  -4  -2 2.21261 0.70295   2
   3  -4   2 1.80715 0.45423   3
  -3  -4  -2 1.74535 0.65608   1
   3   4   2 2.23522 0.71189   2
  -3   4  -2 1.85168 0.52757   1
   3   4   2 1.78186 0.81169   1
   4  -4   2 149.646 5.62215   3
   4  -4   2 146.157 5.59887   1
  -4  -4  -2 152.443 5.99864   1
  -4  -4  -2 144.288 5.74087   2
   4   4   2 150.634 6.10981   1
   4   4   2 154.392 5.72798   2
  -4   4  -2 137.588 5.60308   1
  -5  -4  -2 39.5155 2.65454   1
   5  -4   2 36.4412 1.93251   1
   5  -4   2 39.3442 2.39965   2
   5  -4   2 40.2191 2.12374   3
  -5  -4  -2 34.9536 2.31797   2
   5   4   2 35.6511 2.56918   2
   5   4   2 34.4096 2.97080   1
   6  -4   2 190.651 7.33556   3
   6  -4   2 181.678 7.19130   1
   6  -4   2 189.615 7.48945   2
  -6  -4  -2 192.168 7.65282   1
  -6  -4  -2 188.194 7.44398   2
  -6  -4  -2 198.571 7.33607   3
   6   4   2 200.901 7.43067   2
   6   4   2 189.677 7.86797   1
   7  -4   2 44.7251 2.67985   3
  -7  -4  -2 49.3251 2.60542   3
  -7  -4  -2 44.5548 2.87083   2
   7  -4   2 42.4443 2.31341   1
   7  -4   2 39.2619 2.86418   2
  -7  -4  -2 44.1271 3.17753   1
   7   4   2 37.3434 3.67883   1
   7   4   2 50.1761 2.76435   2
  -8  -4  -2 21.0082 2.18393   3
   8  -4   2 15.0528 2.42632   2
   8  -4   2 18.9398 2.42600   3
  -8  -4  -2 18.9025 2.60859   2
   8   4   2 23.6962 2.38756   2
   9  -4   2 1.83767 1.25906   2
  -9  -4  -2 1.41214 1.07764   1
  -9  -4  -2 3.03757 1.45600   2
   9  -4   2 3.25106 1.02866   3
   9  -4   2 2.22295 0.90172   1
  -9  -4  -2 3.66416 0.91052   3
   9   4   2 -0.5384 1.43149   1
   9   4   2 3.48613 1.33714   2
  10  -4   2 2704.27 94.1287   2
 -10  -4  -2 2578.69 93.9755   3
 -10  -4  -2 2697.40 94.2609   1
  10   4   2 2221.72 95.2046   1
  10   4   2 2817.01 94.1199   2
  11  -4   2 7.27149 1.24151   1
 -11  -4  -2 7.50258 1.71441   2
 -11  -4  -2 5.49847 1.06448   3
 -11  -4  -2 5.97357 1.35467   1
  12  -4   2 1409.49 50.6114   3
  12  -4   2 1362.87 50.5480   1
 -12  -4  -2 1331.55 50.6970   2
 -12  -4  -2 1404.93 50.8196   1
  12  -4   2 1399.80 50.6838   2
 -12  -4  -2 1326.19 50.5028   3
  12   4   2 1457.05 50.6875   2
 -12   4  -2 1376.21 50.8112   2
  12   4   2 1443.71 51.1182   1
  13  -4   2 133.007 6.36258   1
  13  -4   2 149.502 6.46129   3
  13  -4   2 129.604 6.92387   2
 -13  -4  -2 129.480 6.61475   1
 -13  -4  -2 131.137 6.73841   2
 -13   4  -2 136.630 6.91210   2
  13   4   2 131.802 6.42634   2
  13   4   2 139.736 7.59683   1
 -14  -4  -2 27.8522 4.35790   2
  14  -4   2 36.8422 3.91219   1
  14  -4   2 33.9140 4.04945   3
 -14  -4  -2 36.7139 4.05021   1
 -14   4  -2 27.1317 4.62751   2
  15  -4   2 2.22268 1.61150   3
 -15  -4  -2 3.25975 2.20149   2
  15  -4   2 4.59507 1.96614   1
  15   4   2 -1.0534 2.15089   1
 -15   4  -2 3.42055 2.41841   2
  16  -4   2 108.460 6.16043   1
  16  -4   2 105.583 6.30870   3
 -16  -4  -2 104.990 6.60805   2
  16   4   2 102.273 7.62506   1
 -16   4  -2 115.854 6.82271   2
  17  -4   2 175.184 8.32520   3
 -17  -4  -2 172.832 8.71874   2
  17  -4   2 179.610 8.27000   1
 -17   4  -2 166.375 8.94639   2
  17   4   2 163.440 9.56273   1
  18  -4   2 135.975 7.83336   3
 -18  -4  -2 151.539 8.32292   2
  18  -4   2 159.336 7.79687   1
  18   4   2 145.374 9.28585   1
 -18   4  -2 156.417 8.59813   2
  19  -4   2 28.8243 5.03429   1
  19  -4   2 21.8982 2.59813   3
 -19  -4  -2 25.1088 3.48842   2
 -19   4  -2 24.9986 3.67772   2
 -20  -4  -2 49.0754 6.64664   2
  20  -4   2 50.1986 5.97534   3
  20  -4   2 57.2618 5.77397   1
 -20   4  -2 51.9672 7.05918   2
  20   4   2 39.5980 7.57942   1
 -21  -4  -2 9.74613 3.41870   2
  21  -4   2 10.5818 2.26475   1
 -21   4  -2 9.54776 3.60993   2
  21   4   2 3.96187 3.12710   1
  22  -4   2 2.33573 2.20697   1
 -22  -4  -2 0.68454 3.39731   2
  22   4   2 -2.0326 3.02256   1
  23  -4   2 16.2104 2.62497   1
 -23  -4  -2 22.4048 4.09344   2
  23   4   2 13.7742 3.62040   1
  24  -4   2 158.612 9.02010   1
 -24  -4  -2 163.756 10.1789   2
  24   4   2 155.878 10.9285   1
 -25  -4  -2 31.2927 4.68108   2
  25   4   2 21.7541 3.94234   1
 -26  -4  -2 154.998 13.1319   2
  26  -4   2 160.106 9.35420   1
  26   4   2 160.764 11.5934   1
  27  -4   2 1.67023 2.65953   1
 -27  -4  -2 -3.0008 4.19910   2
  27   4   2 -3.0430 3.62285   1
 -28  -4  -2 10.3679 4.48987   2
  28  -4   2 15.5284 2.93147   1
  28   4   2 12.1875 3.97484   1
  29  -4   2 3.89772 3.06505   1
 -29  -4  -2 -4.1071 4.30201   2
  29   4   2 -0.4244 3.75749   1
 -30  -4  -2 27.7239 5.40972   2
  30   4   2 25.6929 4.56300   1
 -31  -4  -2 -4.8238 4.77632   2
  31   4   2 -3.2691 3.98554   1
 -32  -4  -2 3.11393 5.21152   2
  32   4   2 2.13243 3.99997   1
 -32  -5   2 75.7110 10.1472   2
  32   5  -2 88.2866 11.6225   1
 -31  -5   2 1.23103 5.02084   2
  31   5  -2 3.40026 4.45849   1
  30  -5  -2 4.12416 3.19354   1
 -30  -5   2 -6.6393 4.76662   2
  30   5  -2 -5.0623 4.27400   1
  29  -5  -2 21.5702 5.75103   1
 -29  -5   2 21.6069 5.30321   2
  29   5  -2 20.1671 4.68072   1
 -28  -5   2 247.589 13.3441   2
  28  -5  -2 237.900 12.4884   1
  28   5  -2 234.455 14.5531   1
 -27  -5   2 18.1921 4.84074   2
  27  -5  -2 10.1245 2.97619   3
  27  -5  -2 17.2464 3.30324   1
  27   5  -2 11.6750 4.30667   1
 -26  -5   2 -0.0762 4.35459   2
  26  -5  -2 -1.1095 2.85893   1
  26   5  -2 -4.1565 3.74616   1
  25  -5  -2 -3.2082 2.64769   1
  25  -5  -2 -3.3831 2.59104   3
 -25  -5   2 -4.3168 3.98476   2
  25   5  -2 -4.2400 3.64633   1
  24  -5  -2 73.5653 7.55173   1
 -24  -5   2 66.6273 8.09139   2
  24  -5  -2 68.2481 7.09773   3
  24   5  -2 62.7160 9.52258   1
 -24   5   2 71.7777 8.56551   2
  23  -5  -2 -1.3849 2.37041   3
 -23  -5   2 -0.0144 3.59678   2
  23  -5  -2 0.13693 2.49257   1
  23   5  -2 -1.1096 3.35908   1
 -23   5   2 -1.1516 3.76328   2
 -22  -5   2 2.89702 3.57301   2
  22  -5  -2 4.75068 2.51770   1
  22  -5  -2 0.54664 2.30496   3
  22   5  -2 -0.5899 3.40676   1
 -22   5   2 -0.8698 3.69805   2
  21  -5  -2 -1.2751 2.22673   1
  21  -5  -2 -2.0184 2.13624   3
  20  -5  -2 100.931 7.06086   1
 -20  -5   2 95.9358 7.35008   2
  20  -5  -2 91.8764 6.68886   3
 -20   5   2 88.0923 7.69129   2
  20   5  -2 76.5666 9.03909   1
 -19  -5   2 6.98688 3.04081   2
  19  -5  -2 4.03850 2.16674   1
  19  -5  -2 5.15922 2.09815   3
  19   5  -2 2.10433 2.97717   1
 -19   5   2 4.97580 3.19668   2
  18  -5  -2 550.060 21.7820   3
  18  -5  -2 567.916 22.0522   1
 -18  -5   2 567.999 22.1326   2
  18   5  -2 581.791 23.1067   1
 -18   5   2 577.672 22.2515   2
  17  -5  -2 -0.7000 1.71130   3
 -17  -5   2 -2.3799 2.37186   2
  17  -5  -2 -2.4285 1.82213   1
 -17   5   2 -3.2414 2.50635   2
  16  -5  -2 3.89726 1.76771   3
  16  -5  -2 1.29462 1.46708   1
  16  -5  -2 0.84289 1.81878   1
 -16  -5   2 2.72195 2.43996   2
 -16   5   2 3.28922 2.58125   2
  16   5  -2 0.12817 2.44142   1
  16   5  -2 0.91536 1.86493   3
  15  -5  -2 1.53417 1.51564   3
 -15  -5   2 -3.1440 2.23798   2
  15   5  -2 -2.4173 2.37726   1
  15   5  -2 1.67625 1.68412   3
 -15   5   2 0.78644 2.36136   2
 -14  -5   2 586.005 22.7477   2
  14  -5  -2 597.095 22.7318   1
  14  -5  -2 591.621 22.5216   1
 -14   5   2 596.593 22.7857   2
  14   5  -2 621.027 22.6878   3
  14   5  -2 615.994 23.5342   1
  13  -5  -2 1.96467 1.60953   2
  13  -5  -2 -0.6022 1.43197   1
 -13   5   2 -0.7442 1.95937   2
  13   5  -2 -1.9469 2.49821   2
  12  -5  -2 561.336 20.8442   2
 -12  -5   2 541.646 21.1750   1
  12  -5  -2 561.144 20.7957   1
 -12  -5   2 542.407 20.9577   2
  12   5  -2 556.414 20.9071   3
 -12   5   2 558.860 21.0091   2
  12   5  -2 563.385 21.6457   1
  12   5  -2 569.219 20.9278   2
 -11  -5   2 -2.6370 1.62662   2
  11  -5  -2 -1.0779 1.01908   1
 -11  -5   2 -1.5688 1.29005   1
  11  -5  -2 -0.8613 1.33973   2
  11   5  -2 -0.7503 1.55977   2
  11   5  -2 -1.0119 1.27700   3
  10  -5  -2 793.123 28.8060   2
 -10  -5   2 792.349 29.1082   1
 -10  -5   2 742.754 28.8666   2
  10  -5  -2 800.545 28.8007   1
  10   5  -2 818.208 29.4407   1
 -10   5   2 660.826 29.3128   2
  10   5  -2 819.010 28.8257   3
  10   5  -2 844.264 28.9257   2
   9  -5  -2 49.2081 3.10277   2
  -9  -5   2 50.1335 3.72664   1
   9  -5  -2 46.9561 3.13652   1
   9   5  -2 51.9084 3.35550   3
   9   5  -2 49.8212 3.34505   2
   9   5  -2 42.9132 4.56354   1
  -9   5   2 49.7416 3.48382   2
   8  -5  -2 381.549 14.1184   2
  -8  -5   2 376.423 14.4550   1
  -8  -5   2 354.156 14.2144   2
   8  -5  -2 373.688 14.1181   1
   8   5  -2 374.891 14.0969   3
   8   5  -2 394.561 14.2287   2
   8   5  -2 378.233 14.7923   1
   7  -5  -2 10.6347 1.26385   2
   7  -5  -2 11.0503 2.13128   1
  -7  -5   2 9.67502 1.39531   2
  -7  -5   2 7.56997 1.25206   1
   7   5  -2 7.57802 1.05135   3
   6  -5  -2 19.3273 2.06011   1
   6  -5  -2 13.5224 2.01803   2
  -6  -5   2 18.6375 2.74937   1
  -6  -5   2 16.5533 2.46778   2
   6   5  -2 18.3753 2.27861   2
   6   5  -2 24.3143 2.07522   3
  -5  -5   2 12.7936 1.39534   2
   5  -5  -2 14.8894 1.98514   1
   5  -5  -2 17.2393 1.80768   2
  -5  -5   2 16.3821 2.50374   1
  -5   5   2 16.6843 2.42534   1
   5   5  -2 12.7408 2.04649   2
  -4  -5   2 1.73924 0.88677   1
  -4  -5   2 0.35456 1.01477   2
   4  -5  -2 1.27153 0.69426   1
   4   5  -2 -0.3072 0.98680   1
   4   5  -2 0.77449 0.94123   2
  -4   5   2 1.42459 0.90169   1
   3  -5  -2 158.659 6.29927   1
  -3  -5   2 149.966 6.27955   2
  -3  -5   2 161.752 6.44732   1
   3   5  -2 160.794 6.57971   1
   3   5  -2 166.753 6.28550   2
  -3   5   2 156.837 6.40256   1
  -2  -5   2 80.9361 3.72827   2
   2  -5  -2 84.3046 3.76745   1
  -2  -5   2 84.7614 3.81642   1
   2  -5  -2 82.2822 3.48474   2
   2   5  -2 84.9213 3.95195   1
  -2   5   2 81.5675 3.89241   1
   2   5  -2 86.6378 3.71765   2
  -1  -5   2 105.087 4.50560   1
  -1  -5   2 100.715 4.44508   2
   1  -5  -2 106.524 4.22048   2
   1  -5  -2 112.207 4.54477   1
   1   5  -2 113.254 4.45759   2
  -1   5   2 104.313 4.64684   1
   1   5  -2 103.737 4.54593   1
   0  -5  -2 79.4690 3.69179   1
   0  -5   2 80.6393 3.50062   1
   0  -5  -2 79.4572 3.32235   2
   0  -5   2 81.3547 3.59342   2
   0   5   2 80.0600 3.32148   2
   0   5   2 77.6875 3.79876   1
   0   5  -2 76.1222 3.54260   1
   0   5  -2 84.4568 3.59413   2
  -1  -5  -2 117.233 4.63013   2
   1  -5   2 121.203 4.74675   1
  -1  -5  -2 120.254 4.97810   1
   1  -5   2 114.502 4.87744   2
  -1   5  -2 116.514 4.78377   1
   1   5   2 115.647 5.08620   1
   1   5   2 124.865 4.65820   2
  -2  -5  -2 1927.32 73.2025   4
   2  -5   2 1851.21 71.7999   4
   2   5   2 1965.85 73.4098   4
  -2   5  -2 2024.88 72.2395   4
  -3  -5  -2 197.318 7.53343   1
   3  -5   2 191.603 7.06597   3
   3  -5   2 192.339 7.21151   1
  -3  -5  -2 185.330 7.23596   2
   3   5   2 189.474 7.64667   1
   3   5   2 197.345 7.24277   2
  -3   5  -2 183.032 7.23552   1
   4  -5   2 277.169 10.1924   3
   4  -5   2 285.042 10.2649   1
  -4  -5  -2 273.838 10.3315   2
  -4  -5  -2 290.474 10.5975   1
   4   5   2 274.484 10.6923   1
  -4   5  -2 259.366 10.2610   1
  -5  -5  -2 2.46250 0.97611   2
   5  -5   2 1.60990 0.60604   1
   5  -5   2 2.36996 0.65105   3
  -5  -5  -2 1.93195 0.86137   1
   5   5   2 2.30525 0.93286   2
   5   5   2 0.01660 1.08341   1
  -5   5  -2 0.50544 0.67065   1
  -6  -5  -2 50.9487 2.57861   3
  -6  -5  -2 47.9117 2.86750   2
  -6  -5  -2 44.7766 3.16461   1
   6  -5   2 46.7922 2.55468   3
   6  -5   2 47.0347 2.89542   2
   6  -5   2 48.9336 2.41531   1
   6   5   2 38.2360 3.67250   1
   6   5   2 49.9305 2.78537   2
  -7  -5  -2 -1.1224 1.12233   2
   7  -5   2 -0.1386 0.76143   3
  -7  -5  -2 0.12483 0.90523   1
  -7  -5  -2 0.03996 0.71290   3
   7  -5   2 -0.7463 0.62524   1
  -8  -5  -2 1.52071 1.04623   1
   8  -5   2 0.57388 0.89007   3
  -8  -5  -2 2.81012 0.85566   3
   8  -5   2 1.76761 0.71419   1
  -8  -5  -2 1.63021 1.31853   2
   8  -5   2 1.28457 1.19493   2
   8   5   2 0.29175 1.33898   1
   8   5   2 2.50196 1.22066   2
   9  -5   2 29.9939 2.74599   1
  -9  -5  -2 36.4758 3.29867   2
   9  -5   2 41.3457 3.02121   3
  -9  -5  -2 40.4847 3.50922   1
  -9  -5  -2 36.3250 2.74382   3
   9  -5   2 41.2267 3.09714   2
   9   5   2 43.7530 4.45637   1
   9   5   2 37.2887 3.06822   2
  10  -5   2 1628.00 58.0100   3
  10  -5   2 1572.83 57.8587   1
 -10  -5  -2 1571.69 57.9636   3
 -10  -5  -2 1413.88 58.3473   2
  10  -5   2 1649.41 58.1520   2
 -10  -5  -2 1616.71 58.2911   1
  10  -5   2 1575.20 57.9399   1
  10   5   2 1711.12 58.1185   2
  10   5   2 1666.34 58.5437   1
  11  -5   2 125.689 5.91588   2
  11  -5   2 130.096 5.91204   3
 -11  -5  -2 118.591 5.55020   3
 -11  -5  -2 123.078 6.17061   1
 -11  -5  -2 128.475 6.04102   2
  11  -5   2 119.703 5.65197   1
  11  -5   2 125.211 5.39878   1
  11   5   2 137.288 5.81673   2
  11   5   2 128.555 7.01660   1
 -12  -5  -2 428.432 16.8713   1
 -12  -5  -2 436.713 16.7599   2
  12  -5   2 437.398 16.4851   1
  12  -5   2 439.761 16.6878   2
 -12  -5  -2 403.331 16.4182   3
  12  -5   2 440.725 16.3108   1
  12  -5   2 443.412 16.5915   3
  12   5   2 450.794 17.3918   1
  12   5   2 451.770 16.6316   2
 -13  -5  -2 63.4560 4.82991   1
 -13  -5  -2 68.0428 4.84908   2
  13  -5   2 78.7017 4.54108   3
  13  -5   2 67.7228 4.40735   1
 -13  -5  -2 63.9500 4.33857   3
  13  -5   2 67.4802 3.90408   1
  13   5   2 64.1126 6.09826   1
  13   5   2 70.7404 4.50890   2
 -14  -5  -2 97.5471 5.99409   2
  14  -5   2 110.754 5.48411   1
  14  -5   2 102.399 4.95170   1
  14  -5   2 100.474 5.66066   3
  14   5   2 99.2382 7.06824   1
  15  -5   2 -0.8590 1.47303   1
 -15  -5  -2 -3.6830 2.18634   2
  15  -5   2 -1.8955 1.15018   1
  15   5   2 -3.5547 2.11929   1
  16  -5   2 116.536 6.31745   1
 -16  -5  -2 117.784 6.85274   2
  16  -5   2 116.606 6.48647   3
  16   5   2 109.264 7.98054   1
  17  -5   2 4.36227 1.78224   1
  17  -5   2 5.22302 1.95750   3
 -17  -5  -2 1.70169 2.52177   2
  18  -5   2 30.6153 4.94040   3
  18  -5   2 23.3885 4.73582   1
 -18  -5  -2 24.7112 3.24666   2
  18   5   2 20.5365 3.27395   1
  19  -5   2 11.2581 2.05550   1
  19  -5   2 10.8482 2.27190   3
 -19  -5  -2 10.9348 3.11862   2
 -20  -5  -2 338.589 14.3013   2
  20  -5   2 321.820 13.7381   3
  20  -5   2 330.602 13.5948   1
  20   5   2 316.220 15.1603   1
  21  -5   2 11.0294 2.23693   1
 -21  -5  -2 10.8376 3.45741   2
  21   5   2 4.66544 3.26359   1
  22  -5   2 5.52084 2.20292   1
 -22  -5  -2 7.00597 3.53327   2
  22   5   2 1.29718 3.28970   1
 -23  -5  -2 -0.5142 3.57934   2
  23  -5   2 -0.3538 2.16577   1
  23   5   2 -2.4355 3.32028   1
  24  -5   2 179.197 9.48645   1
 -24  -5  -2 188.127 10.8996   2
  24   5   2 184.639 12.0140   1
 -25  -5  -2 62.9103 8.33595   2
  25  -5   2 71.6900 6.62188   1
  25   5   2 57.1186 9.57967   1
 -26  -5  -2 36.3010 4.95417   2
  26   5   2 31.4786 4.57169   1
 -27  -5  -2 -2.9247 4.25588   2
  27  -5   2 4.91740 2.52045   1
  27   5   2 0.63245 6.34900   1
 -28  -5  -2 -5.6755 4.24991   2
  28  -5   2 2.38066 2.61585   1
  28   5   2 1.93084 3.90941   1
 -29  -5  -2 -6.1958 4.40605   2
  29   5   2 -2.8160 3.93795   1
 -30  -5  -2 -5.5801 4.45062   2
  30   5   2 -0.8772 4.08469   1
 -31  -5  -2 0.18267 4.68549   2
  31   5   2 -2.2912 4.05963   1
 -32  -5  -2 59.3521 9.62967   2
  32   5   2 50.9412 10.0949   1
 -32  -6   2 37.9010 5.99461   2
 -31  -6   2 5.75787 4.90285   2
  31   6  -2 0.76322 4.51999   1
  30  -6  -2 75.3062 8.46913   1
 -30  -6   2 57.1656 9.51773   2
  30   6  -2 55.9164 11.3297   1
 -29  -6   2 -0.1935 4.81402   2
  29   6  -2 -3.8099 4.34409   1
  28  -6  -2 3.50804 3.01192   1
 -28  -6   2 4.02542 4.67024   2
  28   6  -2 4.59803 4.32836   1
  27  -6  -2 22.4588 3.44457   3
  27  -6  -2 20.2032 3.35517   1
 -27  -6   2 26.7414 5.03740   2
  27   6  -2 16.8024 4.51363   1
 -26  -6   2 2.98316 4.21526   2
  26  -6  -2 1.76378 2.82822   1
  26  -6  -2 0.58984 3.27020   3
  25  -6  -2 16.1165 3.04734   1
  25  -6  -2 15.1456 3.09060   3
 -25  -6   2 16.3953 4.59830   2
  25   6  -2 8.32362 4.14409   1
 -24  -6   2 19.0718 4.23659   2
  24  -6  -2 14.9841 2.97047   3
  24  -6  -2 16.2916 2.94753   1
  24   6  -2 10.3183 3.93986   1
  23  -6  -2 7.28004 2.66487   1
 -23  -6   2 6.91716 3.85048   2
  23  -6  -2 7.97100 2.60343   3
  23   6  -2 7.39714 3.68602   1
  22  -6  -2 308.628 13.5455   1
 -22  -6   2 310.374 13.9416   2
  22  -6  -2 291.797 13.1847   3
  22   6  -2 303.120 15.3343   1
  21  -6  -2 14.7617 2.55680   1
  21  -6  -2 15.5659 2.54157   3
 -21  -6   2 17.7188 3.71024   2
  20  -6  -2 14.1409 2.37890   3
 -20  -6   2 17.7643 3.49101   2
  20  -6  -2 16.2382 2.52387   1
  20   6  -2 8.83273 3.37529   1
  19  -6  -2 91.2495 6.27147   3
  19  -6  -2 92.4417 6.65501   1
 -19  -6   2 83.0399 7.14515   2
  18  -6  -2 9.73277 2.11888   1
 -18  -6   2 11.7462 2.89798   2
  18  -6  -2 12.5030 2.15047   3
  18   6  -2 7.74232 3.18550   1
  17  -6  -2 15.1611 2.16038   1
 -17  -6   2 15.0647 2.76855   2
 -17   6   2 11.3375 2.93189   2
  17   6  -2 11.2824 2.99896   1
  16  -6  -2 384.817 15.6250   1
  16  -6  -2 399.728 15.6592   3
  16  -6  -2 404.743 15.9330   1
 -16  -6   2 402.493 16.0373   2
  16   6  -2 409.875 17.1273   1
  15  -6  -2 32.5897 4.06074   1
 -15  -6   2 44.9230 4.94858   2
  15  -6  -2 35.1054 4.70831   1
  15   6  -2 38.2793 6.78104   1
  14  -6  -2 1506.40 55.6076   1
 -14  -6   2 1500.26 55.6758   2
  14  -6  -2 1557.76 55.5002   1
  14   6  -2 1525.56 56.3102   1
  13  -6  -2 10.5886 1.45816   1
  13  -6  -2 11.1773 1.68609   1
  13  -6  -2 14.6220 2.21591   2
 -13  -6   2 11.6688 2.17969   2
  13   6  -2 6.97140 2.45971   1
 -12  -6   2 101.120 5.71545   2
  12  -6  -2 110.675 5.20307   2
  12  -6  -2 103.602 5.10724   1
  12   6  -2 96.9629 5.41960   2
  12   6  -2 96.6185 7.02446   1
 -11  -6   2 0.18445 1.77409   2
  11  -6  -2 -0.3855 1.05799   1
  11  -6  -2 -0.3639 1.47035   2
 -11  -6   2 -1.7064 1.37038   1
  11   6  -2 -0.0947 1.61159   2
  10  -6  -2 294.693 11.3181   1
  10  -6  -2 295.523 11.3270   2
 -10  -6   2 276.744 11.4985   2
 -10  -6   2 279.735 11.7338   1
  10   6  -2 297.536 12.3719   1
  10   6  -2 307.048 11.5105   2
  -9  -6   2 118.088 5.93050   1
   9  -6  -2 125.287 5.33159   2
   9  -6  -2 120.467 5.37691   1
  -9  -6   2 112.953 5.63745   2
   9   6  -2 121.790 5.54213   2
   9   6  -2 116.866 6.66969   1
   8  -6  -2 643.994 23.9841   2
   8  -6  -2 638.157 24.0013   1
  -8  -6   2 627.271 24.2781   1
   8   6  -2 669.422 24.6036   1
   8   6  -2 682.293 24.1111   2
  -7  -6   2 210.278 8.70880   2
  -7  -6   2 225.097 8.95821   1
   7  -6  -2 217.438 8.59206   1
   7  -6  -2 223.241 8.53758   2
   7   6  -2 210.610 9.47792   1
   7   6  -2 227.186 8.71473   2
  -6  -6   2 701.654 25.8200   1
  -6  -6   2 659.482 25.6127   2
   6  -6  -2 711.505 25.5235   2
   6  -6  -2 698.320 25.5918   1
   6   6  -2 723.629 25.6241   2
   6   6  -2 721.229 26.0171   1
  -6   6   2 670.067 25.6409   1
   5  -6  -2 122.435 5.15598   1
  -5  -6   2 111.464 5.29294   2
   5  -6  -2 125.515 4.99987   2
  -5  -6   2 128.678 5.54620   1
  -5   6   2 114.576 5.31194   1
   5   6  -2 121.234 5.83380   1
   5   6  -2 121.149 5.19886   2
  -4  -6   2 55.4036 3.23502   1
   4  -6  -2 46.2160 2.84770   1
  -4  -6   2 40.1814 3.02932   2
   4   6  -2 46.0679 2.93012   2
  -4   6   2 46.6873 3.23259   1
   4   6  -2 49.1499 3.60941   1
  -3  -6   2 581.792 21.3272   1
   3  -6  -2 556.579 21.0904   2
   3  -6  -2 601.876 21.2751   1
  -3  -6   2 546.097 21.1963   2
   3   6  -2 577.001 21.4096   1
  -3   6   2 572.675 21.3069   1
   3   6  -2 607.339 21.2279   2
   2  -6  -2 1018.95 35.2799   1
  -2  -6   2 924.992 35.1741   2
  -2  -6   2 972.909 35.2681   1
   2  -6  -2 937.774 35.0638   2
  -2   6   2 945.004 35.2764   1
   2   6  -2 951.385 35.2956   1
   2   6  -2 1027.58 35.2157   2
   1  -6  -2 543.343 20.3285   2
   1  -6  -2 584.304 20.5746   1
  -1  -6   2 558.933 20.5063   1
  -1  -6   2 538.886 20.4644   2
  -1   6   2 538.762 20.5656   1
   1   6  -2 545.398 20.5300   1
   1   6  -2 593.250 20.4995   2
   0  -6  -2 2090.87 75.7135   1
   0   6  -2 2130.48 75.6333   2
   0   6   2 2065.31 75.5007   2
  -1  -6  -2 39.1918 2.41431   2
   1  -6   2 38.4953 2.90031   1
   1  -6   2 51.0140 2.76000   2
  -1  -6  -2 46.9557 2.89276   1
  -1   6  -2 45.3490 2.76058   1
   1   6   2 34.8887 2.36649   2
   1   6   2 48.3834 3.17038   1
   2  -6   2 311.847 11.8693   2
  -2  -6  -2 341.133 12.0195   1
   2  -6   2 311.475 11.7573   1
  -2  -6  -2 314.071 11.7061   2
   2   6   2 314.437 12.0594   1
  -2   6  -2 301.353 11.7881   1
  -3  -6  -2 0.03313 0.79894   1
   3   6   2 -0.2041 0.99751   1
   3   6   2 -1.2126 0.89630   2
  -4  -6  -2 0.98122 0.86695   1
  -4  -6  -2 0.80430 0.94029   2
   4  -6   2 0.61052 0.66943   1
   4   6   2 -1.1455 1.06100   1
   4   6   2 0.90316 0.95164   2
   5  -6   2 1.44836 0.69811   1
   5  -6   2 3.06757 0.67037   3
  -5  -6  -2 1.46951 0.95983   1
  -5  -6  -2 2.00733 1.03341   2
   5   6   2 0.88657 1.02974   2
   5   6   2 0.06426 1.22415   1
  -5   6  -2 0.70989 0.80281   1
   6  -6   2 602.907 21.3926   2
  -6  -6  -2 577.952 21.5330   1
  -6  -6  -2 545.340 21.2668   2
   6  -6   2 580.745 21.1581   1
   6  -6   2 554.410 21.1233   3
   6   6   2 581.414 21.7115   1
   6   6   2 610.754 21.2855   2
   7  -6   2 10.8226 1.82053   1
   7  -6   2 15.0417 2.03684   3
  -7  -6  -2 9.42250 1.41833   2
  -7  -6  -2 12.9899 2.01700   3
  -7  -6  -2 15.0582 2.77003   1
   7  -6   2 9.17616 1.35017   2
   7   6   2 10.0576 1.39645   2
   8  -6   2 135.815 5.74106   2
   8  -6   2 126.537 5.43695   3
  -8  -6  -2 126.070 5.39397   3
  -8  -6  -2 122.163 5.70457   2
  -8  -6  -2 128.770 5.97505   1
   8   6   2 133.038 6.57808   1
   8   6   2 134.954 5.64435   2
   9  -6   2 38.3516 2.44489   1
  -9  -6  -2 34.9941 2.69843   3
   9  -6   2 39.3933 2.91220   3
  -9  -6  -2 36.0500 3.54903   1
   9  -6   2 33.1897 3.18162   2
  -9  -6  -2 28.2602 3.91099   2
   9   6   2 29.5922 4.41613   1
   9   6   2 38.7236 3.08019   2
  10  -6   2 38.4393 3.06540   3
  10  -6   2 33.4794 3.19768   2
 -10  -6  -2 36.0785 3.70178   1
 -10  -6  -2 37.8187 2.80155   3
 -10  -6  -2 30.6432 3.43960   2
  10  -6   2 33.5139 2.56035   1
  10  -6   2 27.8378 2.84913   1
  10   6   2 38.6710 3.15685   2
  10   6   2 24.8088 4.64887   1
  11  -6   2 57.9357 3.78055   1
 -11  -6  -2 63.6836 3.65771   3
  11  -6   2 62.1400 4.09669   2
 -11  -6  -2 64.0868 4.43912   1
  11  -6   2 71.4391 3.96516   3
  11  -6   2 61.3278 3.41998   1
 -11  -6  -2 58.5436 4.34263   2
  11   6   2 62.7878 4.06842   2
  11   6   2 60.0611 5.53314   1
 -12  -6  -2 11.1903 2.05046   2
  12  -6   2 10.0854 1.38923   1
  12  -6   2 9.81267 1.18759   1
 -12  -6  -2 6.95412 1.25885   3
  12  -6   2 11.6941 1.53815   3
 -12  -6  -2 11.6840 1.78882   1
  12   6   2 7.22482 2.18308   1
  12   6   2 12.4871 1.95261   2
 -13  -6  -2 54.0776 4.80898   2
  13  -6   2 64.8589 4.17484   1
  13  -6   2 63.0336 3.63542   1
  13  -6   2 61.6074 4.40682   3
  13   6   2 55.0704 6.15320   1
  13   6   2 62.9216 4.58573   2
  14  -6   2 80.2623 5.09786   3
  14  -6   2 86.8093 4.33585   1
 -14  -6  -2 72.4486 5.42625   2
  14  -6   2 85.2025 4.90726   1
  14   6   2 72.1822 6.90482   1
  15  -6   2 72.5303 4.88091   1
  15  -6   2 75.4532 5.08221   3
 -15  -6  -2 60.3164 5.47848   2
  15  -6   2 71.0765 4.16684   1
  15   6   2 62.7131 6.96014   1
  16  -6   2 163.341 7.26270   1
  16  -6   2 169.644 7.72756   1
 -16  -6  -2 167.868 8.41502   2
  16  -6   2 170.680 7.94186   3
  16   6   2 158.011 9.78339   1
  17  -6   2 -1.4813 1.29826   1
  17  -6   2 -2.8861 1.72013   3
  17  -6   2 -2.6282 1.57144   1
  18  -6   2 4.85391 1.80649   1
 -18  -6  -2 3.31592 2.78537   2
  18  -6   2 3.72007 2.05385   3
  18  -6   2 4.78914 1.50336   1
  18   6   2 -1.7242 2.87307   1
  19  -6   2 83.8874 5.44495   1
  19  -6   2 96.4123 6.03676   1
  19  -6   2 87.1168 6.29572   3
 -19  -6  -2 94.7508 7.07002   2
 -20  -6  -2 0.22746 3.16540   2
  20  -6   2 0.55664 2.16394   3
  20  -6   2 -1.4520 2.14715   1
  20  -6   2 0.05368 1.86906   1
  20   6   2 -0.4565 3.15171   1
 -21  -6  -2 0.67491 3.23772   2
  21  -6   2 2.14684 1.97851   1
  21   6   2 -1.7961 3.21390   1
 -22  -6  -2 57.5054 7.26525   2
  22  -6   2 64.7857 5.95941   1
  22   6   2 56.2435 8.93457   1
 -23  -6  -2 0.68357 3.53319   2
  23  -6   2 2.60875 2.14723   1
  23   6   2 -2.7307 3.50562   1
  24  -6   2 43.6598 5.77634   1
 -24  -6  -2 43.4315 7.61525   2
  24   6   2 26.0617 4.33343   1
  25  -6   2 115.826 7.54487   1
 -25  -6  -2 115.205 9.54983   2
  25   6   2 104.097 10.5701   1
 -26  -6  -2 18.3976 4.46813   2
  26  -6   2 17.7657 2.70854   1
  26   6   2 11.2179 4.69618   1
 -27  -6  -2 -4.8853 4.14416   2
  27  -6   2 1.17676 2.37010   1
  27   6   2 -4.9123 3.84328   1
 -28  -6  -2 18.7689 4.82385   2
  28   6   2 14.3413 4.36357   1
 -29  -6  -2 -1.8098 4.55147   2
  29   6   2 -0.6301 4.10156   1
 -30  -6  -2 28.3663 5.27717   2
  30   6   2 28.2199 4.88213   1
 -31  -6  -2 29.6452 5.28088   2
  31   6   2 22.7302 4.72309   1
 -32  -6  -2 0.00358 4.82481   2
  32   6   2 0.59062 4.25840   1
 -32  -7   2 1.40548 5.40996   2
  32   7  -2 4.71029 4.89905   1
 -31  -7   2 0.09631 5.09134   2
  31   7  -2 2.27770 4.58627   1
 -30  -7   2 5.01636 4.82122   2
  30   7  -2 5.37592 4.75639   1
 -29  -7   2 -1.8993 4.78209   2
  29   7  -2 -5.2405 4.39725   1
 -28  -7   2 20.4441 4.93935   2
  28  -7  -2 13.3681 3.17992   1
  28   7  -2 13.6235 4.70573   1
  27  -7  -2 3.75624 2.92155   3
 -27  -7   2 6.06590 4.66594   2
  27  -7  -2 3.26247 3.02489   1
  27   7  -2 4.11133 4.46841   1
  26  -7  -2 -0.9095 2.76545   3
  26  -7  -2 -0.1947 2.72391   1
 -26  -7   2 -0.8325 4.24420   2
[truncated: 2,615,485 more chars]
