# Supplementary material for: Synthesis and crystal structure of a penta­copper(II) 12-metallacrown-4: cis-di­aqua­tetra­kis­(di­methyl­formamide-κO)manganese(II) tetra­kis­(μ3-N,2-dioxido­benzene-1-carboximidate)penta­copper(II) di­methyl­formamide monosolvate
Source: Acta Crystallogr E Crystallogr Commun. 2020 Apr 30;76(Pt 5):747–51. doi: 10.1107/S2056989020005770 (PMC7199261; doi:10.1107/S2056989020005770)
Supplement: Supplementary file 2 [file e-76-00747-Isup2.hkl]

data_I                                                                          
_shelx_title ' GV3_03B_0m in P2(1)/n'                                           
_shelx_refln_list_code          4                                               
_shelx_F_calc_maximum      534.45                                               
_exptl_crystal_F_000      2792.00                                               
_reflns_d_resolution_high  0.5689                                               
                                                                                
loop_                                                                           
 _space_group_symop_operation_xyz                                               
 'x, y, z'                                                                      
 '-x+1/2, y+1/2, -z+1/2'                                                        
 '-x, -y, -z'                                                                   
 'x-1/2, -y-1/2, z-1/2'                                                         
                                                                                
_cell_length_a    19.0669                                                       
_cell_length_b    14.2943                                                       
_cell_length_c    19.3450                                                       
_cell_angle_alpha  90.000                                                       
_cell_angle_beta   95.148                                                       
_cell_angle_gamma  90.000                                                       
                                                                                
_shelx_F_squared_multiplier     1.000                                           
                                                                                
loop_                                                                           
 _refln_index_h                                                                 
 _refln_index_k                                                                 
 _refln_index_l                                                                 
 _refln_F_squared_calc                                                          
 _refln_F_squared_meas                                                          
 _refln_F_squared_sigma                                                         
 _refln_observed_status                                                         
   4   0   0      33207.29      31970.07      1153.90 o                         
   6   0   0      21281.34      22624.71       402.50 o                         
   8   0   0      62958.48      63365.48      2286.87 o                         
  10   0   0       7865.02       9221.06       177.52 o                         
  12   0   0        450.47        266.08        21.03 o                         
  14   0   0      45985.91      47191.37       768.42 o                         
  16   0   0      39886.66      41106.33       869.41 o                         
  18   0   0        308.02         78.29        37.33 o                         
  20   0   0      12867.33      13815.86       318.23 o                         
  22   0   0        803.88        464.36        70.25 o                         
  24   0   0       1241.43       1058.22       147.81 o                         
  26   0   0         20.97        -66.17        66.17 o                         
  28   0   0        427.08        288.52        77.82 o                         
  30   0   0      10471.50      13087.31       408.10 o                         
  32   0   0         91.30         35.92       117.49 o                         
   3   1   0         42.14         52.61         4.94 o                         
   4   1   0       1935.00       2310.95        42.77 o                         
   5   1   0       3218.52       3591.29        50.63 o                         
   6   1   0      53977.31      53062.10      1285.30 o                         
   7   1   0       1917.71       2776.03        55.07 o                         
   8   1   0      36023.02      35500.84       455.10 o                         
   9   1   0       4097.53       4409.29        62.93 o                         
  10   1   0      56029.66      56317.29       911.67 o                         
  11   1   0       2286.76       3230.84        91.40 o                         
  12   1   0       2791.55       2889.67        49.82 o                         
  13   1   0        575.28        412.89        30.28 o                         
  14   1   0       8991.90       9644.16       127.40 o                         
  15   1   0        287.29        261.12        20.00 o                         
  16   1   0         11.65        -24.45        24.45 o                         
  17   1   0       1480.55       1458.40        61.39 o                         
  18   1   0        801.58        523.26        29.81 o                         
  19   1   0          7.61        -35.76        35.76 o                         
  20   1   0       6362.88       6568.94       126.68 o                         
  21   1   0        213.22         68.46        32.68 o                         
  22   1   0         11.42        -53.55        54.07 o                         
  23   1   0        814.12        650.87        53.05 o                         
  24   1   0      10866.21      12452.41       263.99 o                         
  25   1   0        235.26        224.22        47.98 o                         
  26   1   0         29.46        -47.05        47.05 o                         
  27   1   0        100.95         38.09        50.49 o                         
  28   1   0        960.98       1018.78        87.93 o                         
  29   1   0          5.30         26.26        55.36 o                         
  30   1   0        442.27        692.87       105.87 o                         
  31   1   0        200.65        213.77        59.04 o                         
  32   1   0        416.19        315.40        62.57 o                         
  33   1   0        135.78         58.19       155.15 o                         
   1   2   0        953.84        886.45        23.63 o                         
   2   2   0       1632.10       2364.88        37.73 o                         
   3   2   0        326.31        500.50        15.59 o                         
   4   2   0       9933.60      10713.87       138.94 o                         
   5   2   0       2488.36       2506.22        45.96 o                         
   6   2   0       1483.87       1751.64        33.53 o                         
   7   2   0       2963.65       3259.32        52.48 o                         
   8   2   0      10304.60      10922.06       136.33 o                         
   9   2   0       5951.83       6288.11        83.35 o                         
  10   2   0        259.87        860.63        42.36 o                         
  11   2   0         53.54         42.58        12.07 o                         
  12   2   0      11586.23      11617.92       148.03 o                         
  13   2   0       3138.31       3304.38        55.52 o                         
  14   2   0        837.94        504.88        48.28 o                         
  15   2   0       1539.38       1623.42        60.97 o                         
  16   2   0       7360.75       7061.88       124.54 o                         
  17   2   0       2460.30       2492.46        70.50 o                         
  18   2   0       3141.43       3137.71        80.71 o                         
  19   2   0       1646.04       1460.12        75.19 o                         
  20   2   0        602.23        431.84        42.78 o                         
  21   2   0       1541.38       1717.03        84.48 o                         
  22   2   0        553.66        300.31        51.11 o                         
  23   2   0        779.46        576.47        42.23 o                         
  24   2   0       1052.22       1326.04       106.41 o                         
  25   2   0        192.75        180.67        48.27 o                         
  26   2   0        906.92        753.64        74.52 o                         
  27   2   0        321.92        228.72        52.26 o                         
  28   2   0        688.98        565.77        60.89 o                         
  29   2   0       1135.74       1305.32       123.15 o                         
  30   2   0       1143.30       1488.67       126.43 o                         
  31   2   0         22.65         24.26        62.20 o                         
  32   2   0        413.75        304.07        87.80 o                         
  33   2   0        357.12        379.73        90.35 o                         
   1   3   0        617.81        750.71        28.35 o                         
   2   3   0      14191.04      15436.36       228.80 o                         
   3   3   0       5221.79       5444.69        77.31 o                         
   4   3   0        549.20        625.27        20.17 o                         
   5   3   0        729.92        633.81        21.38 o                         
   6   3   0      14478.82      14423.07       187.29 o                         
   7   3   0          9.06         -3.35         9.26 o                         
   8   3   0      42817.46      42440.87       581.01 o                         
   9   3   0       9112.82       9969.20       126.12 o                         
  10   3   0       5481.22       5487.63        75.72 o                         
  11   3   0         10.48        124.81        12.84 o                         
  12   3   0      18574.12      19706.20       258.77 o                         
  13   3   0       1498.66       1432.60        71.24 o                         
  14   3   0        387.19        290.32        21.78 o                         
  15   3   0        227.90        223.55        20.74 o                         
  16   3   0       8226.46       9144.35       167.82 o                         
  17   3   0         24.82        -27.84        27.84 o                         
  18   3   0       8705.24       9599.06       179.35 o                         
  19   3   0        416.76        346.24        32.34 o                         
  20   3   0       4189.18       4706.12       115.64 o                         
  21   3   0         21.50        -38.79        38.79 o                         
  22   3   0         58.47        -45.69        45.69 o                         
  23   3   0        486.14        269.55        38.72 o                         
  24   3   0       6321.13       7285.54       179.95 o                         
  25   3   0       1220.14       1472.00       110.24 o                         
  26   3   0        559.81        368.27        57.57 o                         
  27   3   0         17.03        -17.38        49.31 o                         
  28   3   0        436.95        295.91        56.64 o                         
  29   3   0        451.96        402.33        62.94 o                         
  30   3   0          2.40         12.18        60.13 o                         
  31   3   0        182.80        211.44        67.46 o                         
  32   3   0         33.94        143.20        87.87 o                         
  33   3   0        393.27        588.80       156.59 o                         
   0   4   0      94361.37      91649.84      2658.84 o                         
   1   4   0       7741.94       7571.92       106.13 o                         
   2   4   0         38.98         63.14         8.96 o                         
   3   4   0       9858.86       9263.46       140.11 o                         
   4   4   0      33579.20      29739.42       439.65 o                         
   5   4   0        100.51         93.03         8.25 o                         
   6   4   0      11382.80      11077.58       155.42 o                         
   7   4   0       1945.51       1763.95        43.08 o                         
   8   4   0        319.92        245.03        35.73 o                         
   9   4   0        739.23        695.15        34.40 o                         
  10   4   0      24866.26      23725.38       465.40 o                         
  11   4   0        723.35        791.99        33.24 o                         
  12   4   0       1471.79       1408.74        60.66 o                         
  13   4   0        102.13         33.57        16.24 o                         
  14   4   0        893.28        661.22        52.91 o                         
  15   4   0         48.64         33.20        23.34 o                         
  16   4   0       1371.23       1020.29        61.81 o                         
  17   4   0        257.41        221.87        27.99 o                         
  18   4   0      17512.58      19174.09       327.79 o                         
  19   4   0         95.92        121.95        30.47 o                         
  20   4   0      11262.31      11824.42       217.38 o                         
  21   4   0          4.46        -32.82        40.87 o                         
  22   4   0        672.37        404.94        38.80 o                         
  23   4   0        146.11          9.39        36.61 o                         
  24   4   0       1386.62       1378.54        92.82 o                         
  25   4   0        387.00        311.56        49.54 o                         
  26   4   0        199.38         99.45        60.09 o                         
  27   4   0        266.85        147.89        55.77 o                         
  28   4   0         22.11        -56.10        56.10 o                         
  29   4   0          0.19        -20.71        57.47 o                         
  30   4   0        669.06        504.79        72.91 o                         
  31   4   0        125.77        170.95        86.94 o                         
  32   4   0       2088.49       2802.70       209.08 o                         
   1   5   0        128.15         63.64        10.45 o                         
   2   5   0      13456.04      13323.35       199.68 o                         
   3   5   0       5676.97       5598.22        87.92 o                         
   4   5   0      25469.77      24770.57       339.76 o                         
   5   5   0       2029.69       1726.96        35.13 o                         
   6   5   0       7104.99       7121.01       111.76 o                         
   7   5   0       1150.78       1086.21        38.56 o                         
   8   5   0       1990.85       1847.85        38.55 o                         
   9   5   0         22.45        -10.98        10.98 o                         
  10   5   0      57433.17      55757.98       824.44 o                         
  11   5   0         12.38        -16.55        16.55 o                         
  12   5   0       1236.55       1175.57        41.94 o                         
  13   5   0        476.20        285.93        18.00 o                         
  14   5   0        179.31        117.22        20.22 o                         
  15   5   0       1225.80       1100.58        59.81 o                         
  16   5   0          0.79        -24.92        24.92 o                         
  17   5   0         14.36        -29.99        29.99 o                         
  18   5   0         33.80        -29.38        29.38 o                         
  19   5   0        144.65         12.12        36.42 o                         
  20   5   0       5987.94       6322.73       137.15 o                         
  21   5   0         28.57         43.07        38.27 o                         
  22   5   0        170.36         51.22        37.03 o                         
  23   5   0        337.63        185.71        39.22 o                         
  24   5   0       8920.99       9837.54       218.44 o                         
  25   5   0       1496.21       1654.58       125.86 o                         
  26   5   0        128.64         23.44        53.03 o                         
  27   5   0          5.93        -34.89        55.77 o                         
  28   5   0       1442.11       1590.32       136.59 o                         
  29   5   0         14.29         45.36        57.92 o                         
  30   5   0         44.65        -22.26        90.17 o                         
  31   5   0         34.95        -54.98        86.26 o                         
  32   5   0       1392.99       1868.06       200.77 o                         
   0   6   0      45535.19      45919.63      1172.87 o                         
   1   6   0       6233.49       6549.15        94.47 o                         
   2   6   0       1973.94       1737.93        33.65 o                         
   3   6   0       8713.10       8520.08       121.24 o                         
   4   6   0       1934.13       2385.81        41.49 o                         
   5   6   0        317.38        244.70        15.74 o                         
   6   6   0      11263.27      11613.95       153.10 o                         
   7   6   0       7641.50       8004.02       116.74 o                         
   8   6   0      15134.47      14559.57       204.76 o                         
   9   6   0         21.31          9.14        12.85 o                         
  10   6   0       3617.20       3745.20        70.27 o                         
  11   6   0         19.94        -13.11        14.12 o                         
  12   6   0        896.48        649.40        35.33 o                         
  13   6   0        429.11        348.88        45.24 o                         
  14   6   0       4625.68       4725.23        98.08 o                         
  15   6   0        537.51        464.29        31.44 o                         
  16   6   0       8211.63       8203.91       152.93 o                         
  17   6   0         67.00        -23.52        23.52 o                         
  18   6   0        670.74        516.45        56.21 o                         
  19   6   0         68.28         12.33        34.06 o                         
  20   6   0       1538.60       1986.49       100.99 o                         
  21   6   0        635.04        508.54        83.65 o                         
  22   6   0       4023.20       3751.61       120.97 o                         
  23   6   0          0.78        -37.64        37.64 o                         
  24   6   0        494.63        595.13        76.05 o                         
  25   6   0        122.89         51.74        51.80 o                         
  26   6   0        281.54        122.91        56.32 o                         
  27   6   0        802.52        724.44       136.28 o                         
  28   6   0        700.70        788.03       124.74 o                         
  29   6   0         22.85        -56.92        83.20 o                         
  30   6   0       1959.99       2057.11       201.28 o                         
  31   6   0          8.18        -86.63        86.63 o                         
  32   6   0         57.61          6.56        92.20 o                         
   1   7   0       3689.09       3914.08        61.70 o                         
   2   7   0        203.09        119.19        13.76 o                         
   3   7   0          3.83        -14.12        14.12 o                         
   4   7   0       3589.85       3262.82        65.51 o                         
   5   7   0         16.01          6.03        12.17 o                         
   6   7   0        438.15        335.20        25.27 o                         
   7   7   0       3788.47       3777.73        62.23 o                         
   8   7   0      14497.61      14865.44       209.84 o                         
   9   7   0         27.49        -12.36        12.36 o                         
  10   7   0      11526.66      11051.66       160.68 o                         
  11   7   0          0.04        -20.79        20.79 o                         
  12   7   0        128.02         62.06        18.87 o                         
  13   7   0        577.61        532.38        46.06 o                         
  14   7   0         29.03         32.15        22.91 o                         
  15   7   0        245.48        144.69        23.32 o                         
  16   7   0       1125.06        914.73        59.87 o                         
  17   7   0        306.14        139.27        24.74 o                         
  18   7   0       3136.91       2972.64        84.86 o                         
  19   7   0       1794.17       1933.73        96.34 o                         
  20   7   0        531.59        336.78        37.40 o                         
  21   7   0        228.70         54.99        46.53 o                         
  22   7   0         16.07          2.85        36.92 o                         
  23   7   0          4.79        -38.00        38.00 o                         
  24   7   0        504.43        329.24        46.85 o                         
  25   7   0        749.71        603.50       100.37 o                         
  26   7   0        376.61        288.91        54.74 o                         
  27   7   0        403.71        287.95        58.56 o                         
  28   7   0        197.43        170.77        58.45 o                         
  29   7   0         15.77        -87.55        87.55 o                         
  30   7   0        118.66        181.73        89.73 o                         
  31   7   0          8.58        -52.52        89.47 o                         
  32   7   0         35.65        -73.16       141.63 o                         
   0   8   0     105377.16     108502.16      3263.05 o                         
   1   8   0         91.88         -6.70        38.70 o                         
   2   8   0      52644.94      50687.50      1045.04 o                         
   3   8   0       7619.14       7476.97       110.04 o                         
   4   8   0      11525.97      11719.08       156.88 o                         
   5   8   0        662.59        625.23        37.75 o                         
   6   8   0        421.88        478.87        31.39 o                         
   7   8   0       5040.27       4984.63        73.54 o                         
   8   8   0         29.08        -15.13        15.13 o                         
   9   8   0      11447.88      11975.36       172.08 o                         
  10   8   0        972.96        961.45        39.41 o                         
  11   8   0       1879.61       1756.70        71.78 o                         
  12   8   0       2275.61       2410.45        80.32 o                         
  13   8   0        490.50        538.68        47.69 o                         
  14   8   0      17299.25      17576.32       297.63 o                         
  15   8   0         51.36        -20.99        20.99 o                         
  16   8   0      29504.02      30392.30       503.64 o                         
  17   8   0         67.97         30.11        24.42 o                         
  18   8   0       2699.65       2694.83       163.57 o                         
  19   8   0         15.24        -36.00        36.00 o                         
  20   8   0        215.75         90.73        35.65 o                         
  21   8   0       1523.37       1328.31        95.85 o                         
  22   8   0        483.69        232.16        39.00 o                         
  23   8   0         18.99         -9.05        39.78 o                         
  24   8   0       1887.70       2110.93       105.54 o                         
  25   8   0        300.66        221.38        54.69 o                         
  26   8   0        333.08        179.26        54.03 o                         
  27   8   0        457.62        419.37        81.95 o                         
  28   8   0       3677.78       4393.95       232.78 o                         
  29   8   0         16.76        -24.94        88.23 o                         
  30   8   0       2515.71       2620.62       211.49 o                         
  31   8   0        183.12        139.47        93.84 o                         
   1   9   0          2.98        121.70        23.30 o                         
   2   9   0       4563.63       4566.67        73.55 o                         
   3   9   0       1316.08       1021.97        35.46 o                         
   4   9   0      20199.65      19466.45       271.31 o                         
   5   9   0       2572.46       2516.44        46.42 o                         
   6   9   0      21461.46      21202.05       276.16 o                         
   7   9   0       1033.99        847.05        33.78 o                         
   8   9   0       6761.44       6565.65       102.17 o                         
   9   9   0       4722.50       5090.70        91.44 o                         
  10   9   0      22024.45      23365.80       544.00 o                         
  12   9   0        338.34        169.31        22.40 o                         
  13   9   0       1593.62       1649.58        65.82 o                         
  14   9   0      12322.24      12528.18       218.71 o                         
  15   9   0       6167.34       6604.07       130.06 o                         
  16   9   0        251.68        129.82        26.86 o                         
  17   9   0         42.56        -24.22        24.22 o                         
  18   9   0        890.55        927.14        69.82 o                         
  19   9   0          6.57        -39.44        52.28 o                         
  20   9   0       1407.62        790.83       117.55 o                         
  21   9   0        790.87        676.98       111.38 o                         
  22   9   0        356.60        261.92        41.65 o                         
  23   9   0         85.40         11.37        50.55 o                         
  24   9   0       6434.41       6825.54       236.84 o                         
  25   9   0        664.39        822.14       101.91 o                         
  26   9   0        137.74         83.33        53.27 o                         
  27   9   0          7.86         19.04       108.29 o                         
  28   9   0       3771.01       4583.43       236.77 o                         
  29   9   0        273.93        356.11        94.50 o                         
  30   9   0        260.81        179.85        93.37 o                         
  31   9   0        160.93         93.45       120.58 o                         
   0  10   0       3690.15       3572.96       124.23 o                         
   1  10   0        582.19        659.66        31.92 o                         
   2  10   0      26272.49      26115.27       407.27 o                         
   3  10   0        334.75        184.47        17.08 o                         
   4  10   0      17558.40      17413.03       244.32 o                         
   5  10   0          3.96         42.40        12.57 o                         
   6  10   0       6533.09       6598.01        96.11 o                         
   7  10   0        304.57        173.17        21.45 o                         
   8  10   0      21680.05      22011.25       332.38 o                         
   9  10   0       1025.54        936.63        61.64 o                         
  10  10   0      10117.33      10309.21       236.81 o                         
  11  10   0        127.20        101.58        27.53 o                         
  12  10   0       4458.61       4394.55       105.13 o                         
  13  10   0         32.94        -14.99        23.19 o                         
  14  10   0        258.54        128.04        25.37 o                         
  15  10   0       2139.98       2245.96        84.73 o                         
  16  10   0        468.23        248.78        26.56 o                         
  17  10   0        401.20        235.42        34.08 o                         
  18  10   0       9695.29       9801.86       207.34 o                         
  19  10   0        231.65         46.51        60.97 o                         
  20  10   0       4035.00       4005.18       146.90 o                         
  21  10   0        664.08        537.83        46.84 o                         
  22  10   0       2374.51       2551.36       128.58 o                         
  23  10   0        476.53        429.65        78.11 o                         
  24  10   0          4.09        -38.45        38.45 o                         
  25  10   0          7.31        -63.78        63.78 o                         
  26  10   0        975.89        531.91       138.27 o                         
  27  10   0        318.00        211.64       138.19 o                         
  28  10   0       2147.70       3164.86       215.14 o                         
  29  10   0        628.92        383.28       135.59 o                         
  30  10   0          0.43        -81.21        91.63 o                         
   1  11   0        795.69        648.09        47.44 o                         
   2  11   0       8412.67       8583.46       128.53 o                         
   3  11   0        137.07         14.49        15.09 o                         
   4  11   0       8853.66       9581.24       133.36 o                         
   5  11   0       2541.17       2836.21        56.73 o                         
   6  11   0        368.87        239.75        16.95 o                         
   7  11   0       3212.77       3228.68        58.24 o                         
   8  11   0       2469.00       2258.51        56.91 o                         
   9  11   0       1910.19       1865.23        58.02 o                         
  10  11   0         29.86        -19.78        27.53 o                         
  11  11   0       1396.27       1441.01        85.40 o                         
  12  11   0       2030.59       1797.50        70.57 o                         
  13  11   0        210.72         67.88        35.41 o                         
  14  11   0       4309.60       4075.63       105.55 o                         
  15  11   0       3493.74       3738.70       139.20 o                         
  16  11   0       3954.69       3806.37       108.48 o                         
  17  11   0        810.56        822.37        80.40 o                         
  18  11   0       7715.29       8555.74       227.39 o                         
  19  11   0         40.04        -34.96        34.96 o                         
  20  11   0        982.83       1114.66        91.02 o                         
  21  11   0        628.34        545.12        82.65 o                         
  22  11   0         95.84        -37.73        47.33 o                         
  23  11   0         37.43        -39.31        39.31 o                         
  24  11   0          3.75        -53.11        63.08 o                         
  25  11   0        149.12         65.65       171.94 o                         
  26  11   0       1149.12        873.24       148.30 o                         
  27  11   0         90.36         16.37       141.84 o                         
  28  11   0        400.99        233.84       128.83 o                         
  29  11   0          1.14        -89.55        89.55 o                         
   0  12   0       3679.83       3470.35       104.15 o                         
   1  12   0         22.04        -21.88        21.88 o                         
   2  12   0        639.98        785.80        46.22 o                         
   3  12   0       3228.89       3309.79        62.94 o                         
   4  12   0       8588.44       8492.83       128.05 o                         
   5  12   0         45.55         58.95        16.15 o                         
   6  12   0      29643.52      30094.93       451.27 o                         
   7  12   0         42.91         11.03        17.80 o                         
   8  12   0       1185.10        942.19        46.40 o                         
   9  12   0       2645.52       2517.76        82.41 o                         
  10  12   0      17356.14      18032.90       343.25 o                         
  11  12   0        570.37        486.88        37.20 o                         
  12  12   0       4282.29       4020.51       103.60 o                         
  13  12   0          1.03        -25.92        25.92 o                         
  14  12   0        938.52        912.67        75.00 o                         
  15  12   0        129.95         15.86        59.09 o                         
  16  12   0        223.12         56.05        34.75 o                         
  17  12   0       1281.75        991.20       116.63 o                         
  18  12   0       9588.68      10041.38       214.21 o                         
  19  12   0          2.16        -34.43        34.43 o                         
  20  12   0       5421.77       5835.91       182.25 o                         
  21  12   0        451.87        377.07        49.91 o                         
  22  12   0        264.67         70.47        71.56 o                         
  23  12   0        480.99        319.82        53.57 o                         
  24  12   0        124.63         13.75       168.60 o                         
  25  12   0          9.15        -52.57       110.56 o                         
  26  12   0          3.24        -30.88       115.62 o                         
  27  12   0         66.08         49.45       155.03 o                         
  28  12   0        263.24        221.67       153.23 o                         
  29  12   0        132.17        130.13       126.54 o                         
   1  13   0        235.48        189.07        28.50 o                         
   2  13   0        277.31        247.61        29.28 o                         
   3  13   0        439.19        282.86        26.40 o                         
   4  13   0         39.93        -17.43        17.43 o                         
   5  13   0        211.13         83.64        17.96 o                         
   6  13   0      17082.32      17631.04       271.50 o                         
   7  13   0       2300.97       2298.09       100.39 o                         
   8  13   0      12251.04      12498.91       219.84 o                         
   9  13   0        418.06        289.30        31.18 o                         
  10  13   0       1698.55       1555.97        61.55 o                         
  11  13   0        553.93        549.84        47.42 o                         
  12  13   0        159.24         84.43        32.24 o                         
  13  13   0        889.85       1010.94        74.64 o                         
  14  13   0      12667.65      13072.69       302.54 o                         
  15  13   0       1463.02       1598.02       100.82 o                         
  16  13   0       2157.52       1925.13       117.81 o                         
  17  13   0       1340.02       1161.90        85.04 o                         
  18  13   0         65.64        -19.79        34.46 o                         
  19  13   0          8.25        -35.31        35.31 o                         
  20  13   0       1132.70       1199.59        91.36 o                         
  21  13   0         20.75        -35.73        35.73 o                         
  22  13   0        255.42        172.94        52.81 o                         
  23  13   0        102.15         67.09        99.96 o                         
  24  13   0       3464.54       4490.19       279.41 o                         
  25  13   0        105.34        213.40       116.69 o                         
  26  13   0         79.35         74.51       117.31 o                         
  27  13   0         10.82        -13.85       118.62 o                         
  28  13   0       2309.53       2677.92       284.27 o                         
   0  14   0      14322.80      14454.26       394.42 o                         
   1  14   0        298.44        246.16        36.00 o                         
   2  14   0         16.44        -29.42        29.42 o                         
   3  14   0        974.23        849.72        49.67 o                         
   4  14   0         59.96         24.37        19.12 o                         
   5  14   0        838.15        567.61        78.33 o                         
   6  14   0       7299.94       7594.18       143.23 o                         
   7  14   0        131.37        105.07        32.75 o                         
   8  14   0       3970.72       4191.39       113.03 o                         
   9  14   0          1.72        -39.34        39.34 o                         
  10  14   0          6.39        -23.10        25.40 o                         
  11  14   0         52.29         61.14        28.72 o                         
  12  14   0         26.80         20.31        28.09 o                         
  13  14   0        344.59        163.86        37.23 o                         
  14  14   0       4315.05       4250.83       154.45 o                         
  15  14   0         15.63         11.55        33.31 o                         
  16  14   0       2976.36       2863.66       102.18 o                         
  17  14   0        574.34        431.51        62.65 o                         
  18  14   0        348.40        286.20        38.46 o                         
  19  14   0        278.69        152.30        36.59 o                         
  20  14   0        224.15         55.59        55.50 o                         
  21  14   0         14.73        -19.20        50.71 o                         
  22  14   0       2212.16       2567.64       493.04 o                         
  23  14   0        435.19        617.85       122.84 o                         
  24  14   0       1640.44        955.12       162.85 o                         
  25  14   0        369.24        194.28       140.25 o                         
  26  14   0        154.79         76.88       120.74 o                         
  27  14   0         34.59        -13.55       101.75 o                         
   1  15   0         29.88         52.85        31.91 o                         
   2  15   0       3891.26       4272.40       112.96 o                         
   3  15   0         52.91         64.59        32.95 o                         
   4  15   0        914.23        945.86        82.93 o                         
   5  15   0       1170.75       1100.72        86.50 o                         
   6  15   0        301.77        193.91        35.96 o                         
   7  15   0       1758.47       1906.03        86.86 o                         
   8  15   0       1440.03       1402.80        68.40 o                         
   9  15   0        116.11         74.22        43.52 o                         
  10  15   0        107.31         62.96        27.20 o                         
  11  15   0       1317.87       1315.67        74.74 o                         
  12  15   0       5509.57       5698.69       136.85 o                         
  13  15   0        197.63        156.10        32.80 o                         
  14  15   0        344.10        183.80        45.46 o                         
  15  15   0        113.33          7.62        37.09 o                         
  16  15   0        843.66        644.64        54.61 o                         
  17  15   0        193.53         90.12        32.61 o                         
  18  15   0       4252.24       4712.28       117.65 o                         
  19  15   0        905.83        967.10        80.17 o                         
  20  15   0        122.05         71.83        72.44 o                         
  21  15   0        111.15          0.74        92.07 o                         
  22  15   0         54.65        -23.95        89.18 o                         
  23  15   0          2.30         92.55       110.04 o                         
  24  15   0         20.32        -23.25       172.74 o                         
  25  15   0        211.84        155.44       202.71 o                         
  26  15   0        167.82        169.35       180.92 o                         
   0  16   0      10983.74      11438.55       327.43 o                         
   1  16   0       2062.31       2578.52       125.85 o                         
   2  16   0        791.68       1104.88        79.61 o                         
   3  16   0        323.08        387.65        54.84 o                         
   4  16   0       2560.65       2352.46        92.88 o                         
   5  16   0       2940.43       3161.94       117.85 o                         
   6  16   0        669.38        388.80        60.38 o                         
   7  16   0         16.13        -19.32        21.71 o                         
   8  16   0         30.33          8.65        24.69 o                         
   9  16   0        304.16        222.71        35.14 o                         
  10  16   0       1490.34       1334.07        75.89 o                         
  11  16   0       2205.32       2514.95        88.44 o                         
  12  16   0       2762.16       2594.55        91.13 o                         
  13  16   0        158.85         88.84        32.13 o                         
  14  16   0       3616.46       3629.64       111.18 o                         
  15  16   0         17.06        -34.22        34.22 o                         
  16  16   0       1363.59       1426.58        91.68 o                         
  17  16   0         14.59        -24.70        31.02 o                         
  18  16   0        735.05        682.24        81.93 o                         
  19  16   0       1017.65       1281.37       145.14 o                         
  20  16   0          0.59        -61.98        61.98 o                         
  21  16   0         28.91        -74.78        74.78 o                         
  22  16   0        139.27         62.36        88.28 o                         
  23  16   0         10.91        -16.70        83.65 o                         
  24  16   0         94.35        181.82        80.28 o                         
  25  16   0        829.34       1621.59       240.03 o                         
   1  17   0         85.93         49.68        36.93 o                         
   2  17   0        711.53        433.33        61.88 o                         
   3  17   0       1870.46       2018.99        94.29 o                         
   4  17   0       2360.54       2684.77       102.67 o                         
   5  17   0         47.72         56.92        38.93 o                         
   6  17   0       2024.08       1797.38        95.74 o                         
   7  17   0        252.79         86.83        40.92 o                         
   8  17   0       2088.81       2159.54       100.52 o                         
   9  17   0         58.93         94.45        50.59 o                         
  10  17   0       2755.77       2779.10       168.16 o                         
  11  17   0        521.27        530.55        47.96 o                         
  12  17   0        325.58        248.31        32.56 o                         
  13  17   0        610.57        408.51        52.35 o                         
  14  17   0       1206.86       1074.93       111.15 o                         
  15  17   0        198.12        166.37        61.33 o                         
  16  17   0        105.62         31.55        69.60 o                         
  17  17   0        674.09        844.07       120.38 o                         
  18  17   0        381.98        300.08        66.74 o                         
  19  17   0        137.55         60.80        77.63 o                         
  20  17   0       1237.13       1261.63       129.49 o                         
  21  17   0          1.79        -60.21        66.48 o                         
  22  17   0         16.72        -19.68        67.50 o                         
  23  17   0         54.26         85.57        79.76 o                         
  24  17   0        453.99        494.11        88.93 o                         
   0  18   0       2340.52       2209.30       140.26 o                         
   1  18   0        222.61        202.91        42.04 o                         
   2  18   0       1121.80       1060.30        89.39 o                         
   3  18   0         15.34        157.65        63.78 o                         
   4  18   0       8715.11       8917.59       198.69 o                         
   5  18   0          0.27         38.71        46.48 o                         
   6  18   0        126.58         32.86        42.75 o                         
   7  18   0         35.65        -41.98        41.98 o                         
   8  18   0        486.98        417.89        51.64 o                         
   9  18   0         32.33        -19.99        52.16 o                         
  10  18   0       2223.96       2195.31       124.45 o                         
  11  18   0        423.90        406.54        60.29 o                         
  12  18   0       2757.61       2915.63       151.37 o                         
  13  18   0          2.13        -24.75        56.23 o                         
  14  18   0        139.74         70.99        59.03 o                         
  15  18   0        319.73        254.01        91.48 o                         
  16  18   0         80.43         22.36        69.43 o                         
  17  18   0        724.43        863.59       181.69 o                         
  18  18   0       9680.26      10619.43       282.82 o                         
  19  18   0          8.79        -46.45        74.77 o                         
  20  18   0        564.39        374.92        75.47 o                         
  21  18   0        289.60        296.80        90.73 o                         
  22  18   0        219.35         84.31       102.86 o                         
  23  18   0          5.65        -44.68       104.60 o                         
   1  19   0       4928.70       5409.34       146.62 o                         
   2  19   0       3324.91       3771.02       124.08 o                         
   3  19   0        673.24        661.32       121.93 o                         
   4  19   0        149.89        154.61        45.18 o                         
   5  19   0        177.81        176.06        46.39 o                         
   6  19   0       3445.37       3912.99       150.54 o                         
   7  19   0       4228.45       4729.07       138.35 o                         
   8  19   0         81.69         69.69        46.05 o                         
   9  19   0         47.85          4.48        57.24 o                         
  10  19   0         17.14         10.87        63.78 o                         
  11  19   0         10.80         -1.05        57.21 o                         
  12  19   0       2282.86       2385.90       133.16 o                         
  13  19   0       1550.77       1823.69       151.66 o                         
  14  19   0        780.56        673.51        93.15 o                         
  15  19   0         50.77        -27.65        62.07 o                         
  16  19   0       1485.50       1225.98       180.01 o                         
  17  19   0        489.65        503.31        71.63 o                         
  18  19   0       2691.70       2931.63       155.30 o                         
  19  19   0        789.90        903.38       186.59 o                         
  20  19   0          1.13         26.61        75.72 o                         
  21  19   0        220.32        360.37        86.04 o                         
   0  20   0        787.69        574.28        72.93 o                         
   1  20   0        526.84        500.98        51.18 o                         
   2  20   0        171.03        216.43        48.61 o                         
   3  20   0        699.18        617.92        53.32 o                         
   4  20   0        753.82        639.89        79.04 o                         
   5  20   0        632.36        511.80        52.95 o                         
   6  20   0       2630.68       2882.04       121.80 o                         
   7  20   0         55.10        132.13        50.73 o                         
   8  20   0       2539.21       2721.95       117.54 o                         
   9  20   0        159.37        219.96        59.11 o                         
  10  20   0        675.43        529.29        74.91 o                         
  11  20   0        907.25        848.49       216.45 o                         
  12  20   0         68.20         58.19        61.94 o                         
  13  20   0         41.34         65.52        62.92 o                         
  14  20   0        114.85        149.32        64.64 o                         
  15  20   0        533.13        483.97        71.40 o                         
  16  20   0        871.05        765.24       181.75 o                         
  17  20   0        506.94        666.97        87.84 o                         
  18  20   0        166.13         66.15        70.64 o                         
  19  20   0        261.74        242.36       142.17 o                         
  20  20   0       1126.44       1198.64       156.50 o                         
   1  21   0        651.33        593.69        55.91 o                         
   2  21   0        879.92        749.67       104.56 o                         
   3  21   0         24.46         78.77        56.13 o                         
   4  21   0         18.30          9.03        49.82 o                         
   5  21   0        181.05        146.68        52.13 o                         
   6  21   0          5.02         14.30        50.79 o                         
   7  21   0          9.72         49.72        60.69 o                         
   8  21   0        212.22        311.54        83.31 o                         
   9  21   0        622.81        634.98        68.83 o                         
  10  21   0       1485.26       1507.77       127.90 o                         
  11  21   0         85.41         44.73        62.00 o                         
  12  21   0        509.13        437.64        76.84 o                         
  13  21   0          0.02        -33.22        64.06 o                         
  14  21   0        747.69        656.72       199.56 o                         
  15  21   0        664.88        918.39       203.20 o                         
  16  21   0         92.28         95.06       113.98 o                         
  17  21   0          1.69        -27.46        69.40 o                         
  18  21   0         65.46         23.62        87.00 o                         
   0  22   0       4789.17       5251.85       358.26 o                         
   1  22   0       1251.59       1898.16       202.90 o                         
   2  22   0        221.79        233.45        67.14 o                         
   3  22   0          2.96          8.42        69.11 o                         
   4  22   0         39.49        -19.83        60.48 o                         
   5  22   0        188.89         53.00        56.57 o                         
   6  22   0        260.94        215.65        58.76 o                         
   7  22   0        160.29        244.04        56.78 o                         
   8  22   0       3468.98       3734.18       158.41 o                         
   9  22   0        172.14        161.15        65.21 o                         
  10  22   0          3.66        -39.08        63.08 o                         
  11  22   0        320.36        191.67        67.09 o                         
  12  22   0         17.54          8.06        65.41 o                         
  13  22   0        189.31        134.35        68.90 o                         
  14  22   0       1675.08       1742.27       153.88 o                         
  15  22   0          2.24         17.08        74.16 o                         
  16  22   0       2308.47       2283.58       286.49 o                         
   1  23   0        214.49        328.20        57.98 o                         
   2  23   0       2523.77       2814.17       130.43 o                         
   3  23   0        181.17        272.61        64.74 o                         
   4  23   0          6.64        -53.37        54.86 o                         
   5  23   0         29.75        -17.11        54.46 o                         
   6  23   0       1421.92        889.62       100.38 o                         
   7  23   0        785.93        809.60        74.34 o                         
   8  23   0        491.45        454.53        70.96 o                         
   9  23   0        166.41        102.53        67.11 o                         
  10  23   0         16.22         48.65        66.91 o                         
  11  23   0        386.03        405.40        86.56 o                         
  12  23   0       1305.39       1310.01       182.64 o                         
  13  23   0        285.57        303.74       169.49 o                         
   0  24   0       1946.82       1944.63       237.32 o                         
   1  24   0         94.89        189.42        60.74 o                         
   2  24   0        365.34        422.82        74.63 o                         
   3  24   0       1587.04       1903.12       124.71 o                         
   4  24   0       2236.05       2280.33       131.78 o                         
   5  24   0         22.33         12.34        68.52 o                         
   6  24   0         50.85        -41.22        70.89 o                         
   7  24   0        109.19        -15.21        89.92 o                         
   8  24   0         34.77         14.07        90.40 o                         
   9  24   0        446.45        425.57       112.11 o                         
   1  25   0         36.22        -28.22        98.62 o                         
   2  25   0          8.98        -73.14       140.07 o                         
 -33   0   1         11.11         19.35       140.18 o                         
 -31   0   1        561.65        962.42       222.55 o                         
 -29   0   1        585.32        589.84        85.73 o                         
 -27   0   1         24.11        -87.90        87.90 o                         
 -25   0   1       2205.18       2538.54       171.41 o                         
 -23   0   1       4835.76       5688.90       174.91 o                         
 -21   0   1       3828.18       3939.15       138.17 o                         
 -19   0   1        698.17        564.00        60.11 o                         
 -17   0   1         16.32        -30.97        30.97 o                         
 -15   0   1       2292.96       2458.05        91.49 o                         
 -13   0   1         25.76         -1.25        23.35 o                         
 -11   0   1        280.06        109.18        17.04 o                         
  -9   0   1      10858.84      10365.61       174.98 o                         
  -7   0   1          7.09         20.08        11.80 o                         
  -5   0   1        702.47        861.19        38.19 o                         
  -3   0   1         47.68         10.49         5.84 o                         
   3   0   1       1378.51       1446.16        48.05 o                         
   5   0   1       1186.92       1433.97        37.84 o                         
   7   0   1      15451.32      16790.07       274.88 o                         
   9   0   1      17427.72      18088.48       297.62 o                         
  11   0   1         10.58         72.20        16.15 o                         
  13   0   1       5414.71       5953.48       113.59 o                         
  15   0   1        398.38        759.23        81.15 o                         
  17   0   1        854.00        565.46       120.03 o                         
  19   0   1       7774.43       8275.99       207.49 o                         
  21   0   1       2600.63       2704.06       150.72 o                         
  23   0   1        142.10         29.62        59.53 o                         
  25   0   1        340.50        161.16        66.48 o                         
  27   0   1        377.40        262.15        72.38 o                         
  29   0   1         31.26        -27.57       129.04 o                         
  31   0   1         83.38        135.05       126.77 o                         
 -33   1   1        506.13        455.49       108.05 o                         
 -32   1   1        149.19        150.72        66.95 o                         
 -31   1   1         25.36         -8.14        81.50 o                         
 -30   1   1       2811.20       3318.73       145.81 o                         
 -29   1   1          1.52        129.26        67.31 o                         
 -28   1   1       3740.58       4670.86       156.98 o                         
 -27   1   1        343.38        219.12        53.09 o                         
 -26   1   1        156.04        -30.25        48.57 o                         
 -25   1   1        387.72        229.10        48.88 o                         
 -24   1   1       4772.92       5545.21       137.02 o                         
 -23   1   1        360.79        283.10        38.36 o                         
 -22   1   1       2602.17       2250.23       127.83 o                         
 -21   1   1        692.43        404.97        35.45 o                         
 -20   1   1       1610.94       1138.73        69.52 o                         
 -19   1   1       1086.12        805.15        64.61 o                         
 -18   1   1       1179.89        829.80        50.77 o                         
 -17   1   1       1974.92       2167.52        67.20 o                         
 -16   1   1      23436.66      25105.11       355.46 o                         
 -15   1   1        304.96        245.80        21.64 o                         
 -14   1   1      17925.66      19306.06       240.69 o                         
 -13   1   1       2219.24       2538.36        70.29 o                         
 -12   1   1       5848.73       5989.88        87.23 o                         
 -11   1   1         48.92         13.66        12.33 o                         
 -10   1   1      19874.58      20136.18       247.20 o                         
  -9   1   1        624.42        903.32        43.69 o                         
  -8   1   1       5862.24       6160.62        91.55 o                         
  -7   1   1       2872.84       3026.05        46.21 o                         
  -6   1   1       8030.38       8402.89       121.18 o                         
  -5   1   1        186.27         98.45         8.64 o                         
  -4   1   1     108495.12     106147.61      2823.75 o                         
  -3   1   1        171.47        156.55        14.00 o                         
   3   1   1       1382.75       1470.88        21.25 o                         
   4   1   1      12673.15      11656.67       141.86 o                         
   5   1   1        902.85        828.27        17.36 o                         
   6   1   1      26301.70      26975.01       309.26 o                         
   7   1   1       1694.60       1605.26        25.61 o                         
   8   1   1        842.81        966.75        23.75 o                         
   9   1   1       1165.36       1387.27        39.92 o                         
  10   1   1      24942.80      27423.07       316.81 o                         
  11   1   1        431.67        776.54        36.52 o                         
  12   1   1        630.60        498.13        28.48 o                         
  13   1   1         88.61        -10.79        15.71 o                         
  14   1   1      27553.18      28551.51       350.72 o                         
  15   1   1       8370.17       9371.57       142.37 o                         
  16   1   1      29023.13      31581.19       440.54 o                         
  17   1   1       2648.31       3273.97        79.06 o                         
  18   1   1        318.49         54.25        28.26 o                         
  19   1   1        650.33        384.73        38.60 o                         
  20   1   1        262.78        210.48        33.49 o                         
  21   1   1        115.34         14.77        37.76 o                         
  22   1   1        206.64         72.33        40.82 o                         
  23   1   1       1454.64       1460.10       102.24 o                         
  24   1   1       1032.62       1412.01       106.79 o                         
  25   1   1        724.02        607.93        53.52 o                         
  26   1   1       1245.23       1350.91        94.37 o                         
  27   1   1         15.03        -47.41        47.41 o                         
  28   1   1       2237.14       2872.29       133.72 o                         
  29   1   1        479.18        484.92        60.65 o                         
  30   1   1       4839.99       6047.85       179.81 o                         
  31   1   1        522.91        531.86        74.66 o                         
  32   1   1        405.14        388.50        91.57 o                         
  33   1   1         75.15          8.80       145.87 o                         
 -33   2   1         60.58        126.70        88.96 o                         
 -32   2   1        710.54        535.24        94.74 o                         
 -31   2   1          0.04        -16.74        66.99 o                         
 -30   2   1        299.81        273.18        57.89 o                         
 -29   2   1          0.15         34.77        56.82 o                         
 -28   2   1       5001.88       6150.32       186.83 o                         
 -27   2   1         15.66        -38.14        49.82 o                         
 -26   2   1        179.10        129.76        50.97 o                         
 -25   2   1          9.12         -9.04        39.06 o                         
 -24   2   1      11454.69      12852.51       240.39 o                         
 -23   2   1        148.82         78.28        37.25 o                         
 -22   2   1       2506.59       2413.64       151.68 o                         
 -21   2   1        110.36         -1.50        32.19 o                         
 -20   2   1       7308.43       7543.12       139.52 o                         
 -19   2   1       1116.48        826.40        56.46 o                         
 -18   2   1        565.58        221.26        27.29 o                         
 -17   2   1        472.69        270.86        26.31 o                         
 -16   2   1       1979.67       2152.32        74.24 o                         
 -15   2   1        197.39        218.00        21.18 o                         
 -14   2   1      28939.12      29718.00       364.54 o                         
 -13   2   1        150.50        218.54        17.97 o                         
 -12   2   1      15700.51      16948.13       223.81 o                         
 -11   2   1        796.66       1572.41        76.86 o                         
 -10   2   1     175436.88     174068.77      3675.05 o                         
  -9   2   1         48.34        135.95        18.54 o                         
  -8   2   1      21840.51      20799.46       273.66 o                         
  -7   2   1         75.15         14.12         8.70 o                         
  -6   2   1         58.08         35.47         9.64 o                         
  -5   2   1       1652.41       1609.69        33.15 o                         
  -4   2   1      69291.08      68311.52      1782.66 o                         
  -3   2   1        733.45        730.90        18.82 o                         
  -2   2   1        877.53       1136.29        33.75 o                         
  -1   2   1       4432.45       4259.83       145.68 o                         
   0   2   1      18229.94      13865.45       503.57 o                         
   1   2   1        808.07        804.94        21.75 o                         
   2   2   1      13690.17      12806.49       207.53 o                         
   3   2   1      11731.06      11569.04       159.25 o                         
   4   2   1      14706.97      13343.01       172.13 o                         
   5   2   1       9904.30      10227.06       133.26 o                         
   6   2   1      11328.82      10322.56       129.49 o                         
   7   2   1       1760.64       2102.39        35.42 o                         
   8   2   1      12605.18      13874.24       162.26 o                         
   9   2   1      15127.69      15422.52       180.53 o                         
  10   2   1      97102.23      95421.71      1987.00 o                         
  11   2   1       1361.66       1908.22        74.24 o                         
  12   2   1       1600.96       1522.99        45.31 o                         
  13   2   1        962.34        690.10        40.48 o                         
  14   2   1         40.63        -23.24        23.24 o                         
  15   2   1        921.50        652.48        38.68 o                         
  16   2   1       7453.96       7459.54       142.80 o                         
  17   2   1        207.22         96.49        26.48 o                         
  18   2   1         62.09        -37.34        37.34 o                         
  19   2   1          6.85        -28.40        28.40 o                         
  20   2   1      27700.18      30254.47       505.88 o                         
  21   2   1         54.31        166.37        33.18 o                         
  22   2   1       1030.35        671.17        98.97 o                         
  23   2   1        296.10        109.58        42.59 o                         
  24   2   1       7444.72       8230.11       195.06 o                         
  25   2   1         12.65        -18.91        45.04 o                         
  26   2   1        464.85        341.06        55.31 o                         
  27   2   1        117.91         -6.02        48.33 o                         
  28   2   1        459.64        210.43        53.94 o                         
  29   2   1          7.65        -15.90        52.52 o                         
  30   2   1          0.41         67.37        62.60 o                         
  31   2   1         77.49        124.12        64.87 o                         
  32   2   1        412.03        440.19        91.33 o                         
  33   2   1          2.89        115.13       115.99 o                         
 -33   3   1        508.86       1073.56       318.14 o                         
 -32   3   1       2579.66       3713.04       238.64 o                         
 -31   3   1          6.80         -2.05        60.93 o                         
 -30   3   1        100.02         93.85        62.14 o                         
 -29   3   1         10.45        -22.99        55.22 o                         
 -28   3   1       1039.91       1062.30       100.50 o                         
 -27   3   1        504.60        333.65        53.22 o                         
 -26   3   1        128.44        -22.50        53.28 o                         
 -25   3   1         21.34        -38.62        38.62 o                         
 -24   3   1        879.99        625.04        55.63 o                         
 -23   3   1        471.56        335.79        40.08 o                         
 -22   3   1        537.08        261.47        49.39 o                         
 -21   3   1        108.23         38.02        32.73 o                         
 -20   3   1      15842.65      17232.15       300.55 o                         
 -19   3   1         15.69        -15.34        26.34 o                         
 -18   3   1       7531.10       8215.98       144.53 o                         
 -17   3   1         85.96         15.93        23.71 o                         
 -16   3   1       3561.20       3179.35        75.92 o                         
 -15   3   1        243.35        195.23        21.90 o                         
 -14   3   1       2755.60       2680.29        60.10 o                         
 -13   3   1       2176.83       1956.11        49.58 o                         
 -12   3   1       2219.86       1777.24        83.10 o                         
 -11   3   1         28.64         45.11        13.34 o                         
 -10   3   1      11839.10      12622.64       168.33 o                         
  -9   3   1        545.80        666.14        42.44 o                         
  -8   3   1      19413.83      20537.37       290.07 o                         
  -7   3   1         15.66          3.43        12.72 o                         
  -6   3   1      22425.27      22210.04       291.42 o                         
  -5   3   1       1154.02       1190.73        29.46 o                         
  -4   3   1     109071.16     103352.48      3385.48 o                         
  -3   3   1        764.71        745.47        16.04 o                         
  -2   3   1       1186.47       1702.76        28.44 o                         
  -1   3   1       1885.67       2102.48        33.05 o                         
   0   3   1      26770.72      28050.09       525.53 o                         
   1   3   1       2967.79       2911.74        42.92 o                         
   2   3   1       1507.52       1822.08        36.41 o                         
   3   3   1      20823.81      20386.26       330.20 o                         
   4   3   1      21173.15      19298.50       265.11 o                         
   5   3   1        347.08        466.83        20.60 o                         
   6   3   1      47210.98      44835.26       724.77 o                         
   7   3   1        582.16        726.65        37.91 o                         
   8   3   1       5502.23       5888.29        77.22 o                         
   9   3   1         27.56         51.27        15.80 o                         
  10   3   1      56255.00      55644.48       760.95 o                         
  11   3   1        158.95        206.29        22.39 o                         
  12   3   1      29010.62      30336.84       392.83 o                         
  13   3   1        597.03        448.18        60.23 o                         
  14   3   1       4801.31       4815.15       100.19 o                         
  15   3   1        667.90        650.87        51.14 o                         
  16   3   1        729.88        401.12        28.28 o                         
  17   3   1       1307.60       1124.74        70.61 o                         
  18   3   1       4535.07       4562.50       107.23 o                         
  19   3   1        793.64        625.94       100.60 o                         
  20   3   1      21950.74      24080.00       408.10 o                         
  21   3   1        540.42        511.93        37.40 o                         
  22   3   1        385.31        186.76        35.48 o                         
  23   3   1         20.14        -44.53        44.53 o                         
  24   3   1       4427.56       5267.15       150.25 o                         
  25   3   1         16.39         17.51        45.93 o                         
  26   3   1        245.97        151.49        57.82 o                         
  27   3   1        705.55        701.31        90.67 o                         
  28   3   1        818.31        629.38        77.81 o                         
  29   3   1        485.90        427.64        61.70 o                         
  30   3   1       1090.92       1187.55       231.96 o                         
  31   3   1        417.59        459.75        90.99 o                         
  32   3   1        824.92        766.60        99.53 o                         
  33   3   1          5.60         39.75       175.64 o                         
 -32   4   1        173.79        364.40        94.02 o                         
 -31   4   1        473.45        577.16        76.06 o                         
 -30   4   1         60.64          6.98        61.20 o                         
 -29   4   1        468.60        459.39        65.31 o                         
 -28   4   1        120.14        -27.32        57.37 o                         
 -27   4   1         10.51        -41.26        55.20 o                         
 -26   4   1          1.08        -50.60        50.60 o                         
 -25   4   1         65.78        -38.88        38.88 o                         
 -24   4   1        952.86        741.60        46.26 o                         
 -23   4   1       1616.60       1491.33        90.61 o                         
 -22   4   1        287.42         94.54        40.42 o                         
 -21   4   1         75.04        -24.00        37.86 o                         
 -20   4   1       1362.63       1438.83        81.19 o                         
 -19   4   1          1.46         11.36        29.45 o                         
 -18   4   1       1312.20       1488.99        84.80 o                         
 -17   4   1         68.11         36.82        26.04 o                         
 -16   4   1        420.74        195.87        23.59 o                         
 -15   4   1          6.22        -17.63        21.31 o                         
 -14   4   1       2053.90       2079.05        58.70 o                         
 -13   4   1        174.61         30.60        16.16 o                         
 -12   4   1        463.73        479.73        27.49 o                         
 -11   4   1        417.89        262.20        16.91 o                         
 -10   4   1       2301.77       2350.46        62.47 o                         
  -9   4   1        341.09        350.38        24.12 o                         
  -8   4   1        135.57        108.31        19.62 o                         
  -7   4   1        501.58        311.90        19.65 o                         
  -6   4   1         73.90        108.68        10.70 o                         
  -5   4   1       4267.76       4310.17        64.72 o                         
  -4   4   1        993.78        794.14        25.09 o                         
  -3   4   1       4038.23       3975.13        63.82 o                         
  -2   4   1      26018.70      24361.25       360.36 o                         
  -1   4   1       2417.99       2148.58        34.84 o                         
   0   4   1        792.65        833.47        31.93 o                         
   1   4   1       5957.98       5927.23        83.88 o                         
   2   4   1       1014.43       1154.97        26.97 o                         
   3   4   1       3674.60       3873.11        61.88 o                         
   4   4   1         31.37         83.22         8.62 o                         
   5   4   1       1490.05       1680.47        31.48 o                         
   6   4   1      22739.68      23177.06       318.68 o                         
   7   4   1          1.63          5.11         9.73 o                         
   8   4   1      21305.54      21865.74       311.88 o                         
   9   4   1        145.41         68.75        16.48 o                         
  10   4   1        336.59        269.65        38.93 o                         
  11   4   1       2128.32       2361.59        45.93 o                         
  12   4   1       2814.73       3177.01        56.86 o                         
  13   4   1        666.19        642.91        36.85 o                         
  14   4   1        818.03        875.74        51.02 o                         
  15   4   1        148.43         68.74        25.97 o                         
  16   4   1      10827.12      11277.03       200.86 o                         
  17   4   1       3583.65       4160.88        99.13 o                         
  18   4   1        228.26        183.15        34.55 o                         
  19   4   1        961.18        907.28        67.94 o                         
  20   4   1         30.04        -30.51        30.51 o                         
  21   4   1        633.67        419.72        40.49 o                         
  22   4   1        207.73         67.72        34.86 o                         
  23   4   1        182.39         48.22        43.12 o                         
  24   4   1        567.78        357.81        52.49 o                         
  25   4   1        134.77         88.72        49.74 o                         
  26   4   1        102.24         15.28        54.28 o                         
  27   4   1        206.63        137.73        54.79 o                         
  28   4   1        653.77        473.27        61.36 o                         
  29   4   1        512.60        462.56        62.25 o                         
  30   4   1         17.96        -62.29        80.42 o                         
  31   4   1          6.11        -38.45        84.38 o                         
  32   4   1        188.58        117.82        89.96 o                         
 -32   5   1       2104.68       2899.11       213.17 o                         
 -31   5   1         37.45        -44.28        88.31 o                         
 -30   5   1        105.47        100.60        62.44 o                         
 -29   5   1        718.51        797.57        97.96 o                         
 -28   5   1        244.69        314.76        70.87 o                         
 -27   5   1          0.77        -40.25        54.67 o                         
 -26   5   1          5.43        -55.30        55.30 o                         
 -25   5   1        135.26         75.12        43.34 o                         
 -24   5   1         34.82         -7.87        39.99 o                         
 -23   5   1         54.10        -35.60        35.60 o                         
 -22   5   1        771.11        444.21        43.50 o                         
 -21   5   1         81.98         11.11        35.47 o                         
 -20   5   1       7422.76       8083.50       162.08 o                         
 -19   5   1         37.65        -19.76        29.64 o                         
 -18   5   1      11713.66      12599.36       225.79 o                         
 -17   5   1        237.29         74.42        27.14 o                         
 -16   5   1      10414.49      10015.66       182.24 o                         
 -15   5   1       3079.24       3080.95        86.02 o                         
 -14   5   1       2143.28       1873.97        55.93 o                         
 -13   5   1       1488.53       1533.32        46.52 o                         
 -12   5   1       7351.00       7559.18       107.98 o                         
 -11   5   1       1464.96       1228.68        38.03 o                         
 -10   5   1       4768.31       4531.79        80.29 o                         
  -9   5   1       3298.43       2935.96        63.49 o                         
  -8   5   1       4722.92       4768.54        80.87 o                         
  -7   5   1       6915.27       6495.77       104.16 o                         
  -6   5   1      32325.66      32470.91       444.97 o                         
  -5   5   1       1701.92       1662.93        30.75 o                         
  -4   5   1      23128.94      22393.55       376.93 o                         
  -3   5   1      32624.69      29828.42       441.10 o                         
  -2   5   1       9654.30      10073.48       140.60 o                         
  -1   5   1       7307.16       7384.49       156.72 o                         
   0   5   1       2513.33       2808.07        41.56 o                         
   1   5   1       3484.61       3674.11        55.23 o                         
   2   5   1      14562.48      15640.58       215.77 o                         
   3   5   1       4560.43       4185.46        67.84 o                         
   4   5   1      26555.92      26843.12       397.61 o                         
   5   5   1       1811.47       1510.93        30.30 o                         
   6   5   1       8838.51       8603.00       122.71 o                         
   7   5   1         70.04        103.97        12.76 o                         
   8   5   1      20045.06      18927.78       318.46 o                         
   9   5   1         85.75        117.29        11.96 o                         
  10   5   1      20211.71      19882.37       260.38 o                         
  11   5   1       2701.24       2778.52        46.69 o                         
  12   5   1      10170.47      10675.84       145.65 o                         
  13   5   1       1049.94        887.95        41.33 o                         
  14   5   1        107.13          2.17        21.10 o                         
  15   5   1         16.43        -29.08        29.08 o                         
  16   5   1        463.70        382.72        45.08 o                         
  17   5   1       2578.76       2767.72        99.86 o                         
  18   5   1       3190.28       3449.26       141.54 o                         
  19   5   1        580.11        290.94        36.09 o                         
  20   5   1       2038.64       2324.71        96.35 o                         
  21   5   1        320.36        247.03        39.39 o                         
  22   5   1       2977.11       3150.13       111.35 o                         
  23   5   1       1792.68       1918.28       141.27 o                         
  24   5   1       1862.22       2493.72       131.65 o                         
  25   5   1        124.80         65.54        49.87 o                         
  26   5   1         38.61        -12.52        51.32 o                         
  27   5   1         65.12        -23.76        56.96 o                         
  28   5   1         24.18        -27.26        54.60 o                         
  29   5   1        623.24        607.36        71.16 o                         
  30   5   1          8.78        -12.64       111.35 o                         
  31   5   1          6.07        -83.91        83.91 o                         
  32   5   1        318.10        266.00        90.96 o                         
 -32   6   1        367.99        305.36        97.06 o                         
 -31   6   1         17.37         -8.56        89.55 o                         
 -30   6   1          9.07        -35.16        88.76 o                         
 -29   6   1         34.18         23.96        58.88 o                         
 -28   6   1       3155.97       3676.41       164.90 o                         
 -27   6   1          0.44        -22.19        54.39 o                         
 -26   6   1        226.47        118.18        50.11 o                         
 -25   6   1        255.55        135.47        43.98 o                         
 -24   6   1       5536.83       6346.58       164.79 o                         
 -23   6   1        305.62        189.58        41.28 o                         
 -22   6   1        202.00        183.05        39.24 o                         
 -21   6   1        280.36        237.46        38.19 o                         
 -20   6   1       2614.63       2286.07       130.16 o                         
 -19   6   1        323.07        205.89        37.15 o                         
 -18   6   1        350.67        109.09        53.07 o                         
 -17   6   1         46.58        -30.52        30.52 o                         
 -16   6   1          7.25        -22.02        22.02 o                         
 -15   6   1       2858.32       2775.64        75.12 o                         
 -14   6   1      17469.92      18307.82       308.41 o                         
 -13   6   1       1041.99        973.59        59.83 o                         
 -12   6   1        609.51        587.37        47.12 o                         
 -11   6   1          7.70         17.50        16.57 o                         
 -10   6   1      27349.04      26697.41       400.68 o                         
  -9   6   1         63.73          7.19        16.82 o                         
  -8   6   1      35808.39      35097.06       739.96 o                         
  -7   6   1        605.15        302.77        24.75 o                         
  -6   6   1       7356.95       7843.04       106.23 o                         
  -5   6   1       2612.56       2599.78        42.47 o                         
  -4   6   1       8479.34       8553.49       121.99 o                         
  -3   6   1       3384.91       3440.65        50.60 o                         
  -2   6   1        294.52        208.25        35.11 o                         
  -1   6   1          3.14         -7.69         8.66 o                         
   0   6   1       6428.66       7171.27        96.16 o                         
   1   6   1       3972.28       3985.62        61.14 o                         
   2   6   1         38.08         -0.09        10.27 o                         
   3   6   1        124.66         88.93        10.74 o                         
   4   6   1        119.01         20.15        10.21 o                         
   5   6   1        438.90        279.03        22.28 o                         
   6   6   1      49583.19      45157.15       731.14 o                         
   7   6   1       1306.57       1109.61        43.97 o                         
   8   6   1      34545.08      34953.61       480.19 o                         
   9   6   1        210.45        156.04        12.20 o                         
  10   6   1       2869.39       2493.14        50.95 o                         
  11   6   1          0.78        -12.14        12.14 o                         
  12   6   1      11041.53      11173.27       152.40 o                         
  13   6   1        188.59         59.32        21.20 o                         
  14   6   1        976.62        625.95        54.59 o                         
  15   6   1        500.24        301.46        26.48 o                         
  16   6   1       8954.98       9165.02       167.44 o                         
  17   6   1       1212.55        902.25        57.19 o                         
  18   6   1       8651.04       8556.33       161.08 o                         
  19   6   1          0.07        -19.67        26.40 o                         
  20   6   1      11880.24      12568.50       254.93 o                         
  21   6   1         63.14         13.40        36.94 o                         
  22   6   1        126.80         10.71        36.50 o                         
  23   6   1         42.11        -26.76        40.68 o                         
  24   6   1       6962.67       7786.09       216.32 o                         
  25   6   1         28.84        -12.61        48.79 o                         
  26   6   1        219.60        150.59        56.52 o                         
  27   6   1         27.33        -41.00        50.69 o                         
  28   6   1        177.56        169.62        55.04 o                         
  29   6   1        175.43         31.20        85.06 o                         
  30   6   1        301.69        215.71        89.42 o                         
  31   6   1         57.72        -85.43        85.43 o                         
  32   6   1          9.30          5.94        89.73 o                         
 -32   7   1        175.57         99.78        98.19 o                         
 -31   7   1        515.94        606.78        99.48 o                         
 -30   7   1       3971.86       4968.41       247.61 o                         
 -29   7   1          4.07        -39.67        87.09 o                         
 -28   7   1       1072.51       1033.90       188.52 o                         
 -27   7   1         53.16        -40.44        54.55 o                         
 -26   7   1       1185.42       1063.11       102.72 o                         
 -25   7   1       1573.54       1745.49       122.06 o                         
 -24   7   1        592.66        436.29        46.09 o                         
 -23   7   1         21.33          2.89        38.96 o                         
 -22   7   1       9530.12      10432.26       224.77 o                         
 -21   7   1        211.86        155.09        39.47 o                         
 -20   7   1       1495.40       1382.10        94.76 o                         
 -19   7   1       1190.29       1427.16        92.38 o                         
 -18   7   1       3685.65       3862.30       176.30 o                         
 -17   7   1        155.17        100.92        25.30 o                         
 -16   7   1       1370.39       1256.87        64.52 o                         
 -15   7   1       1096.46       1159.88        61.40 o                         
 -14   7   1      24426.55      26038.63       431.93 o                         
 -13   7   1        422.24        232.93        31.25 o                         
 -12   7   1        779.50        508.71        61.80 o                         
 -11   7   1       1558.35       1473.43        49.57 o                         
 -10   7   1       2210.26       2023.99        73.28 o                         
  -9   7   1        407.00        241.87        22.31 o                         
  -8   7   1      19584.06      18983.28       286.81 o                         
  -7   7   1       3547.69       3975.44        70.31 o                         
  -6   7   1       1287.01       1516.03        57.66 o                         
  -5   7   1       7155.63       7593.57       120.39 o                         
  -4   7   1       3363.62       3086.34        48.49 o                         
  -3   7   1       3072.46       2937.80        46.17 o                         
  -2   7   1       5231.35       5427.26        81.44 o                         
  -1   7   1       2278.58       2631.03        46.20 o                         
   0   7   1     174352.56     167083.94      3045.50 o                         
   1   7   1        502.45        989.04        59.22 o                         
   2   7   1       7960.84       7590.41       109.58 o                         
   3   7   1       3790.35       3485.38        56.63 o                         
   4   7   1      14837.43      15815.12       246.48 o                         
   5   7   1       3729.58       3911.61        68.09 o                         
   6   7   1       7426.98       8216.96       119.15 o                         
   7   7   1        902.68        664.75        29.18 o                         
   8   7   1       2799.50       2104.13        46.29 o                         
   9   7   1       3199.67       3312.23        54.13 o                         
  10   7   1        893.59        799.36        32.14 o                         
  11   7   1       2364.73       2247.08        48.41 o                         
  12   7   1       1719.81       1584.57        79.43 o                         
  13   7   1         46.97          8.89        18.42 o                         
  14   7   1      43002.69      44289.12       809.07 o                         
  15   7   1       1328.48       1372.69        58.10 o                         
  16   7   1       6428.68       5922.83       119.60 o                         
  17   7   1        784.85        526.82        58.44 o                         
  18   7   1        744.03        644.92        65.49 o                         
  19   7   1        772.93        608.93        53.41 o                         
  20   7   1       1419.54       1406.38        92.56 o                         
  21   7   1        152.72         52.35        34.80 o                         
  22   7   1       7589.02       8582.62       193.33 o                         
  23   7   1        449.75        360.85        48.28 o                         
  24   7   1         63.23        -46.07        47.03 o                         
  25   7   1        338.22        271.32        58.57 o                         
  26   7   1        277.04        134.42        51.69 o                         
  27   7   1         38.66        -41.98        76.04 o                         
  28   7   1        917.30        705.65       124.70 o                         
  29   7   1       1123.89       1630.98       190.55 o                         
  30   7   1       6306.30       8016.82       304.94 o                         
  31   7   1        467.19        425.47       107.56 o                         
 -31   8   1        242.38        261.20        99.45 o                         
 -30   8   1        188.48        103.10        91.93 o                         
 -29   8   1        548.42        676.72       158.95 o                         
 -28   8   1        857.53        713.31        79.39 o                         
 -27   8   1         34.92        -54.48        54.48 o                         
 -26   8   1         33.88        -43.06        43.06 o                         
 -25   8   1        119.09         19.16        45.56 o                         
 -24   8   1        764.21        490.86        46.37 o                         
 -23   8   1       1203.19       1461.41       106.32 o                         
 -22   8   1         30.20         -6.97        36.76 o                         
 -21   8   1        116.92         44.16        38.93 o                         
 -20   8   1       1526.12       1519.46        95.30 o                         
 -19   8   1        281.30        176.42        36.26 o                         
 -18   8   1       6226.08       6278.47       156.59 o                         
 -17   8   1        894.69        951.31        79.70 o                         
 -16   8   1       1139.92        837.21        72.19 o                         
 -15   8   1          1.13        -22.18        22.18 o                         
 -14   8   1         16.54         -2.49        21.04 o                         
 -13   8   1       1103.70        954.83        70.69 o                         
 -12   8   1       3830.24       3672.99       109.55 o                         
 -11   8   1       4009.19       3859.23        84.93 o                         
 -10   8   1       8288.71       8651.24       153.73 o                         
  -9   8   1        209.62        156.63        19.38 o                         
  -8   8   1       1101.64        844.14        57.10 o                         
  -7   8   1        819.10        609.28        27.52 o                         
  -6   8   1       4030.45       4113.79        70.05 o                         
  -5   8   1       8292.21       8547.69       116.45 o                         
  -4   8   1       3093.66       3845.17        66.89 o                         
  -3   8   1       1300.60       1189.81        29.82 o                         
  -2   8   1       8476.76       7887.06       115.05 o                         
  -1   8   1         66.40         71.97        13.47 o                         
   0   8   1       2940.76       4720.62        69.05 o                         
   1   8   1          2.16         63.36        22.03 o                         
   2   8   1      22925.24      22778.82       318.22 o                         
   3   8   1       5449.29       5231.11        86.14 o                         
   4   8   1        218.03        205.24        14.59 o                         
   5   8   1       6148.73       6403.87       104.00 o                         
   6   8   1        535.42        621.70        37.47 o                         
   7   8   1         82.46         23.48        16.61 o                         
   8   8   1       2909.60       2500.00        48.84 o                         
   9   8   1        595.80        398.97        29.36 o                         
  10   8   1      19197.60      18528.49       312.13 o                         
  11   8   1       1522.74       1329.07        57.45 o                         
  12   8   1       1042.50       1138.36        78.34 o                         
  13   8   1         26.58         -5.04        18.73 o                         
  14   8   1        950.12        832.99        56.13 o                         
  15   8   1        386.91        282.43        23.79 o                         
  16   8   1         66.51        103.27        27.69 o                         
  17   8   1        322.40        194.11        26.00 o                         
  18   8   1       1527.63       1278.56        68.20 o                         
  19   8   1       1312.40        972.50        75.29 o                         
  20   8   1        793.61        625.57        60.26 o                         
  21   8   1       1159.69       1117.86       112.30 o                         
  22   8   1        144.12         33.19        38.27 o                         
  23   8   1         16.23        -12.52        36.93 o                         
  24   8   1        947.52        971.76       132.00 o                         
  25   8   1       1039.21       1103.60       128.66 o                         
  26   8   1         93.46         25.59        64.40 o                         
  27   8   1        571.22        327.98       124.83 o                         
  28   8   1        629.81        597.71       140.39 o                         
  29   8   1         87.85        121.03        87.87 o                         
  30   8   1        591.02        641.77       104.30 o                         
  31   8   1        169.90        137.16        91.69 o                         
 -31   9   1         22.61        -39.54        95.31 o                         
 -30   9   1       1119.30        925.87       107.61 o                         
 -29   9   1        173.35        155.20        92.60 o                         
 -28   9   1       2206.11       2425.11       203.82 o                         
 -27   9   1        429.76        430.66        99.23 o                         
 -26   9   1       6055.02       6920.45       178.24 o                         
 -25   9   1         42.63          2.95        85.72 o                         
 -24   9   1        159.20        140.06        50.94 o                         
 -23   9   1          1.28        -32.10        41.28 o                         
 -22   9   1        577.79        440.98        49.80 o                         
 -21   9   1       1231.17       1403.41        98.21 o                         
 -20   9   1         15.49        -47.07        47.07 o                         
 -19   9   1         47.33        -34.02        34.02 o                         
 -18   9   1         56.36        -32.66        32.66 o                         
 -17   9   1        131.76         -3.21        31.55 o                         
 -16   9   1       2346.42       1927.19        84.85 o                         
 -15   9   1       1374.78       1504.47        84.54 o                         
 -14   9   1       5310.17       5924.25       134.30 o                         
 -13   9   1       1650.49       1681.71        81.97 o                         
 -12   9   1      10271.17      10160.13       235.24 o                         
 -11   9   1        674.96        452.97        53.94 o                         
 -10   9   1      13420.50      14101.07       436.18 o                         
  -9   9   1        123.82         65.72        19.54 o                         
  -8   9   1       3116.54       3259.44        66.54 o                         
  -7   9   1       5677.26       5652.01        83.30 o                         
  -6   9   1      18414.04      18918.72       233.26 o                         
  -5   9   1          6.86         28.85        13.19 o                         
  -4   9   1        279.87        251.80        15.43 o                         
  -3   9   1        307.77        189.15        12.96 o                         
  -2   9   1       5798.59       5379.38       109.11 o                         
  -1   9   1       1508.91       1576.17        44.85 o                         
   0   9   1      35913.09      34536.50       794.03 o                         
   1   9   1        544.35       1078.02        48.17 o                         
   2   9   1      23653.85      22792.93       356.57 o                         
   3   9   1        481.23        266.38        15.60 o                         
   4   9   1      35029.35      34801.63       702.73 o                         
   5   9   1       8162.20       8751.29       120.11 o                         
   6   9   1        700.93       1045.12        32.98 o                         
   7   9   1        111.50         24.11        13.01 o                         
   8   9   1       2529.47       2536.34        54.80 o                         
   9   9   1        101.56         78.07        15.57 o                         
  10   9   1       1213.61       1044.94        56.53 o                         
  11   9   1       2245.84       2392.29       103.94 o                         
  12   9   1        602.53        432.21        37.92 o                         
  13   9   1        121.56         73.17        28.32 o                         
  14   9   1      12691.22      13393.11       231.67 o                         
  15   9   1        167.42         17.73        20.93 o                         
  16   9   1       9485.49       9350.34       171.44 o                         
  17   9   1        434.51        334.34        27.52 o                         
  18   9   1       5348.26       5223.57       114.49 o                         
  19   9   1        358.92        166.73        45.96 o                         
  20   9   1         13.31        -35.58        35.58 o                         
  21   9   1          4.44        -57.74        57.74 o                         
  22   9   1        467.18        393.13        55.54 o                         
  23   9   1          1.94        -38.62        49.43 o                         
  24   9   1        142.24        219.99        63.38 o                         
  25   9   1        506.52        740.49        97.67 o                         
  26   9   1       1040.93       1013.89       273.95 o                         
  27   9   1         13.68        -31.68       127.69 o                         
  28   9   1       2016.70       2338.56       199.44 o                         
  29   9   1        247.90        220.53        90.92 o                         
  30   9   1       2244.30       2592.14       205.94 o                         
  31   9   1         74.20         24.55        96.92 o                         
 -30  10   1        437.15        226.70        98.80 o                         
 -29  10   1         30.89         -3.72        92.02 o                         
 -28  10   1       4218.97       5498.70       258.44 o                         
 -27  10   1         12.64         26.74        89.48 o                         
 -26  10   1        100.14        265.12        89.49 o                         
 -25  10   1         98.39         39.42        43.68 o                         
 -24  10   1       1716.99       1761.90       110.91 o                         
 -23  10   1         47.64         21.11        44.68 o                         
 -22  10   1         61.45         67.30        41.47 o                         
 -21  10   1         80.29        -20.53        37.52 o                         
 -20  10   1         51.56        -47.45        47.45 o                         
 -19  10   1       2347.51       2535.12       178.80 o                         
 -18  10   1        267.35        152.42        43.01 o                         
 -17  10   1        428.55        318.26        36.11 o                         
 -16  10   1        825.11        690.98        62.96 o                         
 -15  10   1        221.89         64.55        26.60 o                         
 -14  10   1      18930.68      18929.65       359.47 o                         
 -13  10   1       9822.96      10233.31       246.91 o                         
 -12  10   1        100.79         27.00        28.70 o                         
 -11  10   1          1.59        -28.22        28.22 o                         
 -10  10   1       9413.82       9451.71       221.09 o                         
  -9  10   1        596.50        341.94        26.36 o                         
  -8  10   1      51853.88      51269.43       760.64 o                         
  -7  10   1       3667.63       3739.87        62.54 o                         
  -6  10   1        699.94        405.20        21.30 o                         
  -5  10   1       8103.75       8284.97       115.39 o                         
  -4  10   1       1039.78        959.04        37.99 o                         
  -3  10   1       2588.93       2589.31        47.01 o                         
  -2  10   1         58.05          0.88        16.18 o                         
  -1  10   1       1428.98       1336.72        40.53 o                         
   0  10   1       1048.13       1203.49        46.13 o                         
   1  10   1       6825.57       7279.84       118.42 o                         
   2  10   1       5756.43       5671.36        91.14 o                         
   3  10   1       2664.85       2399.15        52.67 o                         
   4  10   1       6171.90       6440.59        99.55 o                         
   5  10   1       3174.68       3025.36        54.41 o                         
   6  10   1      40853.23      41541.80       570.28 o                         
   7  10   1       1820.99       1628.77        40.74 o                         
   8  10   1       5881.90       5415.62        88.38 o                         
   9  10   1          5.96        -13.42        15.29 o                         
  10  10   1       6368.55       6282.79       138.42 o                         
  11  10   1       4606.46       4534.36        92.32 o                         
  12  10   1       6166.55       5926.47       129.60 o                         
  13  10   1       3374.43       3241.29        89.54 o                         
  14  10   1          0.63        -38.24        38.24 o                         
  15  10   1        173.97         93.16        22.58 o                         
  16  10   1        370.93        259.12        25.78 o                         
  17  10   1       2864.05       3013.46        90.14 o                         
  18  10   1       1960.08       2074.85        94.76 o                         
  19  10   1         98.10          6.88        32.35 o                         
  20  10   1       5055.22       5406.50       139.55 o                         
  21  10   1        153.32         50.11        63.43 o                         
  22  10   1       1635.22       1564.24       123.89 o                         
  23  10   1          4.27        -29.01        49.22 o                         
  24  10   1        383.06        195.08        60.92 o                         
  25  10   1         33.61         25.79       109.26 o                         
  26  10   1       1271.92        590.18       134.27 o                         
  27  10   1          1.55         61.85       117.12 o                         
  28  10   1        431.53        259.65        98.14 o                         
  29  10   1         11.83        -19.14        86.81 o                         
  30  10   1         15.38        -28.90        92.35 o                         
 -30  11   1         66.38         21.46        97.98 o                         
 -29  11   1         11.28        -30.60       103.16 o                         
 -28  11   1        295.66        220.90       101.50 o                         
 -27  11   1         70.14         31.68       112.65 o                         
 -26  11   1       3303.78       3669.59       334.38 o                         
 -25  11   1        552.43        429.75        54.08 o                         
 -24  11   1       1662.07       1101.80       135.98 o                         
 -23  11   1         11.62        -39.15        39.15 o                         
 -22  11   1          2.39        -38.14        38.14 o                         
 -21  11   1         16.65        -37.76        37.76 o                         
 -20  11   1       5800.77       6111.76       191.80 o                         
 -19  11   1        328.31        260.51        39.92 o                         
 -18  11   1      14235.44      14704.11       293.90 o                         
 -17  11   1         59.25         23.32        31.47 o                         
 -16  11   1        173.24         76.13        36.68 o                         
 -15  11   1         97.07         77.59        38.95 o                         
 -14  11   1       1194.68       1290.36        84.18 o                         
 -13  11   1         73.03         -9.19        31.98 o                         
 -12  11   1      17503.78      17601.12       390.23 o                         
 -11  11   1       1496.47       1368.88        81.33 o                         
 -10  11   1       7130.56       6773.57       170.76 o                         
  -9  11   1        820.91        790.71        59.18 o                         
  -8  11   1       2916.66       2947.20        74.40 o                         
  -7  11   1       2244.79       1960.51        55.64 o                         
  -6  11   1       3239.32       3248.02        65.66 o                         
  -5  11   1        779.78        868.66        93.12 o                         
  -4  11   1      79890.12      77507.69      1470.96 o                         
  -3  11   1         79.52         -4.87        14.12 o                         
  -2  11   1        362.15        216.34        18.30 o                         
  -1  11   1        169.28        133.09        17.66 o                         
   0  11   1       4864.01       5252.52        93.23 o                         
   1  11   1         24.46        -16.32        16.32 o                         
   2  11   1         21.77        -16.45        18.87 o                         
   3  11   1          6.38        -17.82        17.82 o                         
   4  11   1      36439.64      35459.99       622.96 o                         
   5  11   1      10744.12      11141.52       161.98 o                         
   6  11   1         59.43         37.48        15.32 o                         
   7  11   1       1216.59       1188.19        52.27 o                         
   8  11   1        351.14        139.49        17.16 o                         
   9  11   1        206.87        148.10        16.81 o                         
  10  11   1      16573.37      16331.25       276.89 o                         
  11  11   1         27.09         23.99        18.05 o                         
  12  11   1      12506.89      12777.29       248.88 o                         
  13  11   1        692.51        594.35        51.26 o                         
  14  11   1       1326.23       1251.69        70.64 o                         
  15  11   1        202.17        102.67        23.06 o                         
  16  11   1       3284.20       3396.82        88.18 o                         
  17  11   1        802.53        646.11       102.99 o                         
  18  11   1      17195.83      18484.40       357.76 o                         
  19  11   1        110.31         71.65        42.67 o                         
  20  11   1       5028.72       4733.73       128.87 o                         
  21  11   1         86.26         10.09        35.71 o                         
  22  11   1        456.28        352.10       107.47 o                         
  23  11   1        131.14        -52.07        52.07 o                         
  24  11   1         20.72        -16.47       106.40 o                         
  25  11   1          5.23         10.56       109.69 o                         
  26  11   1       1890.94       2210.44       320.74 o                         
  27  11   1         61.37        -31.78       101.47 o                         
  28  11   1         33.87         -8.43       140.90 o                         
  29  11   1        192.43        187.05        93.45 o                         
 -29  12   1        211.30        155.60       120.85 o                         
 -28  12   1       1332.15        713.61       152.07 o                         
 -27  12   1          0.39         26.57       121.58 o                         
 -26  12   1          1.16        -34.17       116.63 o                         
 -25  12   1        247.13        164.24       158.65 o                         
 -24  12   1        149.00        -13.83        56.79 o                         
 -23  12   1          4.97        -36.91        70.69 o                         
 -22  12   1        265.38        137.32        68.02 o                         
 -21  12   1        427.03        375.14        44.82 o                         
 -20  12   1        271.54        179.58        45.60 o                         
 -19  12   1        201.49         88.19        46.98 o                         
 -18  12   1       7894.94       8779.97       199.65 o                         
 -17  12   1        150.24         60.21        39.17 o                         
 -16  12   1       1998.88       1881.82       105.23 o                         
 -15  12   1       4341.64       4830.59       146.39 o                         
 -14  12   1       2193.34       2132.96       141.65 o                         
 -13  12   1        530.74        552.01        63.16 o                         
 -12  12   1       6466.14       6277.00       213.90 o                         
 -11  12   1         31.69        -31.67        31.67 o                         
 -10  12   1       5169.62       4695.58       115.78 o                         
  -9  12   1        210.82         98.89        27.60 o                         
  -8  12   1        816.81        404.96        30.10 o                         
  -7  12   1        734.14        486.39        78.65 o                         
  -6  12   1       3000.50       3598.33       109.33 o                         
  -5  12   1         40.68         57.35        15.86 o                         
  -4  12   1        143.86        170.68        33.38 o                         
  -3  12   1         95.50         37.83        26.05 o                         
  -2  12   1      20305.41      19936.03       279.94 o                         
  -1  12   1        278.02        165.37        19.90 o                         
   0  12   1       1476.21       1455.22        64.69 o                         
   1  12   1        115.91         27.15        21.38 o                         
   2  12   1       4754.87       4661.95       106.40 o                         
   3  12   1         47.03          2.15        18.93 o                         
   4  12   1       1322.01       1311.92        41.91 o                         
   5  12   1        606.80        438.08        25.79 o                         
   6  12   1       4095.20       4456.95        77.74 o                         
   7  12   1       2574.99       2455.83        60.05 o                         
   8  12   1       5916.62       5829.46        94.50 o                         
   9  12   1        134.96         18.90        16.90 o                         
  10  12   1      12776.60      12822.22       202.79 o                         
  11  12   1        164.71        139.47        22.62 o                         
  12  12   1       4429.73       4589.35       111.25 o                         
  13  12   1       1369.96       1467.41       105.95 o                         
  14  12   1       2238.24       2018.99        92.10 o                         
  15  12   1         37.83        -34.14        34.14 o                         
  16  12   1       1126.72        843.26        64.65 o                         
  17  12   1          1.05        -78.42        78.42 o                         
  18  12   1       4223.61       4361.71       120.78 o                         
  19  12   1        301.64        194.59        40.15 o                         
  20  12   1       1643.75       1671.12        93.20 o                         
  21  12   1         16.21        -35.21        35.21 o                         
  22  12   1         28.89        -27.48       138.42 o                         
  23  12   1          6.54        -33.07       102.00 o                         
  24  12   1       3224.41       3576.74       438.84 o                         
  25  12   1        380.59        223.97       219.32 o                         
  26  12   1         30.52        -74.87       132.04 o                         
  27  12   1        372.24        319.14       170.19 o                         
  28  12   1       1902.68       1981.87       279.17 o                         
  29  12   1         13.90        -52.04        94.09 o                         
 -28  13   1        236.41        217.97       164.78 o                         
 -27  13   1        390.32        565.20       132.83 o                         
 -26  13   1        254.09        131.06       147.52 o                         
 -25  13   1         91.24        -37.86       109.80 o                         
 -24  13   1        134.58         71.88        66.85 o                         
 -23  13   1         28.21        -15.64        57.71 o                         
 -22  13   1       1570.81       1636.39       103.54 o                         
 -21  13   1        810.69        936.17       127.20 o                         
 -20  13   1       1287.32       1264.03        93.24 o                         
 -19  13   1         14.03        -36.35        36.35 o                         
 -18  13   1       3276.17       3052.91       145.20 o                         
 -17  13   1        458.04        259.85        37.31 o                         
 -16  13   1       3680.58       3639.52       130.39 o                         
 -15  13   1        601.39        664.13        73.30 o                         
 -14  13   1        525.21        301.84        58.61 o                         
 -13  13   1          3.44        -29.37        29.37 o                         
 -12  13   1        274.31        151.15        51.14 o                         
 -11  13   1        983.19        923.17        99.29 o                         
 -10  13   1        559.73        349.91        42.88 o                         
  -9  13   1         37.06        -36.77        37.23 o                         
  -8  13   1       4292.23       4385.60       114.24 o                         
  -7  13   1       3153.65       3459.88       110.67 o                         
  -6  13   1      17636.14      18512.19       350.78 o                         
  -5  13   1       2639.30       2813.97        88.39 o                         
  -4  13   1       3076.84       2921.07        88.10 o                         
  -3  13   1          6.14        -15.48        15.48 o                         
  -2  13   1       1403.22       1584.37        70.54 o                         
  -1  13   1       1310.32       1478.87        68.79 o                         
   0  13   1       4293.28       4336.95       106.64 o                         
   1  13   1        605.40        743.98        68.84 o                         
   2  13   1        158.55        271.79        24.84 o                         
   3  13   1         11.58        -18.17        21.01 o                         
   4  13   1       3039.12       2687.66        63.17 o                         
   5  13   1       1762.79       1741.40        53.78 o                         
   6  13   1       7332.39       7934.55       133.33 o                         
   7  13   1         13.05         26.72        17.98 o                         
   8  13   1       4032.03       4086.85        74.73 o                         
   9  13   1        113.31         74.13        17.58 o                         
  10  13   1       4504.97       4468.57        88.28 o                         
  11  13   1        207.61        180.44        23.90 o                         
  12  13   1       1607.20       1715.78        81.26 o                         
  13  13   1        801.74        822.73        55.73 o                         
  14  13   1       3163.77       3437.50       103.44 o                         
  15  13   1       1027.51        862.09       101.17 o                         
  16  13   1         17.34        -29.85        29.85 o                         
  17  13   1        696.06        572.61        57.30 o                         
  18  13   1        227.31         63.29        40.81 o                         
  19  13   1        883.30        887.62        72.64 o                         
  20  13   1         94.41          3.85        34.82 o                         
  21  13   1        400.57        242.11        47.46 o                         
  22  13   1       1471.19        734.30       138.58 o                         
  23  13   1         65.58        -28.02       152.66 o                         
  24  13   1       2154.69       2412.46       254.20 o                         
  25  13   1        581.88        304.96       140.17 o                         
  26  13   1         36.25        -58.94       158.78 o                         
  27  13   1         44.08          9.78       122.67 o                         
  28  13   1         39.01         -0.25        92.62 o                         
 -27  14   1        112.19        103.71       121.39 o                         
 -26  14   1          5.23        118.23       119.36 o                         
 -25  14   1         23.97         -5.12        98.69 o                         
 -24  14   1        362.95        226.90       231.98 o                         
 -23  14   1         13.28        -39.19       125.29 o                         
 -22  14   1        222.86        190.22        52.17 o                         
 -21  14   1        640.60        534.08        77.01 o                         
 -20  14   1        736.55        474.05        46.31 o                         
 -19  14   1       1039.11       1101.25        91.14 o                         
 -18  14   1        773.47        651.81        89.94 o                         
 -17  14   1        880.61        800.52        71.18 o                         
 -16  14   1       1158.71       1347.67        85.82 o                         
 -15  14   1         12.33        -34.48        34.48 o                         
 -14  14   1        243.16        164.65        52.43 o                         
 -13  14   1        324.25        217.42        38.51 o                         
 -12  14   1       1439.95       1419.25        83.66 o                         
 -11  14   1         41.81         12.13        48.63 o                         
 -10  14   1       3384.08       3384.04       121.20 o                         
  -9  14   1        392.55        227.54        42.61 o                         
  -8  14   1       6962.49       7372.89       162.71 o                         
  -7  14   1        424.80        342.36        42.97 o                         
  -6  14   1        659.31        906.33        74.30 o                         
  -5  14   1       1598.85       1703.58        79.71 o                         
  -4  14   1       1014.10        894.11        70.64 o                         
  -3  14   1         73.78         31.58        30.63 o                         
  -2  14   1       2831.81       2709.94        87.39 o                         
  -1  14   1       1238.41       1355.69        71.99 o                         
   0  14   1        124.13        167.98        30.67 o                         
   1  14   1       3382.70       3631.02        99.37 o                         
   2  14   1        836.26        812.16        67.55 o                         
   3  14   1       2252.49       2369.24        67.30 o                         
   4  14   1       9250.97       9421.49       169.94 o                         
   5  14   1        650.70        378.54        27.42 o                         
   6  14   1        638.10        488.04        35.94 o                         
   7  14   1          5.47          4.09        16.20 o                         
   8  14   1         45.37         34.96        17.43 o                         
   9  14   1        276.87        217.26        21.37 o                         
  10  14   1       1922.08       1605.48       163.59 o                         
  11  14   1        152.25        145.44        29.45 o                         
  12  14   1        426.44        310.47        37.16 o                         
  13  14   1         72.00        -14.43        29.74 o                         
  14  14   1       1711.74       1672.25        86.33 o                         
  15  14   1        937.40        975.78        81.36 o                         
  16  14   1        130.19         63.35        30.91 o                         
  17  14   1       1276.89       1309.68        77.18 o                         
  18  14   1       1727.88       1710.68        90.53 o                         
  19  14   1        265.42        131.85        43.95 o                         
  20  14   1       1261.43       1250.27       122.97 o                         
  21  14   1        310.86        265.66       222.29 o                         
  22  14   1         56.91         82.27        90.91 o                         
  23  14   1         50.91        159.47       105.64 o                         
  24  14   1        559.42        432.60       217.83 o                         
  25  14   1         19.10          6.27       136.96 o                         
  26  14   1        324.65        197.24       179.59 o                         
  27  14   1          0.05        -28.82       119.32 o                         
 -26  15   1        191.57        122.30       226.25 o                         
 -25  15   1         29.39        -25.48       163.88 o                         
 -24  15   1        758.67       1091.65       209.51 o                         
 -23  15   1        407.76        295.39       168.25 o                         
 -22  15   1       2901.17       3049.17       218.19 o                         
 -21  15   1        462.98        342.97       124.97 o                         
 -20  15   1         60.01         -7.18        35.39 o                         
 -19  15   1        884.03        996.95       104.51 o                         
 -18  15   1       1702.25       1983.97       130.54 o                         
 -17  15   1        226.45        140.59        39.66 o                         
 -16  15   1       1772.34       1843.51        96.97 o                         
 -15  15   1         23.90        -12.71        36.69 o                         
 -14  15   1       4784.62       4803.93       127.40 o                         
 -13  15   1        127.52         44.62        31.52 o                         
 -12  15   1       1669.96       1420.70        83.45 o                         
 -11  15   1         62.39         51.35        28.56 o                         
 -10  15   1        711.25        511.90        61.95 o                         
  -9  15   1       2527.80       2611.92       129.42 o                         
  -8  15   1         76.24         66.92        35.85 o                         
  -7  15   1        224.12        160.03        36.16 o                         
  -6  15   1       3025.38       3119.49       100.49 o                         
  -5  15   1        146.97         32.20        34.40 o                         
  -4  15   1       2994.75       2977.50        97.16 o                         
  -3  15   1       3207.68       3382.55       101.48 o                         
  -2  15   1       2455.53       2575.71        90.40 o                         
  -1  15   1        225.24        244.44        47.55 o                         
   0  15   1      10158.55      10293.36       209.79 o                         
   1  15   1       2363.22       2948.81        94.45 o                         
   2  15   1       9835.91      10050.90       180.40 o                         
   3  15   1        603.66        806.75        80.39 o                         
   4  15   1        275.17        182.88        22.93 o                         
   5  15   1         25.91        -21.47        21.47 o                         
   6  15   1       2835.34       2618.32        75.41 o                         
   7  15   1        253.53        195.43        24.74 o                         
   8  15   1        586.89        487.25        76.65 o                         
   9  15   1         12.06        -23.64        23.64 o                         
  10  15   1        167.93        101.98        51.60 o                         
  11  15   1        296.62        198.21        41.12 o                         
  12  15   1        475.75        318.19        40.86 o                         
  13  15   1        122.65         58.99        30.87 o                         
  14  15   1       6059.42       6160.17       148.03 o                         
  15  15   1        298.43        207.78        35.84 o                         
  16  15   1       2132.13       2192.07       105.01 o                         
  17  15   1         35.47        -27.19        40.69 o                         
  18  15   1         90.86         18.57        39.69 o                         
  19  15   1         16.84        -42.43        60.40 o                         
  20  15   1        242.26         45.32        95.89 o                         
  21  15   1       1256.19        952.05       212.78 o                         
  22  15   1        686.21        721.09        87.35 o                         
  23  15   1        228.58        197.75        80.13 o                         
  24  15   1        378.90        334.19        83.40 o                         
  25  15   1         81.78         58.06       100.74 o                         
  26  15   1         85.93         44.57        90.43 o                         
 -25  16   1        176.05        271.84       121.31 o                         
 -24  16   1        404.65        528.98        87.47 o                         
 -23  16   1         26.90        -21.73        78.35 o                         
 -22  16   1         84.03         31.89        67.10 o                         
 -21  16   1         24.64         -4.83        76.09 o                         
 -20  16   1        292.15        124.05        61.75 o                         
 -19  16   1          1.74        -36.10        36.10 o                         
 -18  16   1         15.46        -29.77        37.25 o                         
 -17  16   1          4.69        -24.87        39.88 o                         
 -16  16   1       2973.79       3267.03       118.82 o                         
 -15  16   1        303.57        202.40        52.44 o                         
 -14  16   1       2916.76       2838.73       101.11 o                         
 -13  16   1        335.80        236.67        35.31 o                         
 -12  16   1       1256.21       1179.30        75.51 o                         
 -11  16   1        359.52        268.09        32.37 o                         
 -10  16   1        429.32        479.13        44.88 o                         
  -9  16   1        741.12        816.48        58.27 o                         
  -8  16   1         60.31         37.38        38.22 o                         
  -7  16   1        273.86        303.40        46.82 o                         
  -6  16   1       3564.64       3418.85       109.02 o                         
  -5  16   1         61.21        -11.66        36.11 o                         
  -4  16   1        144.17         51.23        36.49 o                         
  -3  16   1          0.67         51.69        35.27 o                         
  -2  16   1       4761.05       5311.51       132.27 o                         
  -1  16   1          2.10         51.27        34.19 o                         
   0  16   1        452.99        807.73        89.33 o                         
   1  16   1        400.55        329.71        33.49 o                         
   2  16   1       1697.01       2024.92       116.53 o                         
   3  16   1         19.48         20.87        21.53 o                         
   4  16   1        402.19        277.58        35.81 o                         
   5  16   1        338.11        185.32        28.51 o                         
   6  16   1       4717.53       4818.41       128.44 o                         
   7  16   1       2830.73       2876.76       102.12 o                         
   8  16   1       3071.44       3046.97       104.79 o                         
   9  16   1         56.09        118.08        45.97 o                         
  10  16   1        148.74         95.50        27.02 o                         
  11  16   1         23.48        -26.95        35.08 o                         
  12  16   1         41.42        -17.04        49.53 o                         
  13  16   1        447.40        462.57        67.94 o                         
  14  16   1       4999.89       5315.42       170.66 o                         
  15  16   1          7.86        -39.88        53.99 o                         
  16  16   1       2211.32       2548.89       176.27 o                         
  17  16   1         16.59          3.22        41.01 o                         
  18  16   1          5.99         -7.71        74.15 o                         
  19  16   1        382.75        419.05        78.01 o                         
  20  16   1        380.15        192.36        90.79 o                         
  21  16   1        540.35        538.95        84.24 o                         
  22  16   1         37.81         10.66        77.41 o                         
  23  16   1          0.70        -56.85        67.39 o                         
  24  16   1        854.48        920.36       154.76 o                         
  25  16   1        167.13        184.36       109.76 o                         
 -24  17   1         88.82         83.42        71.32 o                         
 -23  17   1        344.47        480.01        86.73 o                         
 -22  17   1        282.64        173.35        81.87 o                         
 -21  17   1        600.10        627.46        87.78 o                         
 -20  17   1        392.47        200.16        95.40 o                         
 -19  17   1        136.78         58.85        79.47 o                         
 -18  17   1       1982.08       2154.47       125.97 o                         
 -17  17   1       1129.40       1313.10        96.83 o                         
 -16  17   1         12.91        -30.58        37.33 o                         
 -15  17   1       1179.84       1245.23        88.38 o                         
 -14  17   1        243.80        151.24        36.79 o                         
 -13  17   1        118.66         73.70        33.33 o                         
 -12  17   1       4352.62       4409.02       120.74 o                         
 -11  17   1         14.31         25.68        29.55 o                         
 -10  17   1       7987.85       8211.86       179.76 o                         
  -9  17   1       3604.54       3880.09       140.88 o                         
  -8  17   1       2318.50       2525.08        79.74 o                         
  -7  17   1        378.60        251.03        45.32 o                         
  -6  17   1         31.34        -33.57        39.25 o                         
  -5  17   1       1098.84        631.79        69.19 o                         
  -4  17   1       2079.64       2081.89        95.74 o                         
  -3  17   1       1281.31       1474.12        88.60 o                         
  -2  17   1       2064.63       2284.85        95.40 o                         
  -1  17   1        329.84        391.78        40.80 o                         
   0  17   1       4548.37       4262.42       119.71 o                         
   1  17   1         28.64        136.78        50.38 o                         
   2  17   1       9678.74      10058.02       212.44 o                         
   3  17   1       3214.88       4399.57       146.18 o                         
   4  17   1      12537.83      13142.95       265.20 o                         
   5  17   1       1495.82       1953.38       103.57 o                         
   6  17   1          0.95        -25.57        39.21 o                         
   7  17   1        754.80        389.11        65.09 o                         
   8  17   1       1659.62       1792.09        95.82 o                         
   9  17   1        228.26        194.07        50.94 o                         
  10  17   1        555.48        492.75        69.02 o                         
  11  17   1       1238.13       1576.82       112.47 o                         
  12  17   1       1445.48       1367.09       124.19 o                         
  13  17   1        971.24       1085.03       123.39 o                         
  14  17   1         14.97        -50.74        58.59 o                         
  15  17   1         69.39         26.06        64.92 o                         
  16  17   1        718.01        511.52        71.11 o                         
  17  17   1        535.31        619.54       111.57 o                         
  18  17   1       3300.55       3334.36       203.40 o                         
  19  17   1         51.55        -28.10        64.50 o                         
  20  17   1        874.38        692.83        86.99 o                         
  21  17   1         80.65        -44.24        72.54 o                         
  22  17   1       1232.69       1666.87       156.89 o                         
  23  17   1        104.67        100.67        84.52 o                         
  24  17   1          9.09         30.74        86.86 o                         
 -23  18   1        115.94         67.34        77.92 o                         
 -22  18   1        165.42         79.37        70.71 o                         
 -21  18   1       1065.46       1451.38       155.69 o                         
 -20  18   1        363.58        259.39        70.74 o                         
 -19  18   1         31.00        -25.67        66.14 o                         
 -18  18   1       1182.68       1617.47       148.64 o                         
 -17  18   1        622.51        487.97        68.16 o                         
 -16  18   1        686.56        451.01        84.29 o                         
 -15  18   1        386.59        117.48       129.12 o                         
 -14  18   1        272.76        196.40        63.92 o                         
 -13  18   1          3.77          0.49        56.02 o                         
 -12  18   1        102.63        228.42        66.61 o                         
 -11  18   1       1984.65       2263.65       131.12 o                         
 -10  18   1        212.97        161.38        54.62 o                         
  -9  18   1        175.73        114.12        52.73 o                         
  -8  18   1       1970.42       2050.52       103.37 o                         
  -7  18   1        422.12        337.88        46.69 o                         
  -6  18   1        105.24         16.91        42.50 o                         
  -5  18   1       2363.20       2542.79       106.71 o                         
  -4  18   1         27.89        208.44        48.95 o                         
  -3  18   1       1114.66       1514.14        94.39 o                         
  -2  18   1       1637.93       1813.83        96.26 o                         
  -1  18   1       1136.07       1477.83        92.83 o                         
   0  18   1       2008.03       2178.08        99.00 o                         
   1  18   1       1394.68       1443.42        91.65 o                         
   2  18   1        306.35        246.45        42.67 o                         
   3  18   1       1492.10       1813.28        97.49 o                         
   4  18   1       2147.15       2689.15       106.76 o                         
   5  18   1        396.43        298.83        44.10 o                         
   6  18   1        664.68        411.87        45.97 o                         
   7  18   1          5.59        -45.49        45.49 o                         
   8  18   1          6.77        -30.47        42.29 o                         
   9  18   1       1859.82       1893.34       118.68 o                         
  10  18   1         37.37         24.83        53.15 o                         
  11  18   1         19.29         -1.67        54.14 o                         
  12  18   1       1177.84       1300.86       128.20 o                         
  13  18   1         48.66         63.57        57.66 o                         
  14  18   1        165.11         45.44        83.09 o                         
  15  18   1       1344.49       1429.18       139.82 o                         
  16  18   1        881.90        760.33        90.78 o                         
  17  18   1        138.75        171.11        72.05 o                         
  18  18   1       4479.37       5568.38       192.50 o                         
  19  18   1         43.38         66.39        91.91 o                         
  20  18   1        356.67        139.27        87.30 o                         
  21  18   1        896.26       1284.71       150.09 o                         
  22  18   1         48.17         -2.46       116.51 o                         
  23  18   1        322.28        263.55        99.94 o                         
 -21  19   1        149.54        151.72        82.54 o                         
 -20  19   1       1826.28       2011.16       163.21 o                         
 -19  19   1         62.76         61.13        69.22 o                         
 -18  19   1       1945.53       2093.18       144.94 o                         
 -17  19   1          3.40         39.33        65.76 o                         
 -16  19   1       1333.83       1460.74       142.72 o                         
 -15  19   1        108.91        117.79        62.72 o                         
 -14  19   1         11.23        -39.17        60.01 o                         
 -13  19   1         84.63         31.03        97.30 o                         
 -12  19   1        420.93        396.63        76.00 o                         
 -11  19   1        135.05        117.60        58.41 o                         
 -10  19   1        952.18        850.14       106.08 o                         
  -9  19   1        278.72        174.74        57.31 o                         
  -8  19   1        115.79         13.97        46.08 o                         
  -7  19   1         25.11        107.15        46.00 o                         
  -6  19   1       3305.30       3736.71       125.82 o                         
  -5  19   1          2.84         83.69        44.97 o                         
  -4  19   1       3664.86       3890.70       126.74 o                         
  -3  19   1          2.44        136.63        45.36 o                         
  -2  19   1       1738.19       2148.48       104.33 o                         
  -1  19   1        192.18        281.62        45.98 o                         
   0  19   1        160.98        168.68        44.39 o                         
   1  19   1        613.85        653.46       126.67 o                         
   2  19   1       1217.95       1264.83        95.23 o                         
   3  19   1          6.33         71.65        43.70 o                         
   4  19   1       2773.42       2856.28       132.05 o                         
   5  19   1        887.27        742.76       103.19 o                         
   6  19   1       1110.75       1226.87        97.04 o                         
   7  19   1        547.27        534.74        52.99 o                         
   8  19   1         18.67        -45.15        45.15 o                         
   9  19   1          0.91        -35.58        61.10 o                         
  10  19   1       2901.98       3144.34       139.11 o                         
  11  19   1        269.94        170.55        67.51 o                         
  12  19   1       1004.06        669.96       140.11 o                         
  13  19   1         65.61         51.27        60.82 o                         
  14  19   1        590.25        411.66       203.93 o                         
  15  19   1         47.43        -14.45        63.46 o                         
  16  19   1        411.27        238.04        76.13 o                         
  17  19   1         22.68         35.49        66.54 o                         
  18  19   1       1884.33       2109.90       143.70 o                         
  19  19   1         46.98         45.90        75.28 o                         
  20  19   1       2649.99       2847.09       197.10 o                         
  21  19   1        523.19        479.87       167.86 o                         
 -20  20   1          9.19         -3.13        72.82 o                         
 -19  20   1         92.92          6.82        95.79 o                         
 -18  20   1       1219.97       1275.03       152.11 o                         
 -17  20   1        394.04        447.25        97.52 o                         
 -16  20   1       1951.59       2153.46       146.58 o                         
 -15  20   1        116.76         69.80        65.79 o                         
 -14  20   1        592.05        559.88        79.00 o                         
 -13  20   1         16.37         24.46        62.41 o                         
 -12  20   1       1394.21       1529.05       139.28 o                         
 -11  20   1       1079.70        806.99        94.70 o                         
 -10  20   1        399.87        274.32        65.72 o                         
  -9  20   1        233.81        163.16        57.94 o                         
  -8  20   1         56.48         68.64        49.00 o                         
  -7  20   1         34.14        113.75        53.64 o                         
  -6  20   1       1788.42       1989.74       110.76 o                         
  -5  20   1         22.48         51.05        48.05 o                         
  -4  20   1         10.22        -35.98        46.72 o                         
  -3  20   1        142.38        246.06        48.87 o                         
  -2  20   1       3708.99       3970.99       131.52 o                         
  -1  20   1          0.01        131.16        46.60 o                         
   0  20   1          2.31         -4.26        46.04 o                         
   1  20   1         36.96         83.71        47.31 o                         
   2  20   1       2728.81       2937.23       118.19 o                         
   3  20   1       1989.10       2177.98       109.52 o                         
   4  20   1        327.36        277.46        49.42 o                         
   5  20   1         23.39         53.81        47.52 o                         
   6  20   1       3405.89       3733.03       142.27 o                         
   7  20   1         30.01         94.66        48.30 o                         
   8  20   1       1111.70       1386.28       119.30 o                         
   9  20   1       1529.15       1706.48       127.23 o                         
  10  20   1        998.98       1105.31       116.57 o                         
  11  20   1        876.19        807.01       126.35 o                         
  12  20   1        892.54        741.91        79.79 o                         
  13  20   1         74.44        112.41        63.88 o                         
  14  20   1       4521.25       4949.59       179.80 o                         
  15  20   1         80.08         37.57        96.63 o                         
  16  20   1         27.05        -41.64        69.00 o                         
  17  20   1         11.82        -48.86        67.91 o                         
  18  20   1        186.07         32.36        69.39 o                         
  19  20   1        250.96        177.31        73.52 o                         
  20  20   1         45.30         56.41       116.79 o                         
 -18  21   1        431.88        358.21       100.67 o                         
 -17  21   1        626.88        705.42        79.42 o                         
 -16  21   1       2855.09       2881.48       157.15 o                         
 -15  21   1        543.53        553.37        74.96 o                         
 -14  21   1        517.72        532.93        82.02 o                         
 -13  21   1          0.41          9.61        64.58 o                         
 -12  21   1        806.27        690.42        71.64 o                         
 -11  21   1         16.67        -46.29        60.87 o                         
 -10  21   1        224.84        168.42        62.17 o                         
  -9  21   1       1388.61       1485.05       126.01 o                         
  -8  21   1       1952.81       2119.82       173.03 o                         
  -7  21   1        268.11        307.21        63.38 o                         
  -6  21   1       4041.54       4241.10       146.18 o                         
  -5  21   1        561.43        520.58        56.17 o                         
  -4  21   1        999.52        864.67       115.50 o                         
  -3  21   1       1580.79       2007.05       117.28 o                         
  -2  21   1       1260.48       1388.72       106.75 o                         
  -1  21   1         85.21        172.35        51.44 o                         
   0  21   1        401.75        343.38        53.33 o                         
   1  21   1         87.65        133.51        52.02 o                         
   2  21   1         38.28        104.53        55.63 o                         
   3  21   1       1252.42       1509.92       117.40 o                         
   4  21   1       1636.78       1758.66       110.07 o                         
   5  21   1          8.35         12.95        50.88 o                         
   6  21   1       1632.76       1502.69       131.06 o                         
   7  21   1        280.84        333.33        54.38 o                         
   8  21   1       4359.57       4382.67       164.61 o                         
   9  21   1          0.36        122.12        78.28 o                         
  10  21   1        282.80        173.88        62.93 o                         
  11  21   1        627.79        494.29        69.08 o                         
  12  21   1         69.19         25.09        64.66 o                         
  13  21   1       1489.65       1805.96       148.03 o                         
  14  21   1       1041.64       1226.33       143.88 o                         
  15  21   1         95.30         85.50        69.63 o                         
  16  21   1       2132.92       2389.53       237.54 o                         
  17  21   1        177.06        220.58        73.92 o                         
  18  21   1        255.15        146.18        77.33 o                         
 -16  22   1         77.80         70.22        73.25 o                         
 -15  22   1          2.86        -69.18        69.18 o                         
 -14  22   1         27.04        -66.81        66.81 o                         
 -13  22   1       1331.75       1555.78       148.90 o                         
 -12  22   1          6.72         -2.33        64.47 o                         
 -11  22   1       1098.04       1367.15       142.74 o                         
 -10  22   1        229.65        116.54        65.78 o                         
  -9  22   1         12.49          3.65        63.19 o                         
  -8  22   1        829.05       1221.66       137.37 o                         
  -7  22   1        634.56        590.58        77.59 o                         
  -6  22   1        298.04        213.65        58.15 o                         
  -5  22   1        330.65        316.51        59.89 o                         
  -4  22   1          1.50        -57.88        65.90 o                         
  -3  22   1         46.69         56.24        65.19 o                         
  -2  22   1       1154.44        777.51       112.22 o                         
  -1  22   1         18.02        179.39        55.66 o                         
   0  22   1        233.47        408.28        57.57 o                         
   1  22   1       1020.35       1379.82       123.19 o                         
   2  22   1        496.06        511.51        67.36 o                         
   3  22   1        637.06        607.56        66.16 o                         
   4  22   1        248.76        136.15        65.48 o                         
   5  22   1         33.71        -62.49        62.49 o                         
   6  22   1        110.41         44.72        53.36 o                         
   7  22   1       1230.30        802.71        94.17 o                         
   8  22   1         17.69        184.67        63.59 o                         
   9  22   1        581.26        563.31        70.67 o                         
  10  22   1         49.38         17.74        63.36 o                         
  11  22   1        312.31        293.53        69.56 o                         
  12  22   1       1214.83       1266.66       142.64 o                         
  13  22   1        123.61        103.97        68.88 o                         
  14  22   1        626.69        587.30        77.21 o                         
  15  22   1          7.05        -82.44        92.67 o                         
 -13  23   1        162.64        157.35       106.19 o                         
 -12  23   1        323.58        320.09        73.25 o                         
 -11  23   1        261.57        265.69        92.13 o                         
 -10  23   1        468.15        404.31        77.74 o                         
  -9  23   1         90.18         23.24        66.60 o                         
  -8  23   1        187.15         95.61        65.72 o                         
  -7  23   1        506.65        498.40        68.55 o                         
  -6  23   1        396.22        338.88        58.20 o                         
  -5  23   1        281.96        217.15        57.73 o                         
  -4  23   1        331.26        125.96        56.75 o                         
  -3  23   1          9.27        -12.56        55.52 o                         
  -2  23   1        118.05        252.50        57.34 o                         
  -1  23   1       1116.66       1767.71       131.92 o                         
   0  23   1       2476.41       2681.56       134.29 o                         
   1  23   1        200.17        254.66        57.49 o                         
   2  23   1        326.23        261.32        57.74 o                         
   3  23   1          8.60         38.41        54.84 o                         
   4  23   1        239.90        120.45        56.11 o                         
   5  23   1        630.83        535.29        60.69 o                         
   6  23   1        171.10        108.89        64.30 o                         
   7  23   1        116.21         67.62        64.85 o                         
   8  23   1        140.34        130.12        67.78 o                         
   9  23   1        102.32        121.41        69.04 o                         
  10  23   1        395.26        196.71        91.01 o                         
  11  23   1        127.21         94.56        90.49 o                         
  12  23   1        619.40        599.73       152.93 o                         
  13  23   1        190.62        269.62       109.96 o                         
  -9  24   1          8.41         24.17       108.68 o                         
  -8  24   1         23.23        -56.08        88.82 o                         
  -7  24   1         27.93        -13.44        86.90 o                         
  -6  24   1        523.70        507.46       157.34 o                         
  -5  24   1         10.84        -41.30        72.32 o                         
  -4  24   1        126.45         36.44        71.16 o                         
  -3  24   1          6.93         -2.07        70.25 o                         
  -2  24   1       1051.34        723.15       102.59 o                         
  -1  24   1          2.40        -10.40        70.79 o                         
   0  24   1          0.41          8.94        70.96 o                         
   1  24   1        256.50        174.53        89.72 o                         
   2  24   1       1179.93        734.58       103.53 o                         
   3  24   1        343.55        430.85        79.14 o                         
   4  24   1        789.85        713.14        96.48 o                         
   5  24   1         60.40         25.33        86.05 o                         
   6  24   1        309.51        190.17        98.25 o                         
   7  24   1          9.90        -41.64        87.58 o                         
   8  24   1          7.10        -88.24        88.24 o                         
   9  24   1        219.10        216.60        93.74 o                         
  -1  25   1       2115.71       2109.18       230.98 o                         
   0  25   1        745.20        498.18       112.41 o                         
   1  25   1         99.93         -2.15       142.39 o                         
 -32   0   2          9.70         -1.91        83.40 o                         
 -30   0   2       4244.73       5442.86       243.66 o                         
 -28   0   2         20.43        -72.10        72.10 o                         
 -26   0   2       2001.25       2112.28       173.70 o                         
 -24   0   2       7187.56       8163.65       222.07 o                         
 -22   0   2      18948.39      20305.97       556.03 o                         
 -20   0   2       7724.72       8319.80       211.24 o                         
 -18   0   2      10053.68      10652.49       250.80 o                         
 -16   0   2       5702.28       5411.36       144.61 o                         
 -14   0   2      12541.89      12884.38       247.54 o                         
 -12   0   2       1668.46       1077.50       101.64 o                         
 -10   0   2      17482.80      17732.08       334.33 o                         
  -8   0   2     165906.16     159131.14      4101.11 o                         
  -6   0   2       8436.80       8792.49       206.42 o                         
  -2   0   2      62722.17      58291.83      2142.27 o                         
   2   0   2       2487.63       2360.76        88.18 o                         
   4   0   2       4026.52       4022.96        98.44 o                         
   6   0   2      68299.51      66885.36      2481.47 o                         
   8   0   2      53211.02      49187.69       794.54 o                         
  10   0   2      68571.88      70041.80      1265.28 o                         
  12   0   2      17421.48      19182.66       318.03 o                         
  14   0   2      44659.05      45589.38       742.95 o                         
  16   0   2      30873.90      33364.93       709.75 o                         
  18   0   2      10225.77      10649.37       309.71 o                         
  20   0   2        715.87        233.03        71.52 o                         
  22   0   2       2746.48       2824.38       158.08 o                         
  24   0   2        129.21          7.07        60.58 o                         
  26   0   2        621.70        428.74        81.29 o                         
  28   0   2        148.31         62.58        72.30 o                         
  30   0   2       8429.54      10980.63       359.06 o                         
 -33   1   2         53.19         -0.59        97.34 o                         
 -32   1   2       1220.29       1139.20       119.83 o                         
 -31   1   2          0.93         10.03        57.89 o                         
 -30   1   2        439.64        431.27        60.29 o                         
 -29   1   2        659.85        683.85        87.60 o                         
 -28   1   2       2058.17       2388.66       134.19 o                         
 -27   1   2        124.84         -6.74        51.37 o                         
 -26   1   2        167.24         66.92        50.02 o                         
 -25   1   2        206.64         90.74        40.54 o                         
 -24   1   2       3268.17       3713.74       104.33 o                         
 -23   1   2        447.14        398.24        35.49 o                         
 -22   1   2          9.11         48.49        32.06 o                         
 -21   1   2         88.71        -29.15        29.15 o                         
 -20   1   2         11.54        -34.44        34.44 o                         
 -19   1   2       1139.36        829.35        89.06 o                         
 -18   1   2       2166.23       1898.54        68.90 o                         
 -17   1   2        953.49        994.38        58.08 o                         
 -16   1   2       1216.43        957.68        54.97 o                         
 -15   1   2        148.24        151.28        20.60 o                         
 -14   1   2      29400.76      30130.29       369.38 o                         
 -13   1   2        517.44        414.88        36.75 o                         
 -12   1   2       3691.62       3190.59        65.75 o                         
 -11   1   2        150.52        111.62        14.12 o                         
 -10   1   2      19806.23      19863.93       258.99 o                         
  -9   1   2        444.18        857.76        30.46 o                         
  -8   1   2      65612.31      70522.89      2547.77 o                         
  -7   1   2        434.50        284.26        25.88 o                         
  -6   1   2       1397.35       1596.49        48.37 o                         
  -5   1   2       2173.38       2445.00        63.92 o                         
  -4   1   2      24462.40      25132.35       560.95 o                         
  -3   1   2        596.61        530.18        16.47 o                         
  -2   1   2       2656.02       2670.89        59.28 o                         
  -1   1   2       5924.99       5674.41       207.14 o                         
   1   1   2       4900.35       4444.03       162.35 o                         
   2   1   2     103388.38      97827.18      3677.16 o                         
   3   1   2        694.35        720.80        16.37 o                         
   4   1   2      22490.78      20532.22       262.95 o                         
   5   1   2      10798.31      10851.81       120.16 o                         
   6   1   2      45245.80      42569.06       687.30 o                         
   7   1   2       2545.14       2589.10        40.55 o                         
   8   1   2        675.46        795.74        25.35 o                         
   9   1   2      19663.66      20999.67       243.17 o                         
  10   1   2      17158.65      19514.54       227.27 o                         
  11   1   2       7200.04       7980.46       104.28 o                         
  12   1   2       1028.80       1128.14        38.06 o                         
  13   1   2        174.77         12.04        19.10 o                         
  14   1   2       1080.14        634.92        87.39 o                         
  15   1   2       2839.60       2941.61        69.99 o                         
  16   1   2      13474.60      14579.50       229.80 o                         
  17   1   2         46.36         42.81        25.80 o                         
  18   1   2       1065.68        709.85        65.37 o                         
  19   1   2       1733.46       1569.37        87.66 o                         
  20   1   2       8813.76       9505.81       204.84 o                         
  21   1   2        879.72       1121.17        91.84 o                         
  22   1   2       3962.27       4633.73       134.42 o                         
  23   1   2        218.96        109.38        42.71 o                         
  24   1   2       2615.93       2691.81       117.13 o                         
  25   1   2        896.47        939.90        84.11 o                         
  26   1   2          7.30        -24.69        51.37 o                         
  27   1   2         49.94         -9.91        48.18 o                         
  28   1   2        308.97        197.27        52.90 o                         
  29   1   2        739.32       1057.50       120.59 o                         
  30   1   2        176.83        268.52        57.10 o                         
  31   1   2         70.44        162.55        65.86 o                         
  32   1   2        515.59        376.27       100.51 o                         
  33   1   2          6.15        -89.46       140.12 o                         
 -33   2   2        200.55        236.47       206.89 o                         
 -32   2   2        462.52        379.27       102.64 o                         
 -31   2   2        726.90        802.74        77.98 o                         
 -30   2   2        914.21        946.39        85.70 o                         
 -29   2   2         10.51         34.54        60.73 o                         
 -28   2   2        982.66       1373.04       141.45 o                         
 -27   2   2         15.82        -50.71        50.71 o                         
 -26   2   2       1009.82        763.83        50.96 o                         
 -25   2   2        390.75        258.52        42.47 o                         
 -24   2   2        369.62        200.21        40.06 o                         
 -23   2   2        368.07        242.62        39.37 o                         
 -22   2   2        401.39         98.63        32.48 o                         
 -21   2   2          5.84        -33.14        33.14 o                         
 -20   2   2         87.59        -29.48        29.48 o                         
 -19   2   2       2637.48       2804.62        80.63 o                         
 -18   2   2         23.03          4.03        25.23 o                         
 -17   2   2        929.02       1009.13        58.06 o                         
 -16   2   2      18764.65      19164.69       295.78 o                         
 -15   2   2       1091.38       1195.96        50.20 o                         
 -14   2   2       2726.17       3673.17        66.14 o                         
 -13   2   2         31.51        117.09        24.71 o                         
 -12   2   2      16625.29      17858.60       235.55 o                         
 -11   2   2       6070.95       6789.71       112.51 o                         
 -10   2   2       1029.72       1488.43        43.26 o                         
  -9   2   2         75.73        153.18        15.25 o                         
  -8   2   2        114.09        493.91        38.09 o                         
  -7   2   2       1226.66       1161.76        28.62 o                         
  -6   2   2       7193.13       7226.48       113.46 o                         
  -5   2   2       1281.17       1450.59        40.01 o                         
  -4   2   2       7349.85       8283.99       165.10 o                         
  -3   2   2         85.82         73.74         8.35 o                         
  -2   2   2          3.93         55.29         6.03 o                         
  -1   2   2       1881.07       2307.91        53.93 o                         
   0   2   2      97263.38      93305.15      3359.46 o                         
   1   2   2         51.01         98.00        32.59 o                         
   2   2   2      56405.82      57762.64      1221.39 o                         
   3   2   2      43827.62      41603.07       890.23 o                         
   4   2   2      67968.16      65083.73      1380.60 o                         
   5   2   2        504.79        634.71        22.64 o                         
   6   2   2       6474.83       6905.02        87.04 o                         
   7   2   2        140.67         51.14         7.87 o                         
   8   2   2       9842.58      11163.22       147.33 o                         
   9   2   2       1268.75       1046.32        57.99 o                         
  10   2   2       4874.63       4560.02        68.13 o                         
  11   2   2       9419.05       9153.62       117.95 o                         
  12   2   2       2594.47       2317.31        73.71 o                         
  13   2   2        196.05         48.50        16.77 o                         
  14   2   2       3364.49       3283.23        83.28 o                         
  15   2   2       1515.59       1403.38        63.64 o                         
  16   2   2        138.27         59.63        21.96 o                         
  17   2   2       1301.92       1394.78        75.09 o                         
  18   2   2      16716.74      17669.28       303.65 o                         
  19   2   2         35.00         41.03        34.46 o                         
  20   2   2       2737.66       3456.11       135.82 o                         
  21   2   2         13.43          5.14        36.83 o                         
  22   2   2       1427.73       1639.12        98.28 o                         
  23   2   2       1531.83       1459.62       101.62 o                         
  24   2   2        800.06        561.34        50.18 o                         
  25   2   2       3419.54       4191.75       139.02 o                         
  26   2   2       1074.31        958.94       138.21 o                         
  27   2   2        363.25        317.15        51.93 o                         
  28   2   2        414.40        291.80        54.03 o                         
  29   2   2        387.39        334.15        60.68 o                         
  30   2   2         73.74         46.61        79.33 o                         
  31   2   2       1080.56       1647.98       217.03 o                         
  32   2   2        641.36        587.60        93.91 o                         
  33   2   2         57.68        -47.55       161.95 o                         
 -33   3   2        162.08        286.31        92.91 o                         
 -32   3   2       1057.12       1979.62       180.83 o                         
 -31   3   2          2.87        -30.10        78.53 o                         
 -30   3   2        537.95        549.36        63.47 o                         
 -29   3   2        330.93        296.99        73.25 o                         
 -28   3   2       2065.19       2344.50       130.52 o                         
 -27   3   2        687.36        579.77        92.53 o                         
 -26   3   2       1129.94        950.89       109.67 o                         
 -25   3   2        317.67        222.68        42.56 o                         
 -24   3   2       2883.31       3125.04       109.21 o                         
 -23   3   2        759.80        546.32        42.90 o                         
 -22   3   2         22.34        -19.22        42.44 o                         
 -21   3   2       1619.09       1121.44        92.07 o                         
 -20   3   2          7.73        -34.55        34.55 o                         
 -19   3   2        951.51       1002.31        65.82 o                         
 -18   3   2       2655.44       2760.83        78.16 o                         
 -17   3   2          3.97        -22.58        22.58 o                         
 -16   3   2       3085.35       3432.28        79.06 o                         
 -15   3   2       2013.74       2279.20        63.27 o                         
 -14   3   2      20760.37      22060.24       290.43 o                         
 -13   3   2        383.71        244.33        17.16 o                         
 -12   3   2       7561.43       7945.01       112.64 o                         
 -11   3   2        453.85        299.43        27.92 o                         
 -10   3   2       1223.24       1166.50        39.50 o                         
  -9   3   2       1048.41       1201.70        68.21 o                         
  -8   3   2      85756.62      90495.58      3266.65 o                         
  -7   3   2       2279.28       2493.97        44.36 o                         
  -6   3   2       6075.01       6746.36        91.14 o                         
  -5   3   2      14948.81      15051.20       205.35 o                         
  -4   3   2        215.16        272.58        17.57 o                         
  -3   3   2       3044.16       2964.69        42.40 o                         
  -2   3   2       3777.59       3298.85        51.45 o                         
  -1   3   2      13390.83      13416.85       184.63 o                         
   0   3   2      13305.83      14642.89       200.95 o                         
   1   3   2      37514.62      37430.42       697.89 o                         
   2   3   2       3588.09       3990.58        61.68 o                         
   3   3   2        579.50        550.93        17.16 o                         
   4   3   2      15125.13      14654.85       238.24 o                         
   5   3   2       7576.90       7420.21       104.86 o                         
   6   3   2      26207.25      24021.41       308.38 o                         
   7   3   2      11268.84      12225.85       160.02 o                         
   8   3   2        602.08        532.73        31.04 o                         
   9   3   2       1463.99       1098.71        44.76 o                         
  10   3   2       1748.59       1612.07        39.61 o                         
  11   3   2        852.77        812.24        39.21 o                         
  12   3   2       6995.46       7627.07       101.60 o                         
  13   3   2       3087.93       3216.33        85.01 o                         
  14   3   2        570.05        366.63        52.54 o                         
  15   3   2         57.71        -23.67        23.67 o                         
  16   3   2       1607.66       1464.45        65.28 o                         
  17   3   2        617.79        485.51        44.42 o                         
  18   3   2        342.73        191.41        33.86 o                         
  19   3   2       1781.59       1780.03        79.18 o                         
  20   3   2       7130.00       8233.67       184.10 o                         
  21   3   2       1243.05        968.94        93.20 o                         
  22   3   2       2635.04       2746.31       109.88 o                         
  23   3   2        140.31         19.09        42.15 o                         
  24   3   2         51.01        -36.25        42.86 o                         
  25   3   2        107.09         74.67        45.61 o                         
  26   3   2        801.91        571.71        66.82 o                         
  27   3   2        358.86        341.69        56.93 o                         
  28   3   2        137.34         73.86        95.81 o                         
  29   3   2         10.53        -36.43        54.56 o                         
  30   3   2        981.47       1140.54       268.64 o                         
  31   3   2        319.50        401.22        89.66 o                         
  32   3   2          6.07        -70.20        83.88 o                         
 -33   4   2        200.10        397.76       102.18 o                         
 -32   4   2       3840.97       4847.41       311.26 o                         
 -31   4   2         40.95         87.46        63.46 o                         
 -30   4   2         26.05        -29.53        61.31 o                         
 -29   4   2        162.72        -12.73        83.67 o                         
 -28   4   2        476.53        288.36        56.02 o                         
 -27   4   2        246.52        199.73        48.55 o                         
 -26   4   2        654.19        421.50        65.04 o                         
 -25   4   2        444.97        368.47        44.36 o                         
 -24   4   2        822.16        651.67        66.55 o                         
 -23   4   2        114.24         15.51        37.47 o                         
 -22   4   2       1677.97       1401.90        83.19 o                         
 -21   4   2         25.06        -38.94        38.94 o                         
 -20   4   2      10626.84      11487.94       212.26 o                         
 -19   4   2         18.72         66.37        27.00 o                         
 -18   4   2      22918.29      24814.17       380.66 o                         
 -17   4   2        120.12          7.85        23.57 o                         
 -16   4   2      16976.43      16580.31       258.90 o                         
 -15   4   2        134.95         59.32        20.73 o                         
 -14   4   2       5104.75       4869.02        91.88 o                         
 -13   4   2       1863.00       1691.70        44.72 o                         
 -12   4   2       6543.07       6459.49        95.62 o                         
 -11   4   2       1700.87       1339.42        41.40 o                         
 -10   4   2        941.29        846.73        33.63 o                         
  -9   4   2        949.46       1027.23        31.22 o                         
  -8   4   2       5498.85       5230.77        75.11 o                         
  -7   4   2       9645.80       9544.22       127.37 o                         
  -6   4   2       9773.12       9611.00       127.29 o                         
  -5   4   2         10.67         -3.56        10.80 o                         
  -4   4   2      96104.95      88668.21      4091.82 o                         
  -3   4   2       8048.30       7702.37       108.60 o                         
  -2   4   2      73089.80      69125.88      1599.37 o                         
  -1   4   2        132.54        103.89         8.22 o                         
   0   4   2      23329.95      22041.98       301.80 o                         
   1   4   2       1295.04       1492.01        27.01 o                         
   2   4   2       5896.96       6759.16        88.89 o                         
   3   4   2         68.22         51.91         5.99 o                         
   4   4   2       3858.03       4028.06        59.32 o                         
   5   4   2        884.85       1020.87        24.30 o                         
   6   4   2       5272.33       5217.32        71.84 o                         
   7   4   2       1279.51       1218.75        33.51 o                         
   8   4   2        624.50        545.81        32.27 o                         
   9   4   2         87.55         66.72        10.94 o                         
  10   4   2      76548.31      71396.84      2170.05 o                         
  11   4   2        166.60        176.37        17.52 o                         
  12   4   2      37757.34      37893.95       460.45 o                         
  13   4   2       3290.87       3687.27        64.76 o                         
  14   4   2       1014.02        911.64        51.78 o                         
  15   4   2        205.13         67.72        24.49 o                         
  16   4   2       2645.56       2935.00        81.00 o                         
  17   4   2       4318.30       4691.53       106.31 o                         
  18   4   2       4146.12       4091.66       101.28 o                         
  19   4   2        897.74        662.85        46.46 o                         
  20   4   2       1759.18       1391.92        79.25 o                         
  21   4   2        433.70        242.47        40.18 o                         
  22   4   2         87.53         14.84        42.99 o                         
  23   4   2        588.26        474.37        63.15 o                         
  24   4   2       3972.64       4345.53       156.42 o                         
  25   4   2        697.06        723.67       129.89 o                         
  26   4   2       3482.12       4334.12       173.41 o                         
  27   4   2          8.62        -28.35        52.00 o                         
  28   4   2        535.01        372.37        56.88 o                         
  29   4   2          0.80          6.74        56.63 o                         
  30   4   2        884.92        723.77        94.99 o                         
  31   4   2          6.61        -83.34        83.34 o                         
  32   4   2        169.01         69.68        86.42 o                         
 -32   5   2       1484.68       2223.18       208.18 o                         
 -31   5   2         25.63         64.82        90.80 o                         
 -30   5   2          7.87        -46.27        90.69 o                         
 -29   5   2        544.87        572.77        81.59 o                         
 -28   5   2       5024.48       6544.65       210.44 o                         
 -27   5   2        509.30        396.46        53.62 o                         
 -26   5   2          1.43        -48.76        54.87 o                         
 -25   5   2          4.76        -41.54        41.54 o                         
 -24   5   2       2089.14       1883.46        97.95 o                         
 -23   5   2         84.57        -19.14        35.90 o                         
 -22   5   2        102.47         41.08        35.65 o                         
 -21   5   2          5.85        -41.98        41.98 o                         
 -20   5   2       2634.44       2520.55        90.75 o                         
 -19   5   2        203.73        126.30        31.26 o                         
 -18   5   2      14709.39      15495.28       271.03 o                         
 -17   5   2          2.61        -27.52        27.52 o                         
 -16   5   2         33.39         49.88        19.97 o                         
 -15   5   2         43.80         -0.87        26.12 o                         
 -14   5   2      16129.61      16381.52       253.82 o                         
 -13   5   2         25.46         -4.38        23.94 o                         
 -12   5   2      15673.80      15168.88       202.48 o                         
 -11   5   2         32.75        -14.51        14.51 o                         
 -10   5   2      20749.29      21456.93       402.20 o                         
  -9   5   2       1377.38       1337.34        35.57 o                         
  -8   5   2      10651.29      10254.59       147.03 o                         
  -7   5   2        364.57        247.84        19.37 o                         
  -6   5   2        220.65        521.82        30.19 o                         
  -5   5   2        402.30        406.74        21.26 o                         
  -4   5   2          1.18         25.20         9.81 o                         
  -3   5   2       4076.48       4337.48        70.93 o                         
  -2   5   2       2303.29       2278.04        38.68 o                         
  -1   5   2       3011.97       2906.70        46.07 o                         
   0   5   2       2441.48       2178.47        34.04 o                         
   1   5   2       3254.37       3235.46        49.57 o                         
   2   5   2      56292.82      52945.91       989.37 o                         
   3   5   2       4985.64       5202.18        75.18 o                         
   4   5   2       8207.64       7543.21       115.47 o                         
   5   5   2         88.62         44.71         8.41 o                         
   6   5   2       1749.49       1299.51        26.98 o                         
   7   5   2          7.25         -9.42         9.47 o                         
   8   5   2        122.66         43.83         9.63 o                         
   9   5   2       1061.62       1036.74        34.39 o                         
  10   5   2      44525.51      43699.05       570.77 o                         
  11   5   2       3102.88       3440.29        53.54 o                         
  12   5   2      11028.14      11906.53       151.39 o                         
  13   5   2       1690.30       1867.13        44.17 o                         
  14   5   2       2738.97       2798.02        69.61 o                         
  15   5   2         56.21        -21.21        21.21 o                         
  16   5   2       3539.84       3148.75        92.97 o                         
  17   5   2        231.18        107.40        31.81 o                         
  18   5   2       1183.03        664.82        52.06 o                         
  19   5   2        347.85        300.95        37.30 o                         
  20   5   2       8044.86       8914.12       192.83 o                         
  21   5   2        304.64        259.68        49.22 o                         
  22   5   2        322.45        127.77        44.26 o                         
  23   5   2         69.34        -27.19        44.07 o                         
  24   5   2       4459.17       4998.88       167.44 o                         
  25   5   2       1396.90       1805.94       124.19 o                         
  26   5   2       1232.02        922.40        91.50 o                         
  27   5   2         86.74         47.05        57.37 o                         
  28   5   2         41.23          2.14        63.61 o                         
  29   5   2          3.90        -79.97        79.97 o                         
  30   5   2        100.97        -81.96        81.96 o                         
  31   5   2         90.22        -31.12        83.56 o                         
  32   5   2       1140.69       1516.02       189.77 o                         
 -32   6   2       1037.05       1032.24       163.26 o                         
 -31   6   2         39.36         86.04        90.51 o                         
 -30   6   2       1545.64       1794.99       180.59 o                         
 -29   6   2          5.90        -57.04        87.84 o                         
 -28   6   2         15.89        108.25        59.51 o                         
 -27   6   2        641.06        591.12        53.25 o                         
 -26   6   2        130.03         45.92        51.95 o                         
 -25   6   2        580.21        399.59        48.30 o                         
 -24   6   2        621.13        424.46        46.13 o                         
 -23   6   2        213.77        202.65        41.56 o                         
 -22   6   2       7859.73       8263.57       189.76 o                         
 -21   6   2        596.87        428.31        44.16 o                         
 -20   6   2        662.87        406.90        43.36 o                         
 -19   6   2       2426.38       2436.16       104.76 o                         
 -18   6   2        468.05        296.91        33.61 o                         
 -17   6   2        634.98        377.60        36.00 o                         
 -16   6   2      10713.74      10897.20       195.49 o                         
 -15   6   2        899.30       1024.69        66.38 o                         
 -14   6   2      41209.67      41475.32       759.46 o                         
 -13   6   2        451.26        310.37        24.37 o                         
 -12   6   2       3049.10       2797.80        68.05 o                         
 -11   6   2          3.95        -13.94        16.92 o                         
 -10   6   2       8296.70       7959.17       129.10 o                         
  -9   6   2       3360.66       3259.16        63.37 o                         
  -8   6   2      17865.59      17777.92       294.66 o                         
  -7   6   2       5809.92       5974.37        98.02 o                         
  -6   6   2      18991.63      19027.63       264.44 o                         
  -5   6   2       3446.72       3294.44        54.73 o                         
  -4   6   2       1389.08       1291.22        41.05 o                         
  -3   6   2      16529.52      15749.83       218.86 o                         
  -2   6   2      26474.03      26411.34       365.38 o                         
  -1   6   2      15291.93      15204.97       210.98 o                         
   0   6   2      55218.79      57081.35      1189.00 o                         
   1   6   2       1133.36       1183.86        56.64 o                         
   2   6   2       8776.90       8607.13       131.92 o                         
   3   6   2         35.85        -12.25        13.94 o                         
   4   6   2          5.05         13.22        10.53 o                         
   5   6   2         33.05         44.59         8.85 o                         
   6   6   2      13815.98      15790.93       219.78 o                         
   7   6   2        351.93        306.63        23.62 o                         
   8   6   2       3677.69       3529.23        59.18 o                         
   9   6   2        942.44        984.20        34.30 o                         
  10   6   2        976.28        939.71        37.69 o                         
  11   6   2       1791.15       1709.68        36.72 o                         
  12   6   2        457.08        278.54        16.70 o                         
  13   6   2       1808.83       1671.57        49.58 o                         
  14   6   2       2555.14       2215.04        77.48 o                         
  15   6   2       1922.31       1904.73        71.07 o                         
  16   6   2       4574.66       4534.00        98.71 o                         
  17   6   2         12.41        -23.56        23.56 o                         
  18   6   2        305.40         94.02        24.50 o                         
  19   6   2       2285.91       2457.82        83.49 o                         
  20   6   2         13.39         -6.02        28.44 o                         
  21   6   2        125.54         17.78        40.71 o                         
  22   6   2       1944.89       1659.45       111.53 o                         
  23   6   2         82.49         16.58        44.28 o                         
  24   6   2        869.34        994.66       157.33 o                         
  25   6   2       2502.08       3079.13       140.68 o                         
  26   6   2        574.59        459.23        56.58 o                         
  27   6   2          1.53        -56.82        56.82 o                         
  28   6   2        649.03        452.95        88.13 o                         
  29   6   2        197.19        -32.39        82.98 o                         
  30   6   2       1233.63        770.42        97.60 o                         
  31   6   2        738.85        715.22        95.88 o                         
  32   6   2         51.88          8.59        86.95 o                         
 -32   7   2        164.48         85.51        98.90 o                         
 -31   7   2          0.92         33.88        92.81 o                         
 -30   7   2         58.40        141.55        92.22 o                         
 -29   7   2          3.99        -88.16        88.16 o                         
 -28   7   2        642.23        423.39        63.31 o                         
 -27   7   2        225.37        112.38        47.96 o                         
 -26   7   2         37.87        -38.89        44.20 o                         
 -25   7   2        847.07        970.50       109.20 o                         
 -24   7   2       1438.78       1515.83       104.33 o                         
 -23   7   2        181.00        207.41        41.44 o                         
 -22   7   2        613.08       1183.00       102.16 o                         
 -21   7   2        164.17         63.39        36.37 o                         
 -20   7   2       1540.69       1628.28        98.44 o                         
 -19   7   2        359.28        250.40        38.00 o                         
 -18   7   2        481.50        528.18        71.07 o                         
 -17   7   2        225.35        158.25        30.50 o                         
 -16   7   2       5942.76       5621.76       116.88 o                         
 -15   7   2       1326.79       1166.85        73.17 o                         
 -14   7   2       7674.42       7565.96       159.82 o                         
 -13   7   2          8.19        -38.04        47.98 o                         
 -12   7   2       2537.14       2399.71        72.64 o                         
 -11   7   2         45.77         -3.17        18.44 o                         
 -10   7   2       3407.31       3225.24        66.12 o                         
  -9   7   2       3164.14       3107.39        62.83 o                         
  -8   7   2      20490.31      20439.40       308.37 o                         
  -7   7   2       2799.45       2600.92        53.53 o                         
  -6   7   2       1986.78       1836.57        83.54 o                         
  -5   7   2        590.48        287.79        19.55 o                         
  -4   7   2       5377.87       5773.78        94.72 o                         
  -3   7   2       2348.82       2353.21        44.15 o                         
  -2   7   2       9391.51       9024.01       120.22 o                         
  -1   7   2       1792.17       1559.16        34.71 o                         
   0   7   2      14139.06      14578.10       247.53 o                         
   1   7   2       6807.25       7063.78       102.61 o                         
   2   7   2       8906.51       8226.00       141.82 o                         
   3   7   2        502.16        365.13        25.41 o                         
   4   7   2      16846.63      16646.56       238.10 o                         
   5   7   2       7699.35       7887.59       122.32 o                         
   6   7   2       6440.40       6901.55       101.62 o                         
   7   7   2       5973.37       6228.38        86.98 o                         
   8   7   2        869.70        820.59        27.74 o                         
   9   7   2        145.05         60.60        12.55 o                         
  10   7   2      11902.39      12039.71       161.47 o                         
  11   7   2       1406.69       1096.84        73.00 o                         
  12   7   2        988.78        869.89        61.66 o                         
  13   7   2       1951.03       1909.54        74.03 o                         
  14   7   2       2561.93       2906.86        72.64 o                         
  15   7   2       1029.81       1010.68        59.17 o                         
  16   7   2       3964.30       3741.03        88.36 o                         
  17   7   2        337.83        181.14        27.45 o                         
  18   7   2       2770.55       2443.27        80.10 o                         
  19   7   2        357.15        136.01        26.72 o                         
  20   7   2       2011.00       1880.22        96.43 o                         
  21   7   2         65.16        -33.59        33.59 o                         
  22   7   2        639.03        439.24        51.16 o                         
  23   7   2        100.97        -13.77        44.11 o                         
  24   7   2        341.72        162.95        59.11 o                         
  25   7   2        194.27        173.09        53.55 o                         
  26   7   2         90.69         67.00        48.47 o                         
  27   7   2        271.77        212.81        82.35 o                         
  28   7   2        257.07        148.50        84.23 o                         
  29   7   2          2.48        -19.09        83.08 o                         
  30   7   2        616.45        794.59       143.86 o                         
  31   7   2        110.73        185.44        88.84 o                         
 -31   8   2          8.18        -76.65        91.78 o                         
 -30   8   2        288.65        184.94        94.52 o                         
 -29   8   2        877.55        996.12       191.69 o                         
 -28   8   2        732.99        519.81        74.33 o                         
 -27   8   2        241.26        116.85        47.57 o                         
 -26   8   2       1413.55       1383.59       115.39 o                         
 -25   8   2          8.47        -45.59        45.59 o                         
 -24   8   2       2466.97       2620.45       115.26 o                         
 -23   8   2        981.85       1247.16       105.64 o                         
 -22   8   2       4498.02       4852.62       138.66 o                         
 -21   8   2         38.39        -35.68        35.68 o                         
 -20   8   2         38.02          2.12        34.65 o                         
 -19   8   2        472.22        331.87        36.53 o                         
 -18   8   2       3727.57       3748.18       145.89 o                         
 -17   8   2          0.11        -34.49        34.49 o                         
 -16   8   2       1345.63       1399.23       104.45 o                         
 -15   8   2       3799.67       3736.52       127.43 o                         
 -14   8   2       7188.98       7232.97       181.42 o                         
 -13   8   2        757.33        503.85        52.14 o                         
 -12   8   2       1078.16       1021.49        78.56 o                         
 -11   8   2         70.67        -25.71        34.25 o                         
 -10   8   2      28041.03      28329.99       465.84 o                         
  -9   8   2       7013.48       7152.83       124.28 o                         
  -8   8   2      17141.26      17063.26       260.02 o                         
  -7   8   2        145.75         44.41        14.00 o                         
  -6   8   2       9385.33       9540.44       139.01 o                         
  -5   8   2        786.27        863.21        41.45 o                         
  -4   8   2      61259.18      60214.53      1474.42 o                         
  -3   8   2       2588.82       2630.07        49.63 o                         
  -2   8   2      12676.04      12476.05       164.36 o                         
  -1   8   2        165.20        113.90        15.14 o                         
   0   8   2      30951.48      30818.74       531.31 o                         
   1   8   2       2836.34       3184.39        54.57 o                         
   2   8   2      31539.56      30615.05       467.24 o                         
   3   8   2         27.98         -6.82        13.12 o                         
   4   8   2       9642.00      10028.91       160.23 o                         
   5   8   2         49.30         -4.66        14.19 o                         
   6   8   2      30143.45      29033.99       451.33 o                         
   7   8   2       5769.36       6073.13        85.85 o                         
   8   8   2       2740.19       2558.10        45.59 o                         
   9   8   2        250.93        107.08        12.47 o                         
  10   8   2      29749.32      30950.57       650.06 o                         
  11   8   2        405.78        207.11        17.99 o                         
  12   8   2       3211.90       3124.02        68.57 o                         
  13   8   2        149.60         85.36        26.83 o                         
  14   8   2       8734.73       8618.08       156.26 o                         
  15   8   2        641.05        622.70        44.98 o                         
  16   8   2      32386.76      33265.10       548.50 o                         
  17   8   2        397.83        244.97        47.49 o                         
  18   8   2       1563.88       1261.52        66.50 o                         
  19   8   2          1.04          3.01        51.55 o                         
  20   8   2       1259.31        893.55       103.47 o                         
  21   8   2        398.01        161.95        83.18 o                         
  22   8   2        364.00         95.67        54.48 o                         
  23   8   2         64.53         13.13        48.16 o                         
  24   8   2        617.93        710.11        90.47 o                         
  25   8   2         48.12         47.99        47.51 o                         
  26   8   2       1598.82       1082.43       143.13 o                         
  27   8   2         85.52         18.67        82.14 o                         
  28   8   2       2150.97       2596.43       201.64 o                         
  29   8   2         14.50         47.95        91.88 o                         
  30   8   2       4871.79       5556.81       253.15 o                         
  31   8   2          5.93        -18.62        89.70 o                         
 -31   9   2        343.40        283.61       103.48 o                         
 -30   9   2        320.57        228.23        96.91 o                         
 -29   9   2        712.27        679.90       137.20 o                         
 -28   9   2       2339.90       2411.10       206.50 o                         
 -27   9   2        951.58        861.28        83.06 o                         
 -26   9   2        287.06        288.43        50.46 o                         
 -25   9   2         68.97         28.49        48.03 o                         
 -24   9   2       4707.51       5154.65       220.86 o                         
 -23   9   2        498.41        417.24        47.59 o                         
 -22   9   2        884.36        613.08        83.52 o                         
 -21   9   2       1097.08       1086.37        97.03 o                         
 -20   9   2       1179.61        954.06        77.92 o                         
 -19   9   2          8.49        -34.28        34.28 o                         
 -18   9   2       2241.36       1910.29        94.91 o                         
 -17   9   2        805.82        673.52        80.31 o                         
 -16   9   2       1956.19       1575.87        88.10 o                         
 -15   9   2       3514.22       3604.43       141.53 o                         
 -14   9   2      19772.47      19697.45       432.80 o                         
 -13   9   2         90.61        -27.86        27.86 o                         
 -12   9   2       4240.78       4432.81       126.48 o                         
 -11   9   2        989.60        909.44        66.52 o                         
 -10   9   2       6028.48       6393.46       135.83 o                         
  -9   9   2         56.05         16.74        18.99 o                         
  -8   9   2       9745.99       9589.50       153.50 o                         
  -7   9   2          2.58        -22.07        22.07 o                         
  -6   9   2       5814.27       5475.82        94.01 o                         
  -5   9   2       1257.26       1428.57        42.12 o                         
  -4   9   2        591.08        659.76        35.24 o                         
  -3   9   2       1596.49       1435.86        45.19 o                         
  -2   9   2        771.30        250.13        30.57 o                         
  -1   9   2        788.85        627.81        30.45 o                         
   0   9   2       2769.58       2558.74        59.02 o                         
   1   9   2       1063.75       1211.76        39.17 o                         
   2   9   2      37593.82      38273.09       567.18 o                         
   3   9   2       2390.62       2341.87        47.32 o                         
   4   9   2       2876.03       2562.50        49.96 o                         
   5   9   2         97.22         15.52        13.58 o                         
   6   9   2      40848.05      38971.93       750.58 o                         
   7   9   2       4425.40       4523.22        68.14 o                         
   8   9   2         83.00          2.98        15.07 o                         
   9   9   2       1113.94       1196.01        45.91 o                         
  10   9   2      19896.14      19654.37       297.61 o                         
  11   9   2        400.34        334.07        38.89 o                         
  12   9   2        225.24        122.55        22.75 o                         
  13   9   2       4211.72       4332.78        91.53 o                         
  14   9   2        536.04        368.90        40.32 o                         
  15   9   2        132.28         22.32        21.36 o                         
  16   9   2       7003.62       7451.59       142.13 o                         
  17   9   2         70.88         -4.93        22.65 o                         
  18   9   2        176.73         99.63        25.52 o                         
  19   9   2        542.34        471.29        49.02 o                         
  20   9   2      10444.89      11026.45       230.16 o                         
  21   9   2       2058.67       2244.16       142.64 o                         
  22   9   2       1664.02       1729.74       136.97 o                         
  23   9   2        247.27        110.87        63.09 o                         
  24   9   2       1810.36       2106.54       142.66 o                         
  25   9   2         38.52         -9.94       152.02 o                         
  26   9   2       1549.93        726.42       132.38 o                         
  27   9   2       1497.33       1868.44       348.33 o                         
  28   9   2        558.22        248.73       125.00 o                         
  29   9   2        109.88          0.51        86.52 o                         
  30   9   2          4.61         10.16        88.08 o                         
 -30  10   2          3.48        -88.44        95.17 o                         
 -29  10   2        168.83        169.85        96.34 o                         
 -28  10   2       5776.38       7299.58       295.51 o                         
 -27  10   2          3.11         19.11        57.96 o                         
 -26  10   2       5711.18       6236.25       170.17 o                         
 -25  10   2        478.24        306.26        50.86 o                         
 -24  10   2         18.88        -15.20        40.44 o                         
 -23  10   2        209.13        127.77        44.43 o                         
 -22  10   2        403.87        253.71        64.71 o                         
 -21  10   2          4.73        -38.19        38.19 o                         
 -20  10   2        966.84        618.93        89.20 o                         
 -19  10   2        223.81        119.61        39.02 o                         
 -18  10   2       3589.76       3911.74       125.61 o                         
 -17  10   2         15.74        -35.07        35.07 o                         
 -16  10   2        173.49         85.64        31.69 o                         
 -15  10   2         20.10        -22.65        72.94 o                         
 -14  10   2        233.22        231.45        55.39 o                         
 -13  10   2        318.72        208.76        57.86 o                         
 -12  10   2      10490.03      10441.30       244.33 o                         
 -11  10   2        393.39        259.78        47.98 o                         
 -10  10   2      10659.72      11252.92       225.78 o                         
  -9  10   2         17.64        -28.66        28.66 o                         
  -8  10   2      14958.39      15036.53       255.33 o                         
  -7  10   2        318.40        122.48        17.67 o                         
  -6  10   2       2033.05       1683.23        42.39 o                         
  -5  10   2        144.63        143.67        16.25 o                         
  -4  10   2       6345.22       6600.13       128.11 o                         
  -3  10   2         85.63         -1.31        24.63 o                         
  -2  10   2       3662.73       3412.75        78.62 o                         
  -1  10   2        457.84        290.89        18.08 o                         
   0  10   2       6987.98       7398.00       134.68 o                         
   1  10   2       1172.32       1440.34        62.34 o                         
   2  10   2      17335.62      17970.28       252.18 o                         
   3  10   2        417.77        220.24        19.40 o                         
   4  10   2      28747.58      27803.35       415.87 o                         
   5  10   2       1769.46       1786.11        58.12 o                         
   6  10   2       5216.06       5327.30        78.48 o                         
   7  10   2       1295.20       1114.25        33.79 o                         
   8  10   2          1.57        -17.79        17.79 o                         
   9  10   2        201.35        125.31        18.08 o                         
  10  10   2       6044.91       6006.13       103.28 o                         
  11  10   2       1490.46       1559.45        52.85 o                         
  12  10   2       6662.57       6785.77       143.48 o                         
  13  10   2       1952.81       1775.19       110.40 o                         
  14  10   2       1099.73       1089.60        58.26 o                         
  15  10   2        636.93        448.10        27.17 o                         
  16  10   2        324.04        219.67        24.24 o                         
  17  10   2        580.06        440.47        42.71 o                         
  18  10   2      11545.74      11941.93       241.85 o                         
  19  10   2        162.02        118.74        31.97 o                         
  20  10   2      11056.83      12193.62       250.04 o                         
  21  10   2        106.83        -25.27        40.34 o                         
  22  10   2         55.58        -14.57        44.70 o                         
  23  10   2          3.79        -45.41        45.41 o                         
  24  10   2       2200.57       2625.47       458.09 o                         
  25  10   2        290.00         88.71       191.48 o                         
  26  10   2        641.01        356.19       119.20 o                         
  27  10   2        140.79        -74.94        83.84 o                         
  28  10   2         95.99          4.52       107.22 o                         
  29  10   2        261.98        168.23       102.72 o                         
  30  10   2        239.51        160.14       141.64 o                         
 -30  11   2        478.18        552.10       149.52 o                         
 -29  11   2        119.95         67.22       152.52 o                         
 -28  11   2       1233.23        800.33       152.93 o                         
 -27  11   2          4.68         34.46        89.13 o                         
 -26  11   2        151.64        168.61       114.16 o                         
 -25  11   2          4.54         21.44       109.62 o                         
 -24  11   2         26.55         -2.58        48.28 o                         
 -23  11   2        814.25       1004.68       101.45 o                         
 -22  11   2       1427.35       1628.24       106.84 o                         
 -21  11   2        138.37         38.48        42.49 o                         
 -20  11   2        428.17        234.28        43.46 o                         
 -19  11   2        254.61         42.63        42.85 o                         
 -18  11   2        746.64        403.03        50.69 o                         
 -17  11   2       3705.99       3924.48       209.09 o                         
 -16  11   2       3241.22       3188.66       157.94 o                         
 -15  11   2         38.22        -22.37        36.44 o                         
 -14  11   2       2088.30       1607.25       240.79 o                         
 -13  11   2       2277.94       2303.90       138.22 o                         
 -12  11   2        588.07       1134.34       144.45 o                         
 -11  11   2       1762.58       1822.31        89.23 o                         
 -10  11   2         51.61        -13.31        28.64 o                         
  -9  11   2          3.59        -27.89        27.89 o                         
  -8  11   2      13735.67      13643.91       213.71 o                         
  -7  11   2        348.54        219.66        21.41 o                         
  -6  11   2      10705.98      10675.69       170.27 o                         
  -5  11   2       1701.80       2215.89        66.25 o                         
  -4  11   2       3472.38       4309.72       114.40 o                         
  -3  11   2       1544.33       1529.34        46.43 o                         
  -2  11   2       4778.97       4700.67        79.85 o                         
  -1  11   2        422.34        377.16        36.92 o                         
   0  11   2       1350.71       1326.87        61.46 o                         
   1  11   2         56.00         83.53        18.36 o                         
   2  11   2         25.90          3.36        16.81 o                         
   3  11   2       5037.60       5003.12        91.79 o                         
   4  11   2          3.12         34.94        21.55 o                         
   5  11   2        360.96        193.44        19.36 o                         
   6  11   2       1126.67        978.15        32.72 o                         
   7  11   2         40.19         19.36        13.77 o                         
   8  11   2       7582.81       7269.52       103.89 o                         
   9  11   2       3439.97       3540.74        85.87 o                         
  10  11   2       5203.25       4949.37       121.42 o                         
  11  11   2          2.96        -23.29        27.14 o                         
  12  11   2        555.02        399.58        58.05 o                         
  13  11   2       1522.07       1250.31        74.05 o                         
  14  11   2       5174.52       5116.46       106.23 o                         
  15  11   2       1902.79       1927.46        76.86 o                         
  16  11   2        108.75         55.88        25.37 o                         
  17  11   2        923.35        868.23        74.97 o                         
  18  11   2       1958.46       1998.45       156.81 o                         
  19  11   2          2.58        -83.49        83.49 o                         
  20  11   2         58.12        -37.78        37.78 o                         
  21  11   2        467.90        334.08        97.61 o                         
  22  11   2       1497.71       1297.46       214.80 o                         
  23  11   2        759.03        294.39       122.46 o                         
  24  11   2        194.23        137.68       107.07 o                         
  25  11   2         28.95         10.74       109.97 o                         
  26  11   2          0.03        -83.52        84.93 o                         
  27  11   2         21.37        -24.71       114.20 o                         
  28  11   2        938.71       1245.82       225.02 o                         
  29  11   2        650.14        710.99       158.35 o                         
 -29  12   2        196.24        193.86       156.03 o                         
 -28  12   2        254.43        304.85       191.33 o                         
 -27  12   2         35.81        -16.28        90.76 o                         
 -26  12   2        457.49        171.36        68.69 o                         
 -25  12   2         36.06        -48.34        75.34 o                         
 -24  12   2        909.55        668.43       160.77 o                         
 -23  12   2        883.61        838.70        83.86 o                         
 -22  12   2          7.14        -40.97        42.22 o                         
 -21  12   2         72.04          8.63        67.11 o                         
 -20  12   2       3076.28       3222.45       134.03 o                         
 -19  12   2        192.72        113.54        58.81 o                         
 -18  12   2      11175.68      12170.77       252.52 o                         
 -17  12   2         54.51         50.97        36.72 o                         
 -16  12   2       3345.62       2887.29       117.40 o                         
 -15  12   2       4243.85       4479.25       140.48 o                         
 -14  12   2       1518.76       1390.77       184.87 o                         
 -13  12   2        325.82        281.30        82.89 o                         
 -12  12   2        311.06        156.58        58.21 o                         
 -11  12   2        752.44        283.83        82.90 o                         
 -10  12   2       2329.71       2011.33        95.42 o                         
  -9  12   2       2275.40       2131.97        92.82 o                         
  -8  12   2       7894.35       8009.57       151.85 o                         
  -7  12   2         40.00          8.01        20.89 o                         
  -6  12   2      12452.01      13106.73       206.33 o                         
  -5  12   2       2762.48       2985.20       114.45 o                         
  -4  12   2      20095.19      20356.39       340.61 o                         
  -3  12   2       4577.20       4551.24        97.35 o                         
  -2  12   2      11594.25      11809.08       189.10 o                         
  -1  12   2       1677.81       1594.89        65.55 o                         
   0  12   2          9.87          4.72        28.53 o                         
   1  12   2       7721.84       7721.74       140.92 o                         
   2  12   2        333.18        223.62        27.17 o                         
   3  12   2        436.36        321.21        23.65 o                         
   4  12   2       1146.85        897.19        47.36 o                         
   5  12   2         16.06         -8.82        14.93 o                         
   6  12   2       1409.14       1389.08        37.97 o                         
   7  12   2       5441.32       5621.96        84.95 o                         
   8  12   2       4610.05       4328.82        75.60 o                         
   9  12   2        497.95        334.84        29.55 o                         
  10  12   2      11834.40      11845.96       188.52 o                         
  11  12   2         85.76         56.18        21.31 o                         
  12  12   2       7864.02       8334.18       155.06 o                         
  13  12   2          2.66         -6.56        24.42 o                         
  14  12   2         36.59        -24.96        25.68 o                         
  15  12   2       1848.90       1887.24       141.39 o                         
  16  12   2       1577.40       1387.51        77.55 o                         
  17  12   2          8.62        -78.05        80.11 o                         
  18  12   2       3232.97       2967.50       151.87 o                         
  19  12   2         18.68        -39.62        39.62 o                         
  20  12   2        220.34         62.97        72.06 o                         
  21  12   2        595.07        445.49       116.30 o                         
  22  12   2         21.65        -64.38       114.11 o                         
  23  12   2          0.90         39.66       102.30 o                         
  24  12   2       1972.36       2437.53       336.92 o                         
  25  12   2          2.10        -81.18        93.09 o                         
  26  12   2        342.25        112.06       143.73 o                         
  27  12   2          2.25        -52.34        96.93 o                         
  28  12   2        104.28        221.01        93.67 o                         
  29  12   2          3.99        -33.63        90.65 o                         
 -28  13   2       2562.74       2843.01       420.56 o                         
 -27  13   2         77.15         49.17       122.63 o                         
 -26  13   2        504.00        385.31       211.63 o                         
 -25  13   2        288.17        326.23       113.87 o                         
 -24  13   2       1614.30       2100.15       143.12 o                         
 -23  13   2          3.06        -47.46        77.44 o                         
 -22  13   2        432.02        288.46        61.58 o                         
 -21  13   2        109.66         17.13        69.25 o                         
 -20  13   2        226.77        185.94        41.82 o                         
 -19  13   2        861.87        966.75        90.98 o                         
 -18  13   2        650.23        414.09        58.87 o                         
 -17  13   2        152.62        161.09        44.92 o                         
 -16  13   2       4683.70       5752.67       197.05 o                         
 -15  13   2        380.80        210.12        45.75 o                         
 -14  13   2      13398.54      13790.86       318.44 o                         
 -13  13   2        161.49         50.88        59.91 o                         
 -12  13   2        240.58         85.27        61.99 o                         
 -11  13   2          6.47        -39.65        39.65 o                         
 -10  13   2       1709.06       1562.39        92.64 o                         
  -9  13   2       1993.80       1997.83        95.84 o                         
  -8  13   2      10178.83      10518.73       213.68 o                         
  -7  13   2         16.52         22.63        30.31 o                         
  -6  13   2       4789.47       5222.41       124.04 o                         
  -5  13   2       1000.71       1072.28        68.24 o                         
  -4  13   2        253.24        189.29        30.04 o                         
  -3  13   2       1051.28       1103.65        66.58 o                         
  -2  13   2       2668.57       2800.02        84.41 o                         
  -1  13   2       1150.81       1229.07        66.31 o                         
   0  13   2       6045.05       6509.17       140.91 o                         
   1  13   2       1026.52       1222.47        57.21 o                         
   2  13   2       9182.58       9319.86       167.58 o                         
   3  13   2        108.16         68.90        20.42 o                         
   4  13   2         16.95        -19.79        22.60 o                         
   5  13   2        688.08        539.28        32.20 o                         
   6  13   2      13837.66      13649.53       196.62 o                         
   7  13   2         38.85          4.79        14.53 o                         
   8  13   2        729.60        677.07        36.88 o                         
   9  13   2        185.83         79.44        18.24 o                         
  10  13   2        353.94        251.63        23.55 o                         
  11  13   2        967.73        988.73        56.52 o                         
  12  13   2        239.61        132.78        23.79 o                         
  13  13   2        171.19        140.20        34.37 o                         
  14  13   2       1695.42       1640.20        83.89 o                         
  15  13   2          3.07        -26.03        26.03 o                         
  16  13   2       2907.42       2697.76        96.57 o                         
  17  13   2        204.99         40.36        64.79 o                         
  18  13   2        172.42         25.91        66.63 o                         
  19  13   2         28.64        -12.09        40.35 o                         
  20  13   2       3892.85       4022.82       198.26 o                         
  21  13   2        587.69        485.93       220.67 o                         
  22  13   2        471.17        155.54       124.43 o                         
  23  13   2         77.90        112.47       102.00 o                         
  24  13   2       1253.74       1376.87       204.78 o                         
  25  13   2         92.02         48.51        90.15 o                         
  26  13   2        427.56        192.72       150.65 o                         
  27  13   2         75.34        -18.45        86.19 o                         
  28  13   2       1015.48        672.69       155.13 o                         
 -27  14   2         13.29        -36.32       129.75 o                         
 -26  14   2        362.42        475.05       127.86 o                         
 -25  14   2       1189.56        770.51       159.46 o                         
 -24  14   2        532.17        386.81        93.12 o                         
 -23  14   2         27.35         40.94        61.02 o                         
 -22  14   2       4632.07       5029.78       145.17 o                         
 -21  14   2         24.49        -17.96        40.64 o                         
 -20  14   2          8.37        -42.75        42.75 o                         
 -19  14   2        527.25        414.06        44.87 o                         
 -18  14   2        175.95         52.20        46.29 o                         
 -17  14   2          8.36        -24.00        59.49 o                         
 -16  14   2       8911.59       9563.04       240.39 o                         
 -15  14   2        422.06        379.85        51.11 o                         
 -14  14   2       4494.72       4659.73       124.12 o                         
 -13  14   2         18.74        -51.92        51.92 o                         
 -12  14   2        770.12        730.15        78.40 o                         
 -11  14   2        746.25        752.88        77.07 o                         
 -10  14   2       1258.16       1131.15        91.43 o                         
  -9  14   2          1.20        -24.88        39.21 o                         
  -8  14   2       4780.66       5229.72       129.92 o                         
  -7  14   2        358.69        319.86        40.68 o                         
  -6  14   2      11276.82      11573.68       231.94 o                         
  -5  14   2       6451.66       6568.81       147.42 o                         
  -4  14   2        560.30        573.59       100.06 o                         
  -3  14   2       4097.27       4250.80       110.07 o                         
  -2  14   2       2593.89       2489.89        93.45 o                         
  -1  14   2        929.06       1140.77        78.68 o                         
   0  14   2      12237.69      12727.98       249.21 o                         
   1  14   2         22.85         20.21        34.01 o                         
   2  14   2       4055.20       4095.64       106.53 o                         
   3  14   2       1634.58       1697.13        87.11 o                         
   4  14   2       2397.72       2389.13        73.19 o                         
   5  14   2          9.47        -19.83        19.83 o                         
   6  14   2       3058.02       2850.32        68.93 o                         
   7  14   2         75.14         98.15        20.12 o                         
   8  14   2      10682.85      10472.38       156.75 o                         
   9  14   2        260.33        118.88        18.21 o                         
  10  14   2        213.70        -13.40        21.23 o                         
  11  14   2        795.07        726.76        52.09 o                         
  12  14   2       1315.96       1066.60        70.63 o                         
  13  14   2          3.22        -28.46        28.46 o                         
  14  14   2      10274.88      10499.97       218.60 o                         
  15  14   2         24.09        -26.18        50.29 o                         
  16  14   2       2333.65       2187.82       159.16 o                         
  17  14   2       2597.82       2968.07       137.12 o                         
  18  14   2        420.97        310.44        42.91 o                         
  19  14   2         11.76        -40.46        40.46 o                         
  20  14   2        172.63         20.63       105.98 o                         
  21  14   2        167.30         33.34       196.17 o                         
  22  14   2       1181.00       1438.43       195.88 o                         
  23  14   2        489.78        426.21       209.03 o                         
  24  14   2        296.63        155.13       169.38 o                         
  25  14   2         15.13         35.47       110.27 o                         
  26  14   2        513.03        446.50       254.78 o                         
  27  14   2        119.82         62.07       164.22 o                         
 -26  15   2        126.52        166.44       215.75 o                         
 -25  15   2        423.26        428.32       210.59 o                         
 -24  15   2         63.78         -1.18       130.53 o                         
 -23  15   2        143.42         74.65       105.01 o                         
 -22  15   2        201.18        169.16        89.20 o                         
 -21  15   2         25.83        -44.54        44.54 o                         
 -20  15   2       2176.21       2646.77       104.02 o                         
 -19  15   2         24.60        -15.83        37.53 o                         
 -18  15   2       1095.93       1296.86        85.18 o                         
 -17  15   2        300.34        208.30        50.66 o                         
 -16  15   2         27.57        -36.12        36.12 o                         
 -15  15   2         41.22         24.14        35.41 o                         
 -14  15   2        488.01        368.72        40.31 o                         
 -13  15   2         95.14         -6.31        32.51 o                         
 -12  15   2         29.42         -7.27        47.35 o                         
 -11  15   2       2019.30       2118.17       110.01 o                         
 -10  15   2       1257.61       1230.17        96.21 o                         
  -9  15   2        729.85        999.18        92.06 o                         
  -8  15   2       1832.50       2134.22        91.98 o                         
  -7  15   2        432.44        300.98        37.86 o                         
  -6  15   2       7215.64       7935.74       173.77 o                         
  -5  15   2       1556.61       1860.89        85.93 o                         
  -4  15   2         16.61          5.19        42.17 o                         
  -3  15   2        805.74        619.77        91.49 o                         
  -2  15   2       1559.86       1681.14        80.53 o                         
  -1  15   2         85.26         69.33        32.09 o                         
   0  15   2        750.42        917.99        72.71 o                         
   1  15   2        144.34         87.28        32.52 o                         
   2  15   2        539.08        833.79        85.08 o                         
   3  15   2       4172.32       4510.46       116.75 o                         
   4  15   2       1547.05       1564.85        61.65 o                         
   5  15   2        228.44        144.72        28.67 o                         
   6  15   2         76.14         57.54        25.59 o                         
   7  15   2         47.53         43.68        26.12 o                         
   8  15   2        628.45        501.94        68.97 o                         
   9  15   2       1484.30       1518.01        99.54 o                         
  10  15   2       2718.21       2743.00       128.32 o                         
  11  15   2        316.05        249.30        56.64 o                         
  12  15   2       3693.40       3534.88       132.52 o                         
  13  15   2        213.87        129.06        71.33 o                         
  14  15   2       2897.66       3190.53       134.73 o                         
  15  15   2         24.92          2.77        52.75 o                         
  16  15   2         38.43          7.79        35.76 o                         
  17  15   2        832.36        812.61        66.05 o                         
  18  15   2        312.48         94.18        67.67 o                         
  19  15   2         35.69        -58.70        58.70 o                         
  20  15   2        354.72        314.51        80.25 o                         
  21  15   2         27.08         -6.91        73.30 o                         
  22  15   2         23.76        -22.31        74.26 o                         
  23  15   2        323.52        363.55        82.43 o                         
  24  15   2        400.53        246.61        76.84 o                         
  25  15   2         50.79        -43.17        74.14 o                         
  26  15   2        445.07        388.57       106.72 o                         
 -25  16   2        240.90        403.02        88.52 o                         
 -24  16   2        377.09        369.64        74.79 o                         
 -23  16   2         33.80          0.38        89.32 o                         
 -22  16   2       2345.07       2363.66       170.44 o                         
 -21  16   2        417.68        431.40        55.09 o                         
 -20  16   2         21.60        -35.83        41.98 o                         
 -19  16   2         66.19         -7.20        35.78 o                         
 -18  16   2        402.11        299.65        47.13 o                         
 -17  16   2        275.79        211.95        47.22 o                         
 -16  16   2          1.51        -20.06        38.74 o                         
 -15  16   2        406.30        322.65        62.16 o                         
 -14  16   2         70.82         18.27        34.43 o                         
 -13  16   2       2447.29       2625.78        97.71 o                         
 -12  16   2       3741.69       3635.82       108.52 o                         
 -11  16   2        430.28        334.35        51.89 o                         
 -10  16   2       4541.10       4839.15       153.15 o                         
  -9  16   2          7.13          6.57        45.30 o                         
  -8  16   2       1778.17       1834.91        93.96 o                         
  -7  16   2       1774.04       1857.24        91.95 o                         
  -6  16   2        386.42        289.62        39.49 o                         
  -5  16   2        653.40        368.66        44.75 o                         
  -4  16   2         21.98        -35.50        35.50 o                         
  -3  16   2        155.98         98.11        35.78 o                         
  -2  16   2       1924.40       2332.01        92.25 o                         
  -1  16   2       2088.42       2346.08        90.76 o                         
   0  16   2       5152.22       5279.40       131.52 o                         
   1  16   2         36.47        141.78        49.02 o                         
   2  16   2      11299.56      11619.51       206.79 o                         
   3  16   2         89.54        -31.74        31.74 o                         
   4  16   2      12907.14      12948.71       228.31 o                         
   5  16   2        818.14       1284.15       104.11 o                         
   6  16   2        731.95        769.16       108.44 o                         
   7  16   2       2997.65       3196.74       106.32 o                         
   8  16   2        168.20         91.48        37.84 o                         
   9  16   2        177.97        136.34        47.22 o                         
  10  16   2        661.19        518.52        61.75 o                         
  11  16   2        254.42        137.79        52.47 o                         
  12  16   2        368.53        237.44        52.36 o                         
  13  16   2        855.94        981.33       117.07 o                         
  14  16   2       1584.82       1609.97       116.57 o                         
  15  16   2         58.50         -9.68        55.72 o                         
  16  16   2       1152.07       1342.70        95.10 o                         
  17  16   2         79.67         58.24        64.28 o                         
  18  16   2       3114.95       3335.91       169.52 o                         
  19  16   2       1048.63        977.34       126.52 o                         
  20  16   2        946.54        895.03       172.50 o                         
  21  16   2         85.46        -34.97        65.85 o                         
  22  16   2        317.89        255.91        80.75 o                         
  23  16   2        501.93        500.59        83.91 o                         
  24  16   2         58.49         83.95       108.02 o                         
  25  16   2        112.34        308.73        89.05 o                         
 -24  17   2        130.70        119.69        88.72 o                         
 -23  17   2         43.10         52.68        70.66 o                         
 -22  17   2        193.01        238.47        82.21 o                         
 -21  17   2         20.72         19.73        78.04 o                         
 -20  17   2         86.27        101.96        75.79 o                         
 -19  17   2       1398.57       1698.56       121.14 o                         
 -18  17   2        443.05        388.74        45.99 o                         
 -17  17   2         45.99          1.71        58.14 o                         
 -16  17   2          2.27        -39.63        39.63 o                         
 -15  17   2          0.03        -35.82        35.82 o                         
 -14  17   2        843.34        550.23        70.50 o                         
 -13  17   2        739.11        667.64        77.54 o                         
 -12  17   2       1194.61       1195.61        89.09 o                         
 -11  17   2         12.03         13.14        31.39 o                         
 -10  17   2        374.54        773.44        83.62 o                         
  -9  17   2        308.01        211.05        51.75 o                         
  -8  17   2       1368.11       1439.87        93.84 o                         
  -7  17   2         61.60        -23.01        40.43 o                         
  -6  17   2        675.00        419.85        65.27 o                         
  -5  17   2        666.73        510.92        90.77 o                         
  -4  17   2        873.65        603.10       110.04 o                         
  -3  17   2        296.70        241.50        40.08 o                         
  -2  17   2        943.41       1031.25        92.52 o                         
  -1  17   2         70.99         61.37        38.03 o                         
   0  17   2       1705.38       1819.90        90.55 o                         
   1  17   2       3573.44       3759.96       113.51 o                         
   2  17   2        427.75       1025.24       139.21 o                         
   3  17   2         46.71         89.61        38.32 o                         
   4  17   2       2472.33       3098.21       107.04 o                         
   5  17   2        394.12        359.07        47.91 o                         
   6  17   2       2943.87       2906.64       106.00 o                         
   7  17   2        133.26          2.25        39.18 o                         
   8  17   2        200.67        115.09        40.23 o                         
   9  17   2         43.26         24.34        49.17 o                         
  10  17   2        624.56        633.86        67.22 o                         
  11  17   2       2533.35       2762.23       127.64 o                         
  12  17   2        109.45         13.45        52.98 o                         
  13  17   2         65.94         39.45        59.97 o                         
  14  17   2         98.82        -27.83        55.49 o                         
  15  17   2        311.66        206.17        66.78 o                         
  16  17   2        593.62        468.11        78.40 o                         
  17  17   2        177.28         46.07        66.77 o                         
  18  17   2       1111.40       1301.26       141.46 o                         
  19  17   2        185.35        188.61        76.27 o                         
  20  17   2       1794.63       1934.10       156.51 o                         
  21  17   2        461.58        476.92        96.88 o                         
  22  17   2        201.67        112.21       106.41 o                         
  23  17   2        128.59        166.34       118.16 o                         
  24  17   2       3245.50       3528.10       230.64 o                         
 -23  18   2         17.96        -24.43        71.87 o                         
 -22  18   2        110.13         46.08        70.30 o                         
 -21  18   2        165.91        151.18       117.19 o                         
 -20  18   2       1055.99       1077.15       143.72 o                         
 -19  18   2        321.60        279.81       100.65 o                         
 -18  18   2       2072.72       2142.92       142.07 o                         
 -17  18   2         40.02         47.02        62.84 o                         
 -16  18   2        330.04        186.30        63.07 o                         
 -15  18   2         15.61        -42.35        59.70 o                         
 -14  18   2          5.58        -21.76        60.01 o                         
 -13  18   2         79.31        109.43        56.67 o                         
 -12  18   2      10144.63      11152.76       307.35 o                         
 -11  18   2         83.55         82.56        32.60 o                         
 -10  18   2       1036.79        963.04        72.20 o                         
  -9  18   2         46.61         28.58        28.63 o                         
  -8  18   2         88.11         50.22        44.44 o                         
  -7  18   2       1822.45       1739.27       100.35 o                         
  -6  18   2        117.29         54.48        42.82 o                         
  -5  18   2        299.45        314.32        50.26 o                         
  -4  18   2       9186.60       9518.16       208.56 o                         
  -3  18   2        134.53        205.50        47.50 o                         
  -2  18   2        734.81        581.43        83.65 o                         
  -1  18   2       3281.74       3450.98       114.13 o                         
   0  18   2         10.09         64.64        39.86 o                         
   1  18   2         48.18         20.30        40.26 o                         
   2  18   2        662.95        535.90        46.55 o                         
   3  18   2        374.92        345.48        50.59 o                         
   4  18   2       8421.98       8834.73       196.14 o                         
   5  18   2         45.85        116.90        41.49 o                         
   6  18   2        128.45         21.10        41.55 o                         
   7  18   2        108.65         23.54        41.56 o                         
   8  18   2         23.23        -49.28        49.28 o                         
   9  18   2        260.52        139.81        53.91 o                         
  10  18   2       1900.66       2225.42       127.57 o                         
  11  18   2        523.99        489.09        63.27 o                         
  12  18   2        668.12        637.67        63.79 o                         
  13  18   2        531.33        417.81        64.07 o                         
  14  18   2        141.48         92.01        86.65 o                         
  15  18   2         59.09         -6.47        60.80 o                         
  16  18   2        141.35         22.05        80.20 o                         
  17  18   2          3.66        -15.87        64.06 o                         
  18  18   2      10288.46      11368.93       296.61 o                         
  19  18   2         56.12         39.22        65.91 o                         
  20  18   2        210.42        255.04        78.98 o                         
  21  18   2          3.53          7.78        67.57 o                         
  22  18   2         80.01         25.05       104.49 o                         
 -21  19   2        187.57        111.26        71.00 o                         
 -20  19   2        799.59        774.38        91.77 o                         
 -19  19   2        536.72        557.22        86.56 o                         
 -18  19   2        674.48        531.56       102.54 o                         
 -17  19   2          6.94         53.23        65.28 o                         
 -16  19   2       3328.35       3573.13       157.70 o                         
 -15  19   2       1149.98       1449.09       139.62 o                         
 -14  19   2        416.22        408.22        71.78 o                         
 -13  19   2        465.76        488.58        76.82 o                         
 -12  19   2         78.41         86.60        63.66 o                         
 -11  19   2        839.89        692.01       136.12 o                         
 -10  19   2         20.93         28.49        62.70 o                         
  -9  19   2       1174.63       1224.79       126.52 o                         
  -8  19   2         14.14        -22.94        45.93 o                         
  -7  19   2        153.20        232.69        51.85 o                         
  -6  19   2       8412.72       9047.56       205.25 o                         
  -5  19   2        757.62        622.78        76.23 o                         
  -4  19   2         19.92         92.25        45.49 o                         
  -3  19   2        428.78        381.79        64.59 o                         
  -2  19   2       7251.98       8009.00       185.61 o                         
  -1  19   2       2901.92       3530.77       133.96 o                         
   0  19   2       3393.32       3497.87       119.56 o                         
   1  19   2        524.96        513.64        48.39 o                         
   2  19   2        797.47        558.98        48.90 o                         
   3  19   2         34.07         37.86        43.46 o                         
   4  19   2         51.77         70.32        43.96 o                         
   5  19   2        893.28        778.69       118.92 o                         
   6  19   2        490.21        428.50        47.85 o                         
   7  19   2       2272.45       2357.43       107.76 o                         
   8  19   2        543.91        370.33        48.64 o                         
   9  19   2         34.97         71.87        59.71 o                         
  10  19   2       3083.75       3609.10       146.25 o                         
  11  19   2       1964.98       2158.71       135.24 o                         
  12  19   2       1547.43       1743.44       125.31 o                         
  13  19   2         80.84         81.39        60.81 o                         
  14  19   2       2345.75       2378.80       166.06 o                         
  15  19   2         41.38        -62.21        62.21 o                         
  16  19   2        182.75         69.05        65.11 o                         
  17  19   2       1304.31       1572.08       149.22 o                         
  18  19   2        802.74        800.16       170.43 o                         
  19  19   2        148.02         54.56        68.82 o                         
  20  19   2         30.19         98.37        86.19 o                         
  21  19   2        162.84        264.88        83.88 o                         
 -20  20   2        535.74        564.77        90.31 o                         
 -19  20   2        143.46         96.92        72.24 o                         
 -18  20   2        205.52         95.29        86.55 o                         
 -17  20   2          3.31         30.27        68.13 o                         
 -16  20   2       4201.41       4584.48       178.64 o                         
 -15  20   2        379.35        495.71        74.63 o                         
 -14  20   2       1328.33       1194.12       174.87 o                         
 -13  20   2        192.39        172.40        63.82 o                         
 -12  20   2        232.74        116.70        81.85 o                         
 -11  20   2         24.29        -12.51        60.16 o                         
 -10  20   2        397.63        316.84        69.82 o                         
  -9  20   2        440.43        418.23        63.48 o                         
  -8  20   2       1479.86       1559.30       116.51 o                         
  -7  20   2       1741.81       2089.16       117.41 o                         
  -6  20   2       1314.22       1501.16       105.78 o                         
  -5  20   2        490.38        468.77        52.46 o                         
  -4  20   2        255.92        161.18        48.36 o                         
  -3  20   2          5.59         27.06        46.45 o                         
  -2  20   2        157.27        280.47        54.21 o                         
  -1  20   2       2961.24       3327.69       121.22 o                         
   0  20   2       1039.84       1241.79        99.76 o                         
   1  20   2       1874.97       2030.00       107.86 o                         
   2  20   2         44.31         69.94        46.44 o                         
   3  20   2        149.31        139.25        47.70 o                         
   4  20   2        298.41        252.06        48.66 o                         
   5  20   2        583.62        557.02        63.51 o                         
   6  20   2       2107.27       2359.47       116.63 o                         
   7  20   2       1427.09       1827.61       106.35 o                         
   8  20   2       1411.11       1547.66       123.09 o                         
   9  20   2        262.32        343.36        66.16 o                         
  10  20   2       2971.60       3003.21       142.17 o                         
  11  20   2         38.19         55.30        60.62 o                         
  12  20   2        116.05         42.97        71.43 o                         
  13  20   2       1134.49       1448.59       141.00 o                         
  14  20   2        174.72        203.15        66.26 o                         
  15  20   2         77.37        -12.52        64.98 o                         
  16  20   2         77.60        -59.20        90.78 o                         
  17  20   2        108.98        -18.37        90.45 o                         
  18  20   2        683.35        570.19        87.63 o                         
  19  20   2         88.64         44.47        72.21 o                         
 -18  21   2        107.81          0.40       140.69 o                         
 -17  21   2        551.06        517.39        77.72 o                         
 -16  21   2        266.46        443.93       104.99 o                         
 -15  21   2          9.12         30.28        67.13 o                         
 -14  21   2         81.70         63.57        66.47 o                         
 -13  21   2        296.46        182.44        67.62 o                         
 -12  21   2        660.65        588.31        79.55 o                         
 -11  21   2        150.19        106.81        62.31 o                         
 -10  21   2        205.00        131.96        62.20 o                         
  -9  21   2         87.77         79.70        80.79 o                         
  -8  21   2        459.25        441.70        64.72 o                         
  -7  21   2          0.10         18.24        51.32 o                         
  -6  21   2        454.38        363.09        59.16 o                         
  -5  21   2        212.05        203.54        62.73 o                         
  -4  21   2        277.06        290.52        60.54 o                         
  -3  21   2        718.17        656.17        57.69 o                         
  -2  21   2         63.64        103.53        50.33 o                         
  -1  21   2         30.44         69.92        49.76 o                         
   0  21   2        275.08        367.54        55.73 o                         
   1  21   2         80.72        175.07        54.22 o                         
   2  21   2       1870.84       1933.36       112.25 o                         
   3  21   2         31.97         58.32        52.06 o                         
   4  21   2        839.53        742.52       124.28 o                         
   5  21   2        180.59         82.34        54.38 o                         
   6  21   2        263.53        200.26        51.96 o                         
   7  21   2        521.98        543.22        65.72 o                         
   8  21   2         74.06        201.55        61.08 o                         
   9  21   2        333.52        275.99        63.16 o                         
  10  21   2        813.16        639.04        90.76 o                         
  11  21   2          4.12        -35.39        61.82 o                         
  12  21   2        205.90        106.43        64.90 o                         
  13  21   2        114.43        156.44        96.79 o                         
  14  21   2        101.66         99.32        79.65 o                         
  15  21   2        232.31        212.65        90.51 o                         
  16  21   2        169.19        111.52        75.37 o                         
  17  21   2         82.13          5.50        93.41 o                         
 -16  22   2       2116.59       2205.69       176.51 o                         
 -15  22   2         26.06         30.38        70.32 o                         
 -14  22   2        232.35         91.31        69.86 o                         
 -13  22   2        344.99        240.46        69.50 o                         
 -12  22   2        125.94        131.45        66.71 o                         
 -11  22   2          1.12          1.55        64.65 o                         
 -10  22   2         51.95         22.41        64.27 o                         
  -9  22   2        684.62        714.36        71.16 o                         
  -8  22   2       3026.82       3226.89       149.26 o                         
  -7  22   2       1044.37       1217.85       127.57 o                         
  -6  22   2        283.92        241.26        61.34 o                         
  -5  22   2         38.06        -35.23        59.31 o                         
  -4  22   2          7.02        -29.21        52.47 o                         
  -3  22   2         12.55         -1.91        52.36 o                         
  -2  22   2        133.49        102.24        53.53 o                         
  -1  22   2        867.31       1546.66       123.34 o                         
   0  22   2       5844.56       6300.23       193.54 o                         
   1  22   2        578.24        530.90       121.00 o                         
   2  22   2         55.56         48.30        53.23 o                         
   3  22   2         56.04        121.34        53.66 o                         
   4  22   2        164.35        138.48        53.47 o                         
   5  22   2          0.53        -52.26        52.26 o                         
   6  22   2        171.51        102.19        64.26 o                         
   7  22   2         61.98        110.35        66.45 o                         
   8  22   2       2189.23       2340.78       138.37 o                         
   9  22   2          3.53         66.35        63.16 o                         
  10  22   2         62.35         12.46        63.88 o                         
  11  22   2          4.03        -43.69        63.23 o                         
  12  22   2        310.63        303.19        71.34 o                         
  13  22   2        136.45        101.37        90.37 o                         
  14  22   2       3899.08       4235.57       237.45 o                         
  15  22   2        218.31        131.02        95.78 o                         
 -13  23   2        443.61        175.99       161.19 o                         
 -12  23   2         23.80         80.63        90.45 o                         
 -11  23   2       1756.12       2123.34       190.35 o                         
 -10  23   2        359.30        364.33        76.03 o                         
  -9  23   2        311.00        224.32        69.84 o                         
  -8  23   2         61.58         33.45        64.79 o                         
  -7  23   2        119.69        242.87        65.78 o                         
  -6  23   2       2126.60       2142.46       122.27 o                         
  -5  23   2          8.34        -41.72        54.81 o                         
  -4  23   2         79.84        -51.26        55.40 o                         
  -3  23   2        197.93        268.99        58.60 o                         
  -2  23   2       3430.06       4011.03       144.92 o                         
  -1  23   2        511.50        532.13        73.76 o                         
   0  23   2         54.72         62.96        55.34 o                         
   1  23   2         97.32        105.55        56.13 o                         
   2  23   2         26.82        103.44        55.55 o                         
   3  23   2       1955.29       2271.25       122.22 o                         
   4  23   2        573.53        579.82        61.06 o                         
   5  23   2        551.68        754.36       116.35 o                         
   6  23   2       2443.47       2618.59       158.47 o                         
   7  23   2         15.25         97.87        87.11 o                         
   8  23   2       1087.31       1091.46       277.99 o                         
   9  23   2        272.57        223.18        91.13 o                         
  10  23   2         80.87        -71.97        89.02 o                         
  11  23   2        115.88         22.05       104.15 o                         
  12  23   2       1113.54        640.17       173.29 o                         
  13  23   2        109.07         49.43       165.47 o                         
  -9  24   2        941.09        773.74       103.54 o                         
  -8  24   2         12.80        -15.61        89.17 o                         
  -7  24   2        390.44        408.27       135.91 o                         
  -6  24   2          5.70         10.64        72.60 o                         
  -5  24   2        957.94        593.45       102.66 o                         
  -4  24   2       1155.05        878.32       127.73 o                         
  -3  24   2        494.96        373.20        76.21 o                         
  -2  24   2         28.89         65.96        73.02 o                         
  -1  24   2        248.50        222.66        73.87 o                         
   0  24   2        592.26        429.26        76.72 o                         
   1  24   2        437.23        437.24        82.51 o                         
   2  24   2       1049.99        727.28        86.38 o                         
   3  24   2         61.97        312.40        91.37 o                         
   4  24   2       5254.66       5417.47       248.26 o                         
   5  24   2          1.93        141.72        88.72 o                         
   6  24   2          6.38         34.52        88.74 o                         
   7  24   2        293.82        283.46       132.76 o                         
   8  24   2         85.14        -32.82        90.83 o                         
   9  24   2        391.30        224.30        97.62 o                         
  -1  25   2         47.60        214.00       123.12 o                         
   0  25   2        343.53        249.54       152.67 o                         
   1  25   2         25.46         73.06       124.59 o                         
 -33   0   3        506.07        679.41       158.34 o                         
 -31   0   3         39.96         50.11        81.22 o                         
 -29   0   3          4.93        -20.34        76.26 o                         
 -27   0   3       1780.78       1944.47       176.21 o                         
 -25   0   3        479.28        298.08        54.62 o                         
 -23   0   3        301.32        357.31        49.03 o                         
 -21   0   3       1165.17       1072.38       103.85 o                         
 -19   0   3         49.31        -35.93        35.93 o                         
 -17   0   3        309.62        153.99        34.53 o                         
 -15   0   3        732.69        612.55        55.92 o                         
 -13   0   3         33.57        -27.18        27.18 o                         
 -11   0   3        399.17        308.13        44.19 o                         
  -9   0   3       4875.41       6116.02       141.94 o                         
  -7   0   3        943.67       1088.18        43.25 o                         
  -5   0   3         26.61         23.91        11.97 o                         
  -3   0   3         72.19        118.67        32.55 o                         
  -1   0   3         92.42        124.34        18.99 o                         
   3   0   3      11848.79      10826.28       218.84 o                         
   5   0   3       4082.85       4299.16        87.62 o                         
   7   0   3       5256.40       4929.82        86.43 o                         
   9   0   3        561.92        304.48        17.55 o                         
  11   0   3      11392.63      12048.78       203.42 o                         
  13   0   3       1041.43       1215.40        53.62 o                         
  15   0   3      14368.27      16095.93       352.80 o                         
  17   0   3       4904.96       5377.68       145.23 o                         
  19   0   3       1667.60       1498.14       121.08 o                         
  21   0   3       7715.24       9740.08       297.33 o                         
  23   0   3        431.17        323.35        63.27 o                         
  25   0   3       1614.15       1894.37       159.52 o                         
  27   0   3        497.03        496.04        74.94 o                         
  29   0   3         10.18         -6.29        72.75 o                         
  31   0   3       1460.11       2319.07       358.45 o                         
 -33   1   3         12.23         66.60        60.44 o                         
 -32   1   3        662.99        671.00       105.62 o                         
 -31   1   3        188.39        220.24        59.35 o                         
 -30   1   3        373.28        179.85        58.81 o                         
 -29   1   3        102.90        151.30        55.92 o                         
 -28   1   3       1085.28       1411.35       143.21 o                         
 -27   1   3          4.81        -45.97        45.97 o                         
 -26   1   3        740.36        353.09        45.29 o                         
 -25   1   3         81.17        -18.41        35.07 o                         
 -24   1   3       3533.60       3954.68       106.75 o                         
 -23   1   3        420.08        448.90        50.73 o                         
 -22   1   3      21700.39      23323.43       364.37 o                         
 -21   1   3        739.88        472.79        35.92 o                         
 -20   1   3          7.57        -38.37        38.37 o                         
 -19   1   3          2.87        -27.49        27.49 o                         
 -18   1   3       1588.73       1517.00        65.69 o                         
 -17   1   3        100.85         39.41        22.97 o                         
 -16   1   3       1666.43       1244.64        56.58 o                         
 -15   1   3        277.33        115.36        21.16 o                         
 -14   1   3       6061.96       6186.40        94.08 o                         
 -13   1   3          2.88        -16.20        16.87 o                         
 -12   1   3       1787.33       1851.10        51.82 o                         
 -11   1   3        364.99        285.72        42.41 o                         
 -10   1   3      70216.88      70433.13      1273.08 o                         
  -9   1   3          6.07         40.16        20.98 o                         
  -8   1   3      41526.67      40176.68       550.01 o                         
  -7   1   3       1036.44        963.02        39.49 o                         
  -6   1   3      12952.59      11610.57       237.08 o                         
  -5   1   3       1413.68       1568.93        37.22 o                         
  -4   1   3       1708.79       1622.25        33.28 o                         
  -3   1   3        869.71        957.24        33.68 o                         
  -2   1   3      10771.02      10430.47       155.17 o                         
  -1   1   3        565.92        681.04        17.79 o                         
   0   1   3      35935.98      35479.07       928.55 o                         
   1   1   3        417.36        560.96        36.43 o                         
   2   1   3       7406.23       7453.79       136.43 o                         
   3   1   3       4803.47       4332.01        61.30 o                         
   4   1   3      53909.59      52963.60      1134.91 o                         
   5   1   3          2.67         20.01         7.31 o                         
   6   1   3      53842.45      49259.37      1026.00 o                         
   7   1   3       4616.86       5170.29        67.19 o                         
   8   1   3      86822.88      87752.72      3162.58 o                         
   9   1   3        920.14        850.79        40.04 o                         
  10   1   3      40249.78      41464.53       501.18 o                         
  11   1   3       1541.24       2247.98        41.06 o                         
  12   1   3      11310.73      11357.77       144.38 o                         
  13   1   3       3704.02       4116.51        71.12 o                         
  14   1   3        143.46         66.70        21.22 o                         
  15   1   3        119.87         39.48        21.99 o                         
  16   1   3      10553.13      12135.04       213.44 o                         
  17   1   3       1055.71        988.11        63.40 o                         
  18   1   3        745.92        287.61        35.33 o                         
  19   1   3        158.87         50.11        34.36 o                         
  20   1   3       9479.65      10961.64       228.67 o                         
  21   1   3        756.37        853.04        82.40 o                         
  22   1   3       4974.09       5599.76       147.91 o                         
  23   1   3         41.34        -40.24        40.24 o                         
  24   1   3        395.63        205.79        44.65 o                         
  25   1   3        532.32        373.35        49.27 o                         
  26   1   3       1474.15       1870.21       154.28 o                         
  27   1   3        412.12        417.96        53.47 o                         
  28   1   3        176.50        128.65        50.91 o                         
  29   1   3         16.36         16.85        94.57 o                         
  30   1   3       2546.67       3099.88       176.88 o                         
  31   1   3        444.60        510.01        86.20 o                         
  32   1   3        547.75        449.12       143.68 o                         
 -33   2   3         23.48        204.95        70.28 o                         
 -32   2   3       4901.31       6213.60       188.04 o                         
 -31   2   3          8.83         56.78        69.31 o                         
 -30   2   3         44.79         50.89        56.84 o                         
 -29   2   3         21.53         62.96        54.94 o                         
 -28   2   3       6608.16       8396.12       211.41 o                         
 -27   2   3         90.36         58.56        44.46 o                         
 -26   2   3         53.88        -42.51        42.51 o                         
 -25   2   3        830.48        573.22        45.79 o                         
 -24   2   3       2565.67       2318.10        91.85 o                         
 -23   2   3         55.71         -3.78        32.42 o                         
 -22   2   3         64.40        -19.55        33.62 o                         
 -21   2   3        634.31        418.51        43.17 o                         
 -20   2   3         50.22        -32.23        32.23 o                         
 -19   2   3       1647.87       1948.64        73.43 o                         
 -18   2   3      25303.51      27403.44       417.83 o                         
 -17   2   3         67.90          6.39        23.05 o                         
 -16   2   3       6851.24       6850.75       121.79 o                         
 -15   2   3        634.84        417.31        55.52 o                         
 -14   2   3      24151.46      25007.21       327.84 o                         
 -13   2   3         55.17         62.82        28.20 o                         
 -12   2   3      46432.33      47322.09       917.63 o                         
 -11   2   3          0.52        -14.29        14.29 o                         
 -10   2   3       6235.14       6382.32        91.10 o                         
  -9   2   3       1932.20       2035.76        72.00 o                         
  -8   2   3      13313.62      13308.84       263.47 o                         
  -7   2   3         40.21         27.46        11.28 o                         
  -6   2   3        626.93        980.66        38.08 o                         
  -5   2   3      10534.56      11298.90       193.24 o                         
  -4   2   3      10648.78       9810.62       136.81 o                         
  -3   2   3         16.39         40.98        10.59 o                         
  -2   2   3       5140.06       6031.19        90.01 o                         
  -1   2   3       4781.27       5228.88        80.18 o                         
   0   2   3      56858.61      56143.97      1460.05 o                         
   1   2   3      17124.19      16063.25       336.76 o                         
   3   2   3         93.45         63.75         7.99 o                         
   4   2   3      16510.52      15905.53       235.90 o                         
   5   2   3       3524.78       3581.43        53.78 o                         
   6   2   3      11618.78      12028.71       156.55 o                         
   7   2   3       2870.20       2759.71        40.29 o                         
   8   2   3       7313.62       8521.27       107.70 o                         
   9   2   3       4123.26       4108.25        85.64 o                         
  10   2   3      12746.73      12876.51       170.38 o                         
  11   2   3         26.74          7.06        11.32 o                         
  12   2   3       5011.93       4831.71        81.61 o                         
  13   2   3        859.94        620.15        48.43 o                         
  14   2   3         24.05          9.27        19.13 o                         
  15   2   3       2438.16       2228.19       107.41 o                         
  16   2   3       8187.79       8787.92       162.29 o                         
  17   2   3        628.58        435.94        64.72 o                         
  18   2   3       1683.21       2067.64        88.31 o                         
  19   2   3        352.20        254.92        35.99 o                         
  20   2   3      10371.95      11144.81       231.79 o                         
  21   2   3        377.53        347.68        41.38 o                         
  22   2   3       3626.48       4031.56       126.29 o                         
  23   2   3          6.24        -43.63        43.63 o                         
  24   2   3       1093.10        754.78        61.25 o                         
  25   2   3         29.54          0.14        44.26 o                         
  26   2   3        792.13        784.12       122.08 o                         
  27   2   3        342.92        315.44        55.41 o                         
  28   2   3         11.26        -57.27        72.99 o                         
  29   2   3        132.52        111.50        57.05 o                         
  30   2   3        676.58        625.77        88.85 o                         
  31   2   3         16.09          3.67        80.50 o                         
  32   2   3       1819.35       1878.89       272.11 o                         
 -33   3   3        178.62        374.44       101.91 o                         
 -32   3   3       1339.45       2491.95       250.36 o                         
 -31   3   3         49.21         21.70        88.87 o                         
 -30   3   3         29.48          0.32        61.89 o                         
 -29   3   3        191.36        224.82        59.69 o                         
 -28   3   3       4969.68       5883.38       161.73 o                         
 -27   3   3         34.51         30.90        44.57 o                         
 -26   3   3       3946.01       4273.31       138.62 o                         
 -25   3   3         32.16        -40.20        40.20 o                         
 -24   3   3        199.18         86.79        39.44 o                         
 -23   3   3        304.27        206.18        34.23 o                         
 -22   3   3       7037.13       7312.99       152.67 o                         
 -21   3   3        298.98        110.13        35.92 o                         
 -20   3   3        694.49        434.33        41.27 o                         
 -19   3   3        535.53        352.51        29.96 o                         
 -18   3   3      12467.43      14025.09       225.68 o                         
 -17   3   3         27.54         12.69        23.66 o                         
 -16   3   3       9386.57       9331.98       156.07 o                         
 -15   3   3        704.40        441.42        60.17 o                         
 -14   3   3       9952.83      11202.21       166.19 o                         
 -13   3   3        340.40        242.05        23.37 o                         
 -12   3   3      19533.25      19079.67       348.37 o                         
 -11   3   3       2123.81       2476.60        48.56 o                         
 -10   3   3       4344.34       4693.14       116.63 o                         
  -9   3   3       1565.01       1580.98        63.79 o                         
  -8   3   3      34984.42      35162.43       641.70 o                         
  -7   3   3       3320.72       3799.96        73.68 o                         
  -6   3   3        532.49        456.31        21.99 o                         
  -5   3   3         74.59         13.68         8.23 o                         
  -4   3   3      58871.52      54441.04      1963.08 o                         
  -3   3   3        769.50        740.68        23.65 o                         
  -2   3   3      28098.84      25862.08       382.12 o                         
  -1   3   3       2404.69       2120.97        55.04 o                         
   0   3   3      52370.71      56580.38      1205.17 o                         
   1   3   3      22889.43      22559.46       475.32 o                         
   2   3   3     221377.08     215012.84      7792.76 o                         
   3   3   3       6415.18       7101.08       152.46 o                         
   4   3   3      30533.37      27874.38       450.97 o                         
   5   3   3         98.37         86.94         6.46 o                         
   6   3   3        101.49         75.11         8.55 o                         
   7   3   3       1486.58       1373.36        28.12 o                         
   8   3   3        327.81        300.92        22.04 o                         
   9   3   3       1809.75       2052.97        38.30 o                         
  10   3   3      25660.42      24689.44       301.39 o                         
  11   3   3         45.85         52.47        12.99 o                         
  12   3   3      70676.01      69822.95       892.29 o                         
  13   3   3       4125.00       4788.53        81.21 o                         
  14   3   3        119.16         33.53        17.46 o                         
  15   3   3       2962.24       2985.14       101.30 o                         
  16   3   3        893.28        574.81        58.91 o                         
  17   3   3        703.21        469.76        35.25 o                         
  18   3   3       5377.42       4951.08       126.54 o                         
  19   3   3       3235.09       3521.12       123.89 o                         
  20   3   3       5158.17       5376.62       138.74 o                         
  21   3   3         51.64        -32.77        36.65 o                         
  22   3   3       1311.68       1311.80        95.67 o                         
  23   3   3         77.68        -40.40        40.40 o                         
  24   3   3       3010.33       3182.88       139.35 o                         
  25   3   3        964.14       1287.39       119.83 o                         
  26   3   3       3810.49       4131.96       171.12 o                         
  27   3   3        470.37        452.24        57.35 o                         
  28   3   3        217.75        102.71       128.59 o                         
  29   3   3        180.96        119.27        59.73 o                         
  30   3   3       1181.93       1223.11       137.37 o                         
  31   3   3          8.42         92.45        83.26 o                         
  32   3   3        483.01        331.73        88.44 o                         
 -33   4   3        891.47       1920.39       322.79 o                         
 -32   4   3        149.72        348.18        71.62 o                         
 -31   4   3        144.28        183.19        65.10 o                         
 -30   4   3          0.36        -51.27        62.45 o                         
 -29   4   3        268.84        183.24        57.87 o                         
 -28   4   3        267.51        348.76        47.59 o                         
 -27   4   3        348.88        264.08        48.28 o                         
 -26   4   3         27.94         55.57        55.44 o                         
 -25   4   3        505.11        380.31        43.15 o                         
 -24   4   3       1839.75       2088.91        99.69 o                         
 -23   4   3         67.80        -34.15        36.80 o                         
 -22   4   3        950.14        806.21        76.86 o                         
 -21   4   3         28.14        -33.75        33.75 o                         
 -20   4   3        275.63        -12.45        32.10 o                         
 -19   4   3        366.71        310.09        29.25 o                         
 -18   4   3        274.81        120.40        27.43 o                         
 -17   4   3        163.78          2.41        23.66 o                         
 -16   4   3         50.33          8.89        22.33 o                         
 -15   4   3        141.72         29.69        24.19 o                         
 -14   4   3         24.32        -25.68        25.68 o                         
 -13   4   3       1782.41       1649.83        48.23 o                         
 -12   4   3        564.97        354.26        53.68 o                         
 -11   4   3        457.79        293.10        19.07 o                         
 -10   4   3       2677.29       2368.34        48.27 o                         
  -9   4   3        639.68        694.59        43.43 o                         
  -8   4   3      34232.56      37210.18       509.98 o                         
  -7   4   3        335.18        396.91        24.56 o                         
  -6   4   3        204.13        247.67        16.31 o                         
  -5   4   3        667.76        657.52        22.40 o                         
  -4   4   3        508.37        980.66        25.54 o                         
  -3   4   3       3263.13       3593.73        54.26 o                         
  -2   4   3       1571.93       1257.16        25.78 o                         
  -1   4   3       6196.24       6779.65       115.98 o                         
   0   4   3       9035.99       9950.52       137.36 o                         
   1   4   3       5647.37       5787.01        82.11 o                         
   2   4   3       3653.01       3943.14        57.73 o                         
   3   4   3      16025.28      15422.78       250.16 o                         
   4   4   3       3006.39       3887.50        63.15 o                         
   5   4   3       6572.70       6046.85       116.03 o                         
   6   4   3       8079.85       7850.95       111.87 o                         
   7   4   3       1013.01       1107.25        27.52 o                         
   8   4   3      27689.77      29950.76       362.64 o                         
   9   4   3       4446.48       4536.26        62.56 o                         
  10   4   3        107.58        170.34        17.58 o                         
  11   4   3        200.59        113.23        13.83 o                         
  12   4   3         43.66         51.67        20.84 o                         
  13   4   3        101.54         20.06        15.72 o                         
  14   4   3       2113.35       2117.79        63.71 o                         
  15   4   3       7100.57       8082.31       167.04 o                         
  16   4   3       4658.87       4632.68       134.55 o                         
  17   4   3         88.96        -30.02        30.02 o                         
  18   4   3        423.64        120.23        36.78 o                         
  20   4   3       3067.50       2814.57       129.26 o                         
  21   4   3       1869.19       2294.20       115.94 o                         
  22   4   3       1064.46        796.84       199.14 o                         
  23   4   3        499.11        439.05        58.16 o                         
  24   4   3        440.11        234.17        49.77 o                         
  25   4   3         92.19        147.45        49.06 o                         
  26   4   3        157.49        139.92        52.84 o                         
  27   4   3         59.92        -13.89        62.61 o                         
  28   4   3         95.38         33.81        61.26 o                         
  29   4   3        286.27        114.91        79.58 o                         
  30   4   3          2.50        -79.21        79.21 o                         
  31   4   3         77.89        -26.62        83.02 o                         
  32   4   3         47.77        -81.81        81.81 o                         
 -32   5   3       1880.03       2860.90       315.97 o                         
 -31   5   3        738.20       1377.77       166.05 o                         
 -30   5   3        553.63        751.84       175.32 o                         
 -29   5   3          2.41        -60.12        63.99 o                         
 -28   5   3        502.60        465.58        53.84 o                         
 -27   5   3          0.75        -46.26        46.26 o                         
 -26   5   3       2667.52       2822.06       126.63 o                         
 -25   5   3        228.96        138.94        41.79 o                         
 -24   5   3        114.18        -35.12        38.23 o                         
 -23   5   3        942.15        597.50        42.63 o                         
 -22   5   3        726.72        493.14        43.00 o                         
 -21   5   3        127.27         34.34        42.65 o                         
 -20   5   3       3889.02       4041.70       121.00 o                         
 -19   5   3        132.44          7.56        26.95 o                         
 -18   5   3       8753.80       9815.22       167.64 o                         
 -17   5   3       3012.03       3033.12        78.53 o                         
 -16   5   3       5785.37       5914.91       112.54 o                         
 -15   5   3        650.91        437.56        54.30 o                         
 -14   5   3       1479.50       1637.44        56.38 o                         
 -13   5   3         40.79          1.92        16.38 o                         
 -12   5   3       4754.59       4388.40       101.03 o                         
 -11   5   3       3261.75       3028.48        54.67 o                         
 -10   5   3        549.62        430.28        30.02 o                         
  -9   5   3       4218.31       4090.80        63.06 o                         
  -8   5   3       2004.87       1874.52        37.63 o                         
  -7   5   3       1904.19       2072.47        41.18 o                         
  -6   5   3        604.78        483.95        30.65 o                         
  -5   5   3       1828.28       1663.79        45.88 o                         
  -4   5   3      19504.07      18975.27       245.03 o                         
  -3   5   3       6510.66       6669.12        96.33 o                         
  -2   5   3      14659.08      14482.08       214.08 o                         
  -1   5   3       1148.74       1202.89        26.51 o                         
   0   5   3      41579.98      41128.49      1128.59 o                         
   1   5   3         83.85         80.60         8.40 o                         
   2   5   3       1001.44       1432.59        40.63 o                         
   3   5   3       1859.57       1901.30        40.88 o                         
   4   5   3      25957.14      25542.38       349.75 o                         
   5   5   3       2623.12       2807.33        49.10 o                         
   6   5   3        343.76        163.80        11.70 o                         
   7   5   3         23.12        -11.58        11.58 o                         
   8   5   3       7174.37       7307.18        94.06 o                         
   9   5   3         31.21         17.33         9.33 o                         
  10   5   3      17625.21      17619.73       292.63 o                         
  11   5   3       6872.49       7218.01        95.56 o                         
  12   5   3      33386.85      33722.34       423.80 o                         
  13   5   3         27.84         41.13        14.59 o                         
  14   5   3       6037.02       6101.86       116.25 o                         
  15   5   3       1751.46       1739.36        81.28 o                         
  16   5   3        761.12        421.27        71.49 o                         
  17   5   3       3709.94       4020.96       128.60 o                         
  18   5   3       6299.85       6269.49       168.30 o                         
  19   5   3        543.40        375.56        46.94 o                         
  20   5   3        693.09        437.79        41.18 o                         
  21   5   3       1801.85       2158.23       111.40 o                         
  22   5   3          6.92        -44.39        44.39 o                         
  23   5   3        370.10        193.76        48.78 o                         
  24   5   3       2065.95       2480.90       126.47 o                         
  25   5   3          9.79        -15.24        46.71 o                         
  26   5   3       1277.31       1435.99       122.24 o                         
  27   5   3        774.64       1070.45       201.88 o                         
  28   5   3       1366.85       1462.50       175.10 o                         
  29   5   3          6.83       -102.82       102.82 o                         
  30   5   3         63.20       -104.60       104.60 o                         
  31   5   3         29.35        -48.42        81.23 o                         
  32   5   3         85.11        124.93        88.16 o                         
 -32   6   3       1320.74       2075.81       247.96 o                         
 -31   6   3         56.83        141.97        93.01 o                         
 -30   6   3         49.64         76.78        64.01 o                         
 -29   6   3         12.11         14.65        49.14 o                         
 -28   6   3       4031.22       4604.77       153.26 o                         
 -27   6   3        107.14         66.83        47.16 o                         
 -26   6   3        528.12        391.29        51.72 o                         
 -25   6   3        164.20         48.54        45.01 o                         
 -24   6   3         39.89        -12.24        42.52 o                         
 -23   6   3        827.76        686.04        62.43 o                         
 -22   6   3       1916.68       2210.40       106.00 o                         
 -21   6   3        277.74        110.20        35.06 o                         
 -20   6   3        362.32        272.23        37.08 o                         
 -19   6   3        355.62        241.07        35.42 o                         
 -18   6   3      10084.88      10247.26       190.86 o                         
 -17   6   3        747.87        691.76        59.16 o                         
 -16   6   3      10913.83      11989.37       240.96 o                         
 -15   6   3         51.63         59.06        21.40 o                         
 -14   6   3      22285.58      24114.37       366.56 o                         
 -13   6   3       1223.36       1193.36        49.06 o                         
 -12   6   3       6098.20       6198.78       133.22 o                         
 -11   6   3         58.62         26.54        16.01 o                         
 -10   6   3       3748.83       3764.24        66.05 o                         
  -9   6   3       2711.36       2413.13        65.62 o                         
  -8   6   3       3752.79       3772.38        63.32 o                         
  -7   6   3       5339.30       5733.28       160.89 o                         
  -6   6   3       6091.50       6515.72        97.40 o                         
  -5   6   3          2.56         -1.34        16.75 o                         
  -4   6   3       3982.68       3561.95        59.78 o                         
  -3   6   3       8812.61       9494.18       139.29 o                         
  -2   6   3      26727.46      25033.60       355.71 o                         
  -1   6   3         93.72         29.66         9.84 o                         
   0   6   3      40203.05      38999.32      1021.31 o                         
   1   6   3       1088.76       1299.50        51.96 o                         
   2   6   3      16890.30      14932.72       256.99 o                         
   3   6   3       2765.78       2386.98        61.76 o                         
   4   6   3      16099.41      15973.19       235.46 o                         
   5   6   3       1716.29       1512.68        36.24 o                         
   6   6   3      35476.98      34838.18       564.08 o                         
   7   6   3        855.96        731.19        44.45 o                         
   8   6   3       1156.95       1105.90        28.78 o                         
   9   6   3       2011.64       2160.26        46.33 o                         
  10   6   3       2028.27       1999.59        44.30 o                         
  11   6   3         76.72         -2.87        11.26 o                         
  12   6   3        687.34        815.56        36.51 o                         
  13   6   3       3150.23       3560.04        70.85 o                         
  14   6   3        265.22        329.22        36.62 o                         
  15   6   3         89.44         17.55        22.02 o                         
  16   6   3      19940.44      20749.07       348.32 o                         
  17   6   3          0.50        -22.31        22.31 o                         
  18   6   3         68.64        -27.41        27.41 o                         
  19   6   3         46.52         10.37        27.68 o                         
  20   6   3       5254.12       5328.72       235.35 o                         
  21   6   3        118.13         -2.83        51.06 o                         
  22   6   3        578.00        377.47        54.63 o                         
  23   6   3         23.71        -47.51        47.51 o                         
  24   6   3        685.75        664.61        91.14 o                         
  25   6   3         29.41         22.76        46.25 o                         
  26   6   3        755.00        464.46        87.60 o                         
  27   6   3        251.16        200.98        80.34 o                         
  28   6   3         84.18        -31.64        78.40 o                         
  29   6   3          1.90        -96.57       104.76 o                         
  30   6   3       1996.96       2586.60       194.54 o                         
  31   6   3         50.41         17.31        83.70 o                         
 -32   7   3        551.39        391.56       103.85 o                         
 -31   7   3         85.04         80.51        93.34 o                         
 -30   7   3       3083.02       3702.04       194.47 o                         
 -29   7   3         86.60        -24.92        49.49 o                         
 -28   7   3          1.87        -22.30        47.40 o                         
 -27   7   3         77.70          7.98        47.30 o                         
 -26   7   3        232.58        187.34        51.51 o                         
 -25   7   3        107.28         69.50        49.28 o                         
 -24   7   3       1662.15       1955.04       110.33 o                         
 -23   7   3        389.96        386.80        44.87 o                         
 -22   7   3      13123.14      14178.62       289.76 o                         
 -21   7   3       1121.68       1328.74       101.13 o                         
 -20   7   3         48.98        -27.84        34.41 o                         
 -19   7   3        313.11        119.91        44.01 o                         
 -18   7   3       2893.87       3146.84       102.82 o                         
 -17   7   3        470.29        248.65        34.76 o                         
 -16   7   3       2834.87       2800.45       199.91 o                         
 -15   7   3        142.96         36.30        29.65 o                         
 -14   7   3       3680.54       3505.30        96.12 o                         
 -13   7   3       2641.60       2680.67       136.11 o                         
 -12   7   3       7849.97       7833.67       160.55 o                         
 -11   7   3       1384.73       1233.39        50.07 o                         
 -10   7   3       1749.92       1707.67        51.67 o                         
  -9   7   3         20.99        -18.10        18.10 o                         
  -8   7   3      88130.91      85652.66      1383.19 o                         
  -7   7   3       2638.20       2786.44        56.48 o                         
  -6   7   3        210.47        152.26        20.84 o                         
  -5   7   3       4327.98       4510.08        72.05 o                         
  -4   7   3      27812.62      29133.84       433.56 o                         
  -3   7   3       2199.61       2113.70        42.56 o                         
  -2   7   3       4494.01       4805.51        74.43 o                         
  -1   7   3       9228.71       8653.42       124.45 o                         
   0   7   3      76122.81      77453.83      2712.43 o                         
   1   7   3        890.56       1278.76        43.83 o                         
   2   7   3        209.82        754.33        51.84 o                         
   3   7   3       1830.68       1656.20        49.51 o                         
   4   7   3       8302.62       8906.23       155.37 o                         
   5   7   3         98.05         64.25         9.43 o                         
   6   7   3      42032.49      40317.72       551.76 o                         
   7   7   3        430.05        338.06        26.52 o                         
   8   7   3      25707.13      24994.93       323.23 o                         
   9   7   3        124.78        103.01        15.72 o                         
  10   7   3      17624.89      17015.75       223.93 o                         
  11   7   3       6647.67       6870.04       104.41 o                         
  12   7   3       6068.08       6404.35       100.02 o                         
  13   7   3         21.55        -16.66        18.08 o                         
  14   7   3       7816.76       8257.03       149.46 o                         
  15   7   3          2.07        -22.64        22.64 o                         
  16   7   3       8707.81       8717.33       160.15 o                         
  17   7   3       1923.70       2061.41        69.95 o                         
  18   7   3       4007.52       3786.14       106.28 o                         
  19   7   3         28.13        -27.13        27.13 o                         
  20   7   3        245.53         15.79        56.72 o                         
  21   7   3        114.19        -39.20        39.20 o                         
  22   7   3       5762.99       6024.07       176.56 o                         
  23   7   3        759.50        956.78        90.34 o                         
  24   7   3        100.95         35.91        69.36 o                         
  25   7   3         94.22         42.97       121.89 o                         
  26   7   3       2704.83       2878.59       191.16 o                         
  27   7   3        915.59        617.80       122.12 o                         
  28   7   3        134.15          2.20        80.46 o                         
  29   7   3          2.22         23.13        82.06 o                         
  30   7   3       5230.39       6246.97       262.50 o                         
  31   7   3        280.29        415.68        93.39 o                         
 -31   8   3        137.66        236.34        99.79 o                         
 -30   8   3         20.56         10.06        91.57 o                         
 -29   8   3        588.92        486.20        55.59 o                         
 -28   8   3       2001.09       2181.36       126.77 o                         
 -27   8   3        230.81        148.12        48.91 o                         
 -26   8   3         80.16        -20.03        45.58 o                         
 -25   8   3        580.78        488.93        66.85 o                         
 -24   8   3       2810.33       2911.88       120.23 o                         
 -23   8   3        215.34        154.33        49.87 o                         
 -22   8   3        272.08        269.32        40.98 o                         
 -21   8   3        148.64         42.29        42.40 o                         
 -20   8   3       5223.71       5271.21       139.56 o                         
 -19   8   3        748.80        502.12       101.43 o                         
 -18   8   3       1934.12       1810.41        95.54 o                         
 -17   8   3          7.25        -29.61        29.61 o                         
 -16   8   3       6793.20       5936.18       165.45 o                         
 -15   8   3         79.30        -32.27        38.05 o                         
 -14   8   3       1841.27       1368.59       131.80 o                         
 -13   8   3       1847.98       1667.11        82.11 o                         
 -12   8   3        471.30        364.52        58.77 o                         
 -11   8   3         23.24        -35.77        52.71 o                         
 -10   8   3       4420.46       4340.10        89.74 o                         
  -9   8   3        158.79        132.16        18.26 o                         
  -8   8   3       1864.43       1816.65        48.31 o                         
  -7   8   3        933.54        915.51        38.12 o                         
  -6   8   3      19517.39      19964.32       278.92 o                         
  -5   8   3       6973.77       7200.32       108.12 o                         
  -4   8   3       3196.58       3479.36        72.88 o                         
  -3   8   3        386.84        241.39        20.36 o                         
  -2   8   3       1730.27       1733.68        50.92 o                         
  -1   8   3       2116.33       1982.60        43.84 o                         
   0   8   3       3731.61       4387.81        69.68 o                         
   1   8   3       2669.97       2621.91        50.43 o                         
   2   8   3      24436.33      25102.12       441.43 o                         
   3   8   3      13297.59      13222.26       270.39 o                         
   4   8   3       4385.11       4302.65        62.89 o                         
   5   8   3       2096.28       1990.07        37.13 o                         
   6   8   3      15698.08      15528.02       207.17 o                         
   7   8   3       2111.27       1837.45        43.53 o                         
   8   8   3        335.19        134.18        13.60 o                         
   9   8   3       2833.57       3013.27        55.03 o                         
  10   8   3      20965.07      21008.29       344.84 o                         
  11   8   3        302.75        172.50        16.37 o                         
  12   8   3        436.00        373.62        35.96 o                         
  13   8   3        338.24        176.80        19.17 o                         
  14   8   3       1200.55       1095.76        58.15 o                         
  15   8   3       4336.04       4421.81        94.85 o                         
  16   8   3        445.63        310.18        47.99 o                         
  17   8   3       1494.78       1499.42        69.94 o                         
  18   8   3        475.39        289.76        26.61 o                         
  19   8   3          4.47        -64.02        78.95 o                         
  20   8   3       1718.35       1351.59        98.66 o                         
  21   8   3        737.14        435.60        45.94 o                         
  22   8   3        146.18         33.25        50.92 o                         
  23   8   3       1132.28       1559.63       117.42 o                         
  24   8   3        929.45       1227.16       115.15 o                         
  25   8   3          4.71        -52.67        86.11 o                         
  26   8   3          5.89        -38.09        77.36 o                         
  27   8   3          5.71       -110.31       110.31 o                         
  28   8   3        120.24         35.16        81.96 o                         
  29   8   3       1094.86        837.58       140.00 o                         
  30   8   3        500.36        535.96        92.94 o                         
  31   8   3        204.77         53.76        88.80 o                         
 -31   9   3         37.89         55.03        99.05 o                         
 -30   9   3         38.93          6.48        93.91 o                         
 -29   9   3         61.84         30.34        93.52 o                         
 -28   9   3        521.59        287.27        73.78 o                         
 -27   9   3        138.11         26.30        47.49 o                         
 -26   9   3       4087.57       4350.03       147.58 o                         
 -25   9   3         39.56         17.61        45.11 o                         
 -24   9   3       1047.62       1159.08        99.08 o                         
 -23   9   3        455.41        373.03        44.94 o                         
 -22   9   3       1456.53       1262.28       129.35 o                         
 -21   9   3        363.92        218.66        42.39 o                         
 -20   9   3       1473.90       1473.29        98.11 o                         
 -19   9   3        221.74         98.22        37.18 o                         
 -18   9   3         67.92         24.89        32.92 o                         
 -17   9   3         63.89         -9.33        30.67 o                         
 -16   9   3         62.89         10.67        38.05 o                         
 -15   9   3          6.23        -69.50        69.50 o                         
 -14   9   3       4047.53       4184.94       168.68 o                         
 -13   9   3       2882.58       2795.95       101.68 o                         
 -12   9   3       8305.67       8396.68       202.42 o                         
 -11   9   3       1085.57        954.20        60.25 o                         
 -10   9   3      18696.31      18384.66       345.62 o                         
  -9   9   3        362.05        194.77        27.50 o                         
  -8   9   3      16964.50      16484.99       253.06 o                         
  -7   9   3        620.14        422.12        28.85 o                         
  -6   9   3        496.69        367.71        18.34 o                         
  -5   9   3       3514.81       3314.08        56.07 o                         
  -4   9   3      10059.02      11073.36       159.77 o                         
  -3   9   3         62.13         29.12        14.02 o                         
  -2   9   3       2302.77       2592.16        57.62 o                         
  -1   9   3        726.94        524.65        32.26 o                         
   0   9   3         66.00         41.18        19.80 o                         
   1   9   3       6531.58       6936.77       103.49 o                         
   2   9   3       6533.77       6836.93       102.42 o                         
   3   9   3       1511.60       1269.28        36.14 o                         
   4   9   3      30303.92      29242.36       407.90 o                         
   5   9   3       1602.67       1606.52        56.41 o                         
   6   9   3      38788.43      39340.46       504.88 o                         
   7   9   3       3112.52       3465.22        97.83 o                         
   8   9   3       6259.73       6301.84        96.78 o                         
   9   9   3       2170.15       2216.32        50.26 o                         
  10   9   3       2871.94       2663.65        57.31 o                         
  11   9   3        401.61        254.18        23.84 o                         
  12   9   3       1893.60       1843.15        57.92 o                         
  13   9   3         92.44         57.30        19.12 o                         
  14   9   3       4239.12       4171.54        89.64 o                         
  15   9   3        258.79        155.39        21.71 o                         
  16   9   3        210.10        118.48        23.74 o                         
  17   9   3        101.18         31.98        22.63 o                         
  18   9   3       6102.98       6145.27       172.16 o                         
  19   9   3        430.56        307.46        68.14 o                         
  20   9   3       3805.32       3973.08       144.21 o                         
  21   9   3       1546.55       1611.31       124.49 o                         
  22   9   3       5180.80       5763.62       171.08 o                         
  23   9   3        221.76        158.53        61.66 o                         
  24   9   3        937.72        474.23       332.26 o                         
  25   9   3        451.55        222.77       184.60 o                         
  26   9   3         19.54        -77.92        77.92 o                         
  27   9   3        738.00        616.81       149.54 o                         
  28   9   3         54.70        -31.80        83.84 o                         
  29   9   3         18.82        -34.57       103.92 o                         
  30   9   3        141.07         31.75        86.80 o                         
 -30  10   3          8.36        -78.64        95.79 o                         
 -29  10   3          3.83        -15.97        95.42 o                         
 -28  10   3       2781.37       3163.41       270.59 o                         
 -27  10   3         15.57        -47.90        47.90 o                         
 -26  10   3        541.81        450.58        64.70 o                         
 -25  10   3        502.81        464.10        68.60 o                         
 -24  10   3         69.02         -4.82        42.35 o                         
 -23  10   3         22.52        -44.99        44.99 o                         
 -22  10   3        397.80        196.03        45.36 o                         
 -21  10   3        897.97        843.63        94.99 o                         
 -20  10   3         40.00        -37.59        37.59 o                         
 -19  10   3       1093.53       1039.56        92.14 o                         
 -18  10   3       2639.59       2618.34       117.66 o                         
 -17  10   3          5.08        -32.79        32.79 o                         
 -16  10   3       1725.32        828.87       114.28 o                         
 -15  10   3       5174.34       5183.97       197.82 o                         
 -14  10   3      23006.50      23110.76       623.73 o                         
 -13  10   3          6.80        -25.26        59.62 o                         
 -12  10   3       9661.62      10359.39       245.29 o                         
 -11  10   3          8.77        -26.85        26.85 o                         
 -10  10   3       1836.93       1754.28        66.76 o                         
  -9  10   3       2214.93       2093.93        69.93 o                         
  -8  10   3      27603.35      28410.25       468.45 o                         
  -7  10   3       6268.94       6446.99       102.63 o                         
  -6  10   3       1303.44       1216.48        40.85 o                         
  -5  10   3         91.33         68.05        17.77 o                         
  -4  10   3      13693.92      13959.24       199.57 o                         
  -3  10   3       1731.42       1664.51        48.82 o                         
  -2  10   3         69.96        -16.19        16.19 o                         
  -1  10   3        903.30        457.38        56.75 o                         
   0  10   3       2259.64       2221.01        58.56 o                         
   1  10   3          8.24         66.79        18.20 o                         
   2  10   3      30538.49      30971.15       547.62 o                         
   3  10   3        874.41        784.30        42.56 o                         
   4  10   3       1558.67       1334.80        53.18 o                         
   5  10   3       8879.24       8847.10       129.83 o                         
   6  10   3      22034.85      22016.98       322.21 o                         
   7  10   3         21.52          3.57        11.58 o                         
   8  10   3       5863.99       5481.13        86.71 o                         
   9  10   3        480.58        272.22        17.28 o                         
  10  10   3       2345.48       2317.57        54.10 o                         
  11  10   3       4384.94       4740.41       107.56 o                         
  12  10   3       1122.70        974.39        56.26 o                         
  13  10   3        429.27        315.15        32.26 o                         
  14  10   3         78.48         91.06        20.69 o                         
  15  10   3         70.97         27.80        27.02 o                         
  16  10   3      10303.28      10627.65       214.41 o                         
  17  10   3         16.55        -30.79        30.79 o                         
  18  10   3         14.20         -0.32        34.35 o                         
  19  10   3        274.98         79.65        42.01 o                         
  20  10   3       4771.45       5185.78       157.44 o                         
  21  10   3         72.85        -71.87        85.45 o                         
  22  10   3       2088.07       2035.41       118.72 o                         
  23  10   3        728.59        762.63       116.99 o                         
  24  10   3          4.65         -3.57        77.28 o                         
  25  10   3         77.77         23.11       156.38 o                         
  26  10   3        162.16        -12.09       138.09 o                         
  27  10   3         38.32         97.76       112.83 o                         
  28  10   3          0.47         14.67       112.78 o                         
  29  10   3        174.66         57.40       109.71 o                         
  30  10   3       1328.02        758.04       146.83 o                         
 -30  11   3         57.23        -20.39       101.44 o                         
 -29  11   3         35.34        -60.59       102.88 o                         
 -28  11   3       2088.33       2166.03       153.73 o                         
 -27  11   3         99.21        168.42        76.70 o                         
 -26  11   3       6727.10       7345.55       189.69 o                         
 -25  11   3          1.78        -14.53        43.95 o                         
 -24  11   3        746.02        448.35        54.93 o                         
 -23  11   3          2.43        -41.10        41.10 o                         
 -22  11   3       1431.00       1507.14       107.23 o                         
 -21  11   3          4.12        -29.67        40.03 o                         
 -20  11   3       1644.70       1907.07       104.49 o                         
 -19  11   3        167.80         27.98        48.00 o                         
 -18  11   3       3903.54       3994.97       153.06 o                         
 -17  11   3        567.53        454.95        99.22 o                         
 -16  11   3       5670.71       5489.09       338.89 o                         
 -15  11   3        407.82        172.43       118.78 o                         
 -14  11   3        869.09        347.62        89.14 o                         
 -13  11   3       5717.48       6330.29       218.24 o                         
 -12  11   3      37021.84      37482.26       982.78 o                         
 -11  11   3          0.23        -47.21        47.21 o                         
 -10  11   3       3947.53       4015.64       156.61 o                         
  -9  11   3         41.82        -20.73        23.47 o                         
  -8  11   3       3134.67       3035.72        68.64 o                         
  -7  11   3        445.18        263.87        24.57 o                         
  -6  11   3       2696.93       2470.55        60.09 o                         
  -5  11   3        115.21        135.97        31.99 o                         
  -4  11   3      50298.43      50433.29       913.37 o                         
  -3  11   3       3775.80       3582.82        68.58 o                         
  -2  11   3       4684.49       4318.75        82.72 o                         
  -1  11   3        306.23        146.07        17.54 o                         
   0  11   3        125.08        179.91        18.95 o                         
   1  11   3          3.52         13.67        17.39 o                         
   2  11   3       8641.25       9441.22       184.95 o                         
   3  11   3       2152.44       2377.11        62.21 o                         
   4  11   3       4867.73       4697.72        84.67 o                         
   5  11   3          0.96        -23.30        23.30 o                         
   6  11   3       1260.01       1243.07        37.25 o                         
   7  11   3          5.28         -9.19        12.76 o                         
   8  11   3        832.49        784.85        35.29 o                         
   9  11   3         50.96        -14.71        14.71 o                         
  10  11   3      20150.34      20995.39       319.30 o                         
  11  11   3       2084.07       2373.47        98.02 o                         
  12  11   3       6671.94       6785.07       144.13 o                         
  13  11   3        170.06         82.00        36.49 o                         
  14  11   3        109.83          6.22        21.93 o                         
  15  11   3          0.41        -34.68        34.68 o                         
  16  11   3       3185.17       3105.06       181.23 o                         
  17  11   3       1304.90       1276.72        95.97 o                         
  18  11   3       7943.69       7876.60       253.73 o                         
  19  11   3          3.32        -35.63        82.30 o                         
  20  11   3        247.12         42.71        38.90 o                         
  21  11   3         19.48         30.24        92.08 o                         
  22  11   3         25.93          2.36        95.73 o                         
  23  11   3        112.65       -114.97       114.97 o                         
  24  11   3        786.08        349.65       125.35 o                         
  25  11   3         49.85        -39.32        80.53 o                         
  26  11   3       3579.43       3938.80       484.34 o                         
  27  11   3        256.79        167.94       104.47 o                         
  28  11   3         44.51        -47.24        82.92 o                         
  29  11   3         41.45        -52.76        86.92 o                         
 -29  12   3        117.22         49.55        99.45 o                         
 -28  12   3        402.91        377.29       126.04 o                         
 -27  12   3        493.03        494.06       101.11 o                         
 -26  12   3        601.47        410.10       121.60 o                         
 -25  12   3          0.28        -27.23        78.06 o                         
 -24  12   3          7.78        -42.75        42.75 o                         
 -23  12   3         57.26        -37.47        42.02 o                         
 -22  12   3        405.69        239.08        44.14 o                         
 -21  12   3        475.55        430.20        67.04 o                         
 -20  12   3       1698.96       1935.86       106.81 o                         
 -19  12   3         20.94        -37.09        37.09 o                         
 -18  12   3        580.44        380.75        39.38 o                         
 -17  12   3         96.46         14.86        73.70 o                         
 -16  12   3        473.55        336.94        74.67 o                         
 -15  12   3       1140.15        525.26       110.41 o                         
 -14  12   3        228.48        239.62        64.26 o                         
 -13  12   3       1409.05       1344.65       169.96 o                         
 -12  12   3         73.95        -43.43        77.97 o                         
 -11  12   3        521.30        177.40        85.04 o                         
 -10  12   3       3458.92       3229.72       113.38 o                         
  -9  12   3        395.89        242.51        50.15 o                         
  -8  12   3        268.35        158.25        35.91 o                         
  -7  12   3        507.08        339.97        27.97 o                         
  -6  12   3      12815.58      12661.06       219.32 o                         
  -5  12   3        400.90        372.06        59.99 o                         
  -4  12   3       1376.17       1665.40        68.81 o                         
  -3  12   3        460.19        328.09        30.31 o                         
  -2  12   3       6411.13       6553.15       124.15 o                         
  -1  12   3        951.51        834.18        59.71 o                         
   0  12   3        222.69        215.77        22.08 o                         
   1  12   3        407.61        241.95        26.34 o                         
   2  12   3       9307.70       9430.61       151.71 o                         
   3  12   3         73.78         85.95        20.08 o                         
   4  12   3      14881.93      14303.34       221.64 o                         
   5  12   3        745.27        535.05        41.62 o                         
   6  12   3       2815.45       2693.28        69.06 o                         
   7  12   3       4311.25       4314.36        78.21 o                         
   8  12   3       4114.37       4042.04        68.66 o                         
   9  12   3        414.78        285.81        21.81 o                         
  10  12   3       5208.95       5722.69       113.09 o                         
  11  12   3        313.10        236.95        24.79 o                         
  12  12   3       3828.06       3608.54        85.39 o                         
  13  12   3         51.69          8.36        28.03 o                         
  14  12   3        384.50        264.64        46.68 o                         
  15  12   3        214.88         89.62        74.83 o                         
  16  12   3       3320.48       3021.97       186.17 o                         
  17  12   3       1155.57        951.28        92.07 o                         
  18  12   3         98.54        -26.06        36.69 o                         
  19  12   3         32.70        -35.74        35.74 o                         
  20  12   3       2721.55       2587.90       207.32 o                         
  21  12   3        472.90        254.07       231.81 o                         
  22  12   3        388.69        255.54       147.72 o                         
  23  12   3        377.87        219.36       189.54 o                         
  24  12   3       4430.87       5108.10       539.38 o                         
  25  12   3        175.77         55.61       167.20 o                         
  26  12   3        156.02        -22.89       145.98 o                         
  27  12   3         60.84         73.72       194.48 o                         
  28  12   3        372.24        196.22       152.06 o                         
 -28  13   3        131.79         91.08       157.27 o                         
 -27  13   3        321.62        188.07        98.31 o                         
 -26  13   3          1.34        -56.25       158.16 o                         
 -25  13   3        371.88        165.18        68.04 o                         
 -24  13   3         31.72        -47.10        47.10 o                         
 -23  13   3        389.74        230.02       107.66 o                         
 -22  13   3        609.08        409.16        70.67 o                         
 -21  13   3          9.39        -18.05        42.54 o                         
 -20  13   3       1151.45       1179.89        98.18 o                         
 -19  13   3        644.91        489.08        45.29 o                         
 -18  13   3       2024.77       2120.85       103.65 o                         
 -17  13   3        547.74        376.44        54.42 o                         
 -16  13   3      19381.17      21101.68       471.68 o                         
 -15  13   3        131.75         11.54       108.08 o                         
 -14  13   3       2346.09       2555.44       156.86 o                         
 -13  13   3       1961.63       1876.17       144.82 o                         
 -12  13   3        975.76        811.15        78.61 o                         
 -11  13   3         10.49        -46.06        46.06 o                         
 -10  13   3       1125.76        811.31       101.42 o                         
  -9  13   3        561.13        482.80        56.86 o                         
  -8  13   3       5239.13       5521.79       131.60 o                         
  -7  13   3       4763.39       4939.31       121.39 o                         
  -6  13   3        293.23        241.14        27.44 o                         
  -5  13   3         31.36         50.70        29.34 o                         
  -4  13   3       3053.50       3303.98        93.29 o                         
  -3  13   3       1060.54       1235.83        70.44 o                         
  -2  13   3       8426.68       8957.88       182.02 o                         
  -1  13   3       1195.32       1562.17        78.51 o                         
   0  13   3      16822.82      17266.89       292.44 o                         
   1  13   3        439.89        254.88        35.50 o                         
   2  13   3       1874.80       2068.29        65.57 o                         
   3  13   3        848.55        852.43        49.54 o                         
   4  13   3       1940.84       1893.60        56.80 o                         
   5  13   3       1231.41       1030.23        49.76 o                         
   6  13   3        448.18        346.28        23.09 o                         
   7  13   3       2093.85       2180.09        59.48 o                         
   8  13   3       2706.95       2596.80        64.64 o                         
   9  13   3       1414.42       1429.72        59.83 o                         
  10  13   3       1146.35        809.87        69.05 o                         
  11  13   3        319.51        206.09        41.71 o                         
  12  13   3       4140.45       3861.59       106.36 o                         
  13  13   3       2091.69       2193.83       109.57 o                         
  14  13   3      10972.06      10914.53       265.91 o                         
  15  13   3         29.26        -34.54        34.54 o                         
  16  13   3        716.85        549.30        70.61 o                         
  17  13   3        174.64         -2.82        48.66 o                         
  18  13   3         40.45        -35.98        35.98 o                         
  19  13   3        558.42        455.96        66.42 o                         
  20  13   3         68.26        -29.70        72.56 o                         
  21  13   3         11.82        -44.46        86.33 o                         
  22  13   3        851.41       1178.48       185.65 o                         
  23  13   3        273.79        150.89       202.73 o                         
  24  13   3        457.57        259.98       125.07 o                         
  25  13   3         48.35         17.62       107.40 o                         
  26  13   3         11.50        -82.39        82.39 o                         
  27  13   3         27.43        -21.57       141.91 o                         
  28  13   3        764.12        548.88       167.69 o                         
 -27  14   3          2.18         50.28       177.05 o                         
 -26  14   3        474.19        288.06       122.63 o                         
 -25  14   3        237.28        211.46        74.65 o                         
 -24  14   3       1297.09       1754.78       142.71 o                         
 -23  14   3        249.26        114.55        61.29 o                         
 -22  14   3         34.16         13.33        49.04 o                         
 -21  14   3         58.30         18.32        43.45 o                         
 -20  14   3         46.07        -33.91        41.63 o                         
 -19  14   3        332.94        241.41        64.99 o                         
 -18  14   3       2499.27       2783.13       114.10 o                         
 -17  14   3        791.32       1088.90       108.49 o                         
 -16  14   3        902.89       1188.28       179.39 o                         
 -15  14   3         33.11        -32.70        34.45 o                         
 -14  14   3       1303.44       1445.76       108.65 o                         
 -13  14   3         57.08        -29.80        45.90 o                         
 -12  14   3       4431.01       4449.91       145.08 o                         
 -11  14   3        397.05        311.67        54.44 o                         
 -10  14   3         51.86         -6.72        41.04 o                         
  -9  14   3        913.19       1024.27        78.55 o                         
  -8  14   3       9079.53       9547.83       200.15 o                         
  -7  14   3        970.27       1079.19        77.02 o                         
  -6  14   3          9.83         28.66        32.71 o                         
  -5  14   3          2.60         52.93        31.49 o                         
  -4  14   3       9499.34       9897.21       202.35 o                         
  -3  14   3       6906.75       7442.27       159.83 o                         
  -2  14   3        213.42        183.05        31.35 o                         
  -1  14   3        469.25        784.80        82.69 o                         
   0  14   3       1534.64       1667.72        75.31 o                         
   1  14   3        916.88        770.40        66.36 o                         
   2  14   3       8493.05       8409.02       175.58 o                         
   3  14   3        588.21        767.73        67.43 o                         
   4  14   3       1232.41       1207.08        60.93 o                         
   5  14   3        104.14         45.75        19.29 o                         
   6  14   3         17.94        -15.21        19.02 o                         
   7  14   3        242.32        188.92        25.60 o                         
   8  14   3       1631.31       1819.44        61.63 o                         
   9  14   3        155.47         49.61        29.35 o                         
  10  14   3        375.08        222.98        34.32 o                         
  11  14   3        168.01         69.07        44.26 o                         
  12  14   3          3.87        -53.59        53.59 o                         
  13  14   3        796.54        727.99        81.64 o                         
  14  14   3        718.77       1007.00       113.54 o                         
  15  14   3          0.39         -2.10        32.22 o                         
  16  14   3        888.65        915.95        83.04 o                         
  17  14   3        244.57        105.75        42.97 o                         
  18  14   3          6.12        -39.56        39.56 o                         
  19  14   3       1040.91        404.35       120.61 o                         
  20  14   3         32.29        -56.17       117.79 o                         
  21  14   3          1.39         -2.03       122.87 o                         
  22  14   3        312.46         38.20       181.69 o                         
  23  14   3         22.93        -51.08       101.25 o                         
  24  14   3         12.10         -1.25       106.58 o                         
  25  14   3        170.22        106.82       183.71 o                         
  26  14   3         99.23        -75.68       129.22 o                         
  27  14   3        208.66        147.00       124.41 o                         
 -26  15   3        201.54        199.78       153.81 o                         
 -25  15   3          6.22        -34.02        56.98 o                         
 -24  15   3       1023.12       1169.16       133.22 o                         
 -23  15   3         69.70         18.37        79.32 o                         
 -22  15   3       4840.75       5324.42       270.21 o                         
 -21  15   3         74.84         17.14        42.13 o                         
 -20  15   3         38.21         -9.81        39.95 o                         
 -19  15   3         38.31        -15.23        35.70 o                         
 -18  15   3       2045.44       2349.59        96.89 o                         
 -17  15   3         13.57        -25.21        40.07 o                         
 -16  15   3       1970.78       1941.29        99.74 o                         
 -15  15   3       1223.71       1383.25        91.56 o                         
 -14  15   3       1409.84        790.66       179.04 o                         
 -13  15   3        339.73        168.90        51.32 o                         
 -12  15   3        697.72        563.93        67.21 o                         
 -11  15   3       1134.41        870.66        83.04 o                         
 -10  15   3       1811.24       1811.73       103.25 o                         
  -9  15   3       4982.29       5674.10       142.26 o                         
  -8  15   3      10165.81      10760.91       222.92 o                         
  -7  15   3         60.16         78.13        36.32 o                         
  -6  15   3       6627.69       7114.79       160.28 o                         
  -5  15   3       3313.65       3541.96       107.01 o                         
  -4  15   3       4918.35       5077.65       136.28 o                         
  -3  15   3         22.08        -23.49        32.51 o                         
  -2  15   3         10.01        -29.86        31.94 o                         
  -1  15   3       2715.73       2745.74        92.25 o                         
   0  15   3       2987.93       3122.92        96.24 o                         
   1  15   3        598.12        524.61       101.38 o                         
   2  15   3       7420.96       7217.68       157.76 o                         
   3  15   3         83.95        124.88        36.30 o                         
   4  15   3       1911.79       2185.14        87.02 o                         
   5  15   3        469.18        370.66        43.04 o                         
   6  15   3       3280.08       3099.76        82.37 o                         
   7  15   3         24.93         23.66        42.76 o                         
   8  15   3       7657.49       7856.11       155.09 o                         
   9  15   3       1051.21       1032.76        94.06 o                         
  10  15   3       2956.76       3031.07       120.14 o                         
  11  15   3          4.48        -44.57        44.57 o                         
  12  15   3         57.75         53.13        47.24 o                         
  13  15   3        532.58        559.45        65.18 o                         
  14  15   3       6203.40       6656.93       190.43 o                         
  15  15   3        554.17        586.79        87.95 o                         
  16  15   3       3082.85       3135.00       114.03 o                         
  17  15   3        474.61        372.86        78.29 o                         
  18  15   3         43.94        -39.04        69.13 o                         
  19  15   3       1240.43       1440.24       138.49 o                         
  20  15   3       1535.90       1442.15       167.51 o                         
  21  15   3        249.25        177.99        76.53 o                         
  22  15   3       1340.76       1256.95       149.91 o                         
  23  15   3         46.89         -6.32        68.37 o                         
  24  15   3        283.16        131.08        86.77 o                         
  25  15   3        402.24        549.11        91.72 o                         
  26  15   3        375.23        469.89        94.29 o                         
 -25  16   3         38.75         79.35       101.98 o                         
 -24  16   3        429.83        642.77        91.04 o                         
 -23  16   3        143.86        108.97        50.38 o                         
 -22  16   3       1168.36       1452.49       115.38 o                         
 -21  16   3        236.77        191.35        56.72 o                         
 -20  16   3         92.82         10.39        39.84 o                         
 -19  16   3        346.52        263.71        55.98 o                         
 -18  16   3        344.65        143.78        68.64 o                         
 -17  16   3          5.74          2.50        43.55 o                         
 -16  16   3       2374.63       2555.00       109.66 o                         
 -15  16   3       1830.79       2083.81        95.05 o                         
 -14  16   3        887.15        708.57        60.81 o                         
 -13  16   3         31.75        -31.53        50.28 o                         
 -12  16   3        600.32        496.85        78.92 o                         
 -11  16   3          3.20        -23.84        47.28 o                         
 -10  16   3       3957.12       4378.77       144.95 o                         
  -9  16   3        212.71        254.28        57.95 o                         
  -8  16   3        216.79        166.82        39.82 o                         
  -7  16   3         33.25         38.63        38.43 o                         
  -6  16   3       4776.84       4919.99       140.10 o                         
  -5  16   3         61.87         57.60        36.75 o                         
  -4  16   3       1087.36       1100.00        81.60 o                         
  -3  16   3        121.90        109.08        49.16 o                         
  -2  16   3       9431.50       9516.17       199.79 o                         
  -1  16   3        368.60        376.73        42.26 o                         
   0  16   3        713.82        505.00        56.08 o                         
   1  16   3         27.03         17.76        34.27 o                         
   2  16   3        121.36        130.06        39.95 o                         
   3  16   3        451.44        391.35        38.33 o                         
   4  16   3        466.00        335.77        44.79 o                         
   5  16   3        993.96       1386.36       120.39 o                         
   6  16   3       9233.81       9657.24       204.06 o                         
   7  16   3        182.76        198.41        48.60 o                         
   8  16   3       5919.69       6197.67       149.48 o                         
   9  16   3        223.50        266.26        48.62 o                         
  10  16   3         58.71         -7.40        46.63 o                         
  11  16   3          4.51        -47.07        47.07 o                         
  12  16   3        122.23         86.02        50.57 o                         
  13  16   3         97.98         33.18        54.70 o                         
  14  16   3        863.94        673.33        70.58 o                         
  15  16   3         61.37         22.73        35.84 o                         
  16  16   3       1237.66       1061.88       176.88 o                         
  17  16   3        405.13        454.04        73.03 o                         
  18  16   3         55.18        -10.63        60.44 o                         
  19  16   3        185.00        132.46        69.69 o                         
  20  16   3       3239.73       3522.27       197.58 o                         
  21  16   3        243.90        117.62        97.33 o                         
  22  16   3         71.52        -33.25        66.60 o                         
  23  16   3         47.77         16.02        76.88 o                         
  24  16   3       1822.42       2087.33       168.18 o                         
  25  16   3         25.17        -33.57        73.16 o                         
 -24  17   3         19.06         24.98        95.41 o                         
 -23  17   3        148.31          2.24        69.05 o                         
 -22  17   3        556.98        534.08        87.30 o                         
 -21  17   3        565.19        545.74        85.64 o                         
 -20  17   3        424.50        335.87        53.94 o                         
 -19  17   3        261.51        184.46        39.72 o                         
 -18  17   3       1832.53       2057.62       135.30 o                         
 -17  17   3         79.83         56.43        42.03 o                         
 -16  17   3       2242.51       2576.32       122.13 o                         
 -15  17   3        663.31        691.01        63.33 o                         
 -14  17   3        116.84         69.01        38.02 o                         
 -13  17   3          2.44         -7.78        35.65 o                         
 -12  17   3       3573.13       3762.86       145.41 o                         
 -11  17   3       2412.47       3226.21       159.06 o                         
 -10  17   3      12689.76      13321.53       315.23 o                         
  -9  17   3         24.66         18.99        48.17 o                         
  -8  17   3          5.11        -40.17        40.17 o                         
  -7  17   3        164.59        142.38        42.24 o                         
  -6  17   3       1513.59       1553.63        92.38 o                         
  -5  17   3       3552.66       3977.29       120.60 o                         
  -4  17   3       4461.26       4812.34       131.05 o                         
  -3  17   3         42.26         47.04        38.31 o                         
  -2  17   3        276.72        207.91        39.39 o                         
  -1  17   3       1109.84       1126.58        83.39 o                         
   0  17   3        751.09        885.72        90.08 o                         
   1  17   3       5159.78       5516.15       138.43 o                         
   2  17   3       1703.94       1915.87        91.25 o                         
   3  17   3         83.01        149.92        44.83 o                         
   4  17   3      10941.78      10949.99       227.43 o                         
   5  17   3         36.15         94.31        42.08 o                         
   6  17   3       1539.23       1572.96        89.69 o                         
   7  17   3       1081.96       1171.59        86.08 o                         
   8  17   3        827.67        717.60        63.06 o                         
   9  17   3       1587.21       1636.63       108.60 o                         
  10  17   3        128.67         38.95        50.35 o                         
  11  17   3          7.61        -22.60        50.91 o                         
  12  17   3        711.82        634.72        69.81 o                         
  13  17   3        383.18        339.80        66.22 o                         
  14  17   3        552.13        355.98        82.32 o                         
  15  17   3        667.92        594.11        88.34 o                         
  16  17   3       1022.98       1137.96       134.51 o                         
  17  17   3         50.27        -48.90        68.22 o                         
  18  17   3       5804.44       6030.80       252.80 o                         
  19  17   3         31.27         61.52        65.51 o                         
  20  17   3       2971.30       3126.57       188.70 o                         
  21  17   3       1132.31       1613.68       153.80 o                         
  22  17   3        260.91        163.13        86.72 o                         
  23  17   3         39.75         -0.69        93.80 o                         
  24  17   3        101.78        123.34        81.66 o                         
 -23  18   3        647.40        784.43       120.52 o                         
 -22  18   3         70.88        -38.94        69.78 o                         
 -21  18   3         22.45        -37.29       141.65 o                         
 -20  18   3        557.81        368.82        81.86 o                         
 -19  18   3         17.23          1.38        74.87 o                         
 -18  18   3         30.00        -34.13        69.21 o                         
 -17  18   3       1198.06       1419.09       143.84 o                         
 -16  18   3        466.25        351.93        93.77 o                         
 -15  18   3        259.65        149.28        61.70 o                         
 -14  18   3          4.20        -23.40        38.91 o                         
 -13  18   3        406.10        283.25        46.13 o                         
 -12  18   3        434.37        914.12       114.93 o                         
 -11  18   3        515.14        401.09        71.44 o                         
 -10  18   3        154.47        125.91        53.34 o                         
  -9  18   3        876.82        947.31        91.16 o                         
  -8  18   3        221.16         94.25        45.48 o                         
  -7  18   3        137.48        125.14        43.75 o                         
  -6  18   3       2130.68       2221.51       103.70 o                         
  -5  18   3          9.74         54.72        42.00 o                         
  -4  18   3       1148.14       1632.87        95.48 o                         
  -3  18   3       3077.52       3180.25       111.78 o                         
  -2  18   3         74.76         66.05        40.58 o                         
  -1  18   3        365.64        397.42        43.71 o                         
   0  18   3       5782.38       5442.49       141.10 o                         
   1  18   3        558.85        424.00        48.63 o                         
   2  18   3        609.68        601.93       103.02 o                         
   3  18   3       3635.45       3979.36       121.88 o                         
   4  18   3         42.41        213.39        45.99 o                         
   5  18   3        427.00        384.45        43.87 o                         
   6  18   3         10.22        -40.00        40.00 o                         
   7  18   3       2820.79       2870.24       112.07 o                         
   8  18   3        522.74        343.97        49.95 o                         
   9  18   3        457.73        271.15        75.54 o                         
  10  18   3       2235.02       2462.30       125.69 o                         
  11  18   3        113.08         90.43        59.29 o                         
  12  18   3         19.08        -17.27        55.29 o                         
  13  18   3       1927.73       2160.39       167.54 o                         
  14  18   3       2132.07       1865.55       125.90 o                         
  15  18   3         21.34        -59.68        59.68 o                         
  16  18   3        891.66        571.60        89.21 o                         
  17  18   3         24.30         63.42       101.89 o                         
  18  18   3        181.33        280.90        67.66 o                         
  19  18   3        483.01        510.96        81.67 o                         
  20  18   3         35.16        -28.21        77.77 o                         
  21  18   3        348.93        371.53        89.14 o                         
  22  18   3       1367.59       1079.80       147.28 o                         
 -21  19   3          1.65        -10.56        70.08 o                         
 -20  19   3        481.37        381.47        84.62 o                         
 -19  19   3         30.95         19.10        67.91 o                         
 -18  19   3        953.22        783.10        99.00 o                         
 -17  19   3          3.50        -21.58        70.16 o                         
 -16  19   3        474.42        379.25        67.27 o                         
 -15  19   3         58.80        119.46        62.71 o                         
 -14  19   3       2170.51       2349.13       157.52 o                         
 -13  19   3        570.39        595.11        66.68 o                         
 -12  19   3       1800.96       1805.80       138.86 o                         
 -11  19   3          2.21         47.02        58.56 o                         
 -10  19   3        927.78        772.06       108.39 o                         
  -9  19   3         10.55         22.56        53.67 o                         
  -8  19   3       1111.36        897.28       119.37 o                         
  -7  19   3        254.80        255.49        48.07 o                         
  -6  19   3       1676.27       2060.31       106.53 o                         
  -5  19   3         13.09         83.21        45.25 o                         
  -4  19   3       1706.24       1819.10       102.35 o                         
  -3  19   3        742.94       1285.94        95.97 o                         
  -2  19   3       3045.74       3397.66       118.51 o                         
  -1  19   3        127.61        235.58        44.28 o                         
   0  19   3        128.75        128.53        43.63 o                         
   1  19   3         51.56         69.73        43.79 o                         
   2  19   3        909.75        688.77        96.50 o                         
   3  19   3        286.37        248.09        45.30 o                         
   4  19   3       1013.00        967.53        83.84 o                         
   5  19   3         66.06         77.51        43.32 o                         
   6  19   3         60.41         39.39        43.14 o                         
   7  19   3         75.23         59.91        43.48 o                         
   8  19   3       1736.68       1585.62       127.21 o                         
   9  19   3         81.86        142.08        55.97 o                         
  10  19   3       2372.40       2840.45       136.59 o                         
  11  19   3        116.00        228.08        65.41 o                         
  12  19   3       3570.38       3685.32       151.51 o                         
  13  19   3          3.43          6.18        60.12 o                         
  14  19   3       1820.57       2020.62       133.56 o                         
  15  19   3        268.54        215.61        73.22 o                         
  16  19   3        149.87        -36.63        83.23 o                         
  17  19   3        211.33        190.40        89.09 o                         
  18  19   3        315.14        211.48        84.35 o                         
  19  19   3         50.11         62.04        68.87 o                         
  20  19   3        138.36         53.74        89.75 o                         
  21  19   3        205.24        168.52       146.15 o                         
 -20  20   3        256.86        172.11        75.28 o                         
 -19  20   3        321.37        438.79        86.26 o                         
 -18  20   3        308.40        189.40        72.56 o                         
 -17  20   3        625.22        712.45       199.65 o                         
 -16  20   3       3052.75       3640.81       163.65 o                         
 -15  20   3         44.84         72.18        64.35 o                         
 -14  20   3        276.56        259.63        66.52 o                         
 -13  20   3         66.13         61.22        62.50 o                         
 -12  20   3        474.71        377.82        71.67 o                         
 -11  20   3        226.41        191.94        62.01 o                         
 -10  20   3        951.28        806.38       104.29 o                         
  -9  20   3          9.16         12.90        60.57 o                         
  -8  20   3         43.31          9.63        53.96 o                         
  -7  20   3         19.92         91.27        49.72 o                         
  -6  20   3       2896.05       3193.52       124.36 o                         
  -5  20   3         79.71         44.81        47.69 o                         
  -4  20   3        139.66         65.06        47.41 o                         
  -3  20   3        499.15        509.87        51.68 o                         
  -2  20   3       2990.85       3391.90       122.06 o                         
  -1  20   3         20.63        108.21        46.24 o                         
   0  20   3          1.67         17.97        46.27 o                         
   1  20   3        574.35        521.69        51.97 o                         
   2  20   3       1010.40       1204.60        99.26 o                         
   3  20   3       1188.06       1358.78       101.44 o                         
   4  20   3        753.13        492.69        82.45 o                         
   5  20   3        178.57        256.17        63.60 o                         
   6  20   3       1412.08       1602.65       103.01 o                         
   7  20   3         36.75         19.31        48.24 o                         
   8  20   3       1226.67       1327.83       139.75 o                         
   9  20   3        356.62        384.17        61.45 o                         
  10  20   3       1477.46       1771.17       125.71 o                         
  11  20   3         92.31         66.44        59.87 o                         
  12  20   3        360.46        218.46        64.28 o                         
  13  20   3        330.38        190.09        88.43 o                         
  14  20   3        157.87        143.73        91.37 o                         
  15  20   3        108.91          4.70        79.65 o                         
  16  20   3        752.23        723.86        86.20 o                         
  17  20   3         81.79         13.64        85.78 o                         
  18  20   3        585.54        504.16        87.31 o                         
  19  20   3        186.23         84.01        95.37 o                         
 -18  21   3         15.64         37.36        85.59 o                         
 -17  21   3         13.39         36.07        69.78 o                         
 -16  21   3       6231.29       6830.18       218.77 o                         
 -15  21   3         44.37        205.22        68.58 o                         
 -14  21   3       2989.20       3137.34       155.71 o                         
 -13  21   3        141.04         60.37        65.32 o                         
 -12  21   3        604.31        587.74        69.85 o                         
 -11  21   3       1833.54       1958.16       132.13 o                         
 -10  21   3         71.90        -19.14       123.38 o                         
  -9  21   3         18.12        -19.87        58.82 o                         
  -8  21   3        728.79        662.05        66.34 o                         
  -7  21   3        193.74        177.19        53.21 o                         
  -6  21   3       1812.69       2106.21       115.95 o                         
  -5  21   3       1786.60       2139.82       123.01 o                         
  -4  21   3       1038.05        821.50        84.09 o                         
  -3  21   3         58.91         12.32        57.60 o                         
  -2  21   3       1532.55       1544.58       142.75 o                         
  -1  21   3        143.44        236.01        62.60 o                         
   0  21   3       2964.32       3383.28       144.76 o                         
   1  21   3       1807.80       2387.19       136.09 o                         
   2  21   3        689.70        525.21        85.37 o                         
   3  21   3        895.26        751.22        77.12 o                         
   4  21   3        817.04        723.13        73.98 o                         
   5  21   3         90.10         30.62        49.27 o                         
   6  21   3        266.49        133.93        50.18 o                         
   7  21   3        257.62        297.66        51.20 o                         
   8  21   3       3437.27       3608.22       150.44 o                         
   9  21   3       1776.32       2165.74       131.41 o                         
  10  21   3          5.11         -4.69        65.15 o                         
  11  21   3          0.02        -47.26       133.52 o                         
  12  21   3        760.66        689.00        82.41 o                         
  13  21   3        169.76        191.42        67.18 o                         
  14  21   3       4188.31       4419.89       176.25 o                         
  15  21   3        124.79        177.88        92.62 o                         
  16  21   3       2144.26       2181.88       342.31 o                         
  17  21   3        158.53        -29.93       105.10 o                         
 -16  22   3         99.62        154.95       166.79 o                         
 -15  22   3       1130.49        722.03       170.20 o                         
 -14  22   3         45.69        -48.47       121.19 o                         
 -13  22   3         71.02        -37.80        67.27 o                         
 -12  22   3        102.20         64.95        71.77 o                         
 -11  22   3        271.69        263.07        68.51 o                         
 -10  22   3        511.91        430.49        69.76 o                         
  -9  22   3        723.54        780.09       101.03 o                         
  -8  22   3        295.01        273.95        64.23 o                         
  -7  22   3        183.59        217.07        68.98 o                         
  -6  22   3       1069.24        883.34       147.54 o                         
  -5  22   3          3.99         -3.35        52.72 o                         
  -4  22   3         10.69        -51.46        51.46 o                         
  -3  22   3        132.84         94.65        52.96 o                         
  -2  22   3         13.78         64.67        52.82 o                         
  -1  22   3        941.57        745.51       109.28 o                         
   0  22   3        658.83        979.43       140.05 o                         
   1  22   3         31.93         60.18        51.65 o                         
   2  22   3          1.63         34.04        51.78 o                         
   3  22   3        340.72        346.66        58.94 o                         
   4  22   3        131.97         98.08        52.27 o                         
   5  22   3        683.79        624.43        89.02 o                         
   6  22   3        124.82         99.25        62.06 o                         
   7  22   3         10.00        -37.88        71.39 o                         
   8  22   3        598.02        533.86        76.85 o                         
   9  22   3         75.84         79.86        65.66 o                         
  10  22   3        161.89         48.75        71.35 o                         
  11  22   3        249.46         67.36        88.63 o                         
  12  22   3        349.88        237.34        92.70 o                         
  13  22   3        340.44        339.95        96.35 o                         
  14  22   3        604.00        527.86       120.87 o                         
  15  22   3         72.65         33.08        96.52 o                         
 -13  23   3        609.19        674.56       131.64 o                         
 -12  23   3         11.30          2.80        95.62 o                         
 -11  23   3         57.55         81.47        90.62 o                         
 -10  23   3        715.19        592.36       116.90 o                         
  -9  23   3         67.64         94.26        88.00 o                         
  -8  23   3       1030.02        923.03       235.80 o                         
  -7  23   3        670.27        709.93       103.26 o                         
  -6  23   3        986.93        723.45        77.39 o                         
  -5  23   3          0.08        -39.41        66.89 o                         
  -4  23   3         32.58         23.76        69.03 o                         
  -3  23   3        187.38         60.24        97.03 o                         
  -2  23   3         66.38         48.31        69.27 o                         
  -1  23   3        198.04        202.09        71.42 o                         
   0  23   3        750.57        624.37        89.34 o                         
   1  23   3         64.57         85.75        68.34 o                         
   2  23   3       1606.60       1311.79       178.46 o                         
   3  23   3        425.00        385.23        72.61 o                         
   4  23   3        272.10        227.74        88.07 o                         
   5  23   3         55.96        152.06        86.43 o                         
   6  23   3        366.46        420.33        93.22 o                         
   7  23   3        145.72         94.41        88.40 o                         
   8  23   3        304.37        133.80        90.09 o                         
   9  23   3         33.72        -28.30        88.79 o                         
  10  23   3         43.16        -17.64        91.24 o                         
  11  23   3        163.15         44.33        93.99 o                         
  12  23   3         58.45         47.68       189.54 o                         
  -9  24   3         88.10         71.96        90.27 o                         
  -8  24   3         40.65         10.60        87.93 o                         
  -7  24   3          4.39        147.91        86.33 o                         
  -6  24   3        637.08        419.02        76.20 o                         
  -5  24   3         34.60        -16.79        70.55 o                         
  -4  24   3         14.85        -71.79        71.79 o                         
  -3  24   3         29.15         21.94        72.12 o                         
  -2  24   3         26.82         50.79        75.62 o                         
  -1  24   3        451.12        341.53        76.19 o                         
   0  24   3         18.45        -14.97        72.99 o                         
   1  24   3         98.97        106.49        90.14 o                         
   2  24   3        408.49        399.60        96.66 o                         
   3  24   3        188.26        313.56        92.61 o                         
   4  24   3       1957.43       2372.86       255.87 o                         
   5  24   3         65.04        150.58        91.16 o                         
   6  24   3        292.75        153.24        92.87 o                         
   7  24   3          1.98         -5.04        91.22 o                         
   8  24   3         16.20        -47.20        92.30 o                         
 -32   0   4        675.32        676.47        95.90 o                         
 -30   0   4       2673.75       3065.52       205.28 o                         
 -28   0   4         86.50         -4.11       118.81 o                         
 -26   0   4         32.68        -58.50        58.50 o                         
 -24   0   4       1932.45       1880.00       124.06 o                         
 -22   0   4      40911.59      43518.71       929.87 o                         
 -20   0   4       9807.35      10184.10       247.69 o                         
 -18   0   4       1113.23        570.92        76.10 o                         
 -16   0   4         56.19        -29.83        29.83 o                         
 -14   0   4       1791.23       1340.66        72.23 o                         
 -12   0   4       2512.40       2052.23        73.89 o                         
 -10   0   4       2233.51       2772.86       113.14 o                         
  -8   0   4     285641.16     271245.22      6947.52 o                         
  -6   0   4      33060.26      33807.27      1010.70 o                         
  -4   0   4      11197.02      11787.33       371.68 o                         
  -2   0   4         24.11         56.17        10.30 o                         
   0   0   4       2656.21       3097.78        67.48 o                         
   2   0   4        873.35        854.46        31.05 o                         
   4   0   4        264.51        791.69        24.18 o                         
   6   0   4      66732.04      65924.61      1740.73 o                         
   8   0   4      43451.93      42916.07       776.42 o                         
  10   0   4        565.17        291.92        24.36 o                         
  12   0   4      17368.09      17736.75       294.49 o                         
  14   0   4       1915.74       1715.95       129.54 o                         
  16   0   4       2878.89       2777.46        97.03 o                         
  18   0   4       1776.27       1615.93       130.89 o                         
  20   0   4        560.96        271.79        57.12 o                         
  22   0   4      31643.35      36612.32       964.73 o                         
  24   0   4         62.12        -58.34        58.34 o                         
  26   0   4        600.60        478.68        75.97 o                         
  28   0   4         61.23        -26.02        67.98 o                         
  30   0   4       2082.83       2095.58       231.24 o                         
 -33   1   4         22.79        129.26        84.04 o                         
 -32   1   4       2567.58       3405.81       151.96 o                         
 -31   1   4        679.64        935.49       136.66 o                         
 -30   1   4        180.99        200.20        58.62 o                         
 -29   1   4         75.29         57.49        56.00 o                         
 -28   1   4        925.29        682.41        56.46 o                         
 -27   1   4         80.43          4.67        44.45 o                         
 -26   1   4        409.36        309.41        41.18 o                         
 -25   1   4        780.02        705.89        43.06 o                         
 -24   1   4         11.45        -39.12        39.12 o                         
 -23   1   4         24.02          7.93        32.16 o                         
 -22   1   4       4163.59       5315.19       118.24 o                         
 -21   1   4        324.46        224.06        31.76 o                         
 -20   1   4       1037.41        648.94        45.52 o                         
 -19   1   4       2192.35       2537.06        77.41 o                         
 -18   1   4       6456.02       6352.39       119.59 o                         
 -17   1   4         10.58        -19.98        24.22 o                         
 -16   1   4       2280.00       2442.17        67.74 o                         
 -15   1   4         39.40         -6.53        24.62 o                         
 -14   1   4       3999.64       3746.98        71.22 o                         
 -13   1   4        123.82         71.74        17.44 o                         
 -12   1   4       8112.14       8041.15       121.58 o                         
 -11   1   4       2355.11       2337.58        57.12 o                         
 -10   1   4        555.61        673.14        33.02 o                         
  -9   1   4         88.00         72.22        21.77 o                         
  -8   1   4      12351.47      14378.30       277.39 o                         
  -7   1   4          8.95         15.95        13.33 o                         
  -6   1   4      14498.46      14338.43       313.98 o                         
  -5   1   4       1153.27       1414.14        33.69 o                         
  -4   1   4       2558.90       2624.36        48.52 o                         
  -3   1   4        330.71        291.98        19.02 o                         
  -2   1   4     148937.91     143778.97      3690.53 o                         
  -1   1   4        479.26        642.85        15.05 o                         
   0   1   4      12037.12      10538.12       171.41 o                         
   1   1   4       2388.83       2014.92        36.29 o                         
   2   1   4      49074.27      49634.60       921.55 o                         
   3   1   4       3995.09       3437.13        53.47 o                         
   4   1   4        796.81        807.48        21.03 o                         
   5   1   4        666.72        737.67        21.55 o                         
   6   1   4       6072.08       5313.11        67.99 o                         
   7   1   4        290.99        154.41        10.55 o                         
   8   1   4        540.92        727.80        24.56 o                         
   9   1   4       1696.21       1666.43        34.20 o                         
  10   1   4          0.27        -17.25        17.25 o                         
  11   1   4       1575.78       1779.12        34.27 o                         
  12   1   4      22725.71      23462.13       287.68 o                         
  13   1   4          4.95        -13.87        13.87 o                         
  14   1   4        494.31        308.80        23.05 o                         
  15   1   4         70.10         17.30        20.84 o                         
  16   1   4      13008.86      13936.53       241.37 o                         
  17   1   4       7943.81       9120.52       168.55 o                         
  18   1   4        485.55        410.16        36.45 o                         
  19   1   4        204.02         72.53        34.49 o                         
  20   1   4       4580.82       4798.98       131.18 o                         
  21   1   4        529.77        565.10        72.29 o                         
  22   1   4       1964.64       2349.90       105.38 o                         
  23   1   4       2142.05       2676.59       112.02 o                         
  24   1   4         12.09        -41.45        41.45 o                         
  25   1   4          1.65        -43.60        43.60 o                         
  26   1   4        344.29        195.90        51.60 o                         
  27   1   4        923.73       1142.92        85.87 o                         
  28   1   4        514.64        424.52        58.44 o                         
  29   1   4       1096.38       1526.91       146.14 o                         
  30   1   4        442.12        362.53        81.31 o                         
 -33   2   4         86.63        182.44        62.43 o                         
 -32   2   4        341.35       1567.39       191.92 o                         
 -31   2   4        106.20        197.16        60.08 o                         
 -30   2   4        377.22        403.76        61.92 o                         
 -29   2   4        190.96        187.85        49.37 o                         
 -28   2   4        754.10        591.43        65.02 o                         
 -27   2   4        426.68        319.64        47.54 o                         
 -26   2   4       1920.73       1843.28       105.26 o                         
 -25   2   4        151.66         53.09        36.80 o                         
 -24   2   4        611.13        377.20        37.18 o                         
 -23   2   4       1348.81       1383.71        82.07 o                         
 -22   2   4       1998.58       2458.66       106.73 o                         
 -21   2   4        869.03        538.49        39.34 o                         
 -20   2   4       2444.93       2503.22        86.41 o                         
 -19   2   4        708.28        462.82        30.54 o                         
 -18   2   4       1407.84       1983.62        70.94 o                         
 -17   2   4        368.63        304.34        25.64 o                         
 -16   2   4       2234.62       2562.88        69.16 o                         
 -15   2   4          0.60        -24.78        24.78 o                         
 -14   2   4       3167.45       3086.14        64.71 o                         
 -13   2   4        236.03        190.10        19.94 o                         
 -12   2   4      13465.71      14179.81       189.80 o                         
 -11   2   4         29.77        -18.44        18.44 o                         
 -10   2   4       1578.90       1374.92        39.21 o                         
  -9   2   4        634.45        382.49        27.83 o                         
  -8   2   4       3146.66       2983.33        98.69 o                         
  -7   2   4       1864.88       1862.59        46.25 o                         
  -6   2   4       2433.89       2728.29        57.77 o                         
  -5   2   4        593.55        844.92        24.75 o                         
  -4   2   4       9044.59       8151.72       199.44 o                         
  -3   2   4        747.10        648.21        17.94 o                         
  -2   2   4        859.24        692.79        16.05 o                         
  -1   2   4      11669.63      12015.13       179.26 o                         
   0   2   4       3484.27       3939.00        66.18 o                         
   1   2   4      12308.10      12043.44       219.59 o                         
   2   2   4     135814.53     134065.12      2438.24 o                         
   3   2   4      15332.47      15270.21       277.66 o                         
   4   2   4       9890.92      10503.76       172.39 o                         
   5   2   4      12414.71      12333.55       203.19 o                         
   6   2   4        194.91        360.57        18.09 o                         
   7   2   4        320.31        234.39        26.40 o                         
   8   2   4         27.47         -0.90         9.24 o                         
   9   2   4       8267.31       8920.94       119.91 o                         
  10   2   4      21603.84      21928.95       284.55 o                         
  11   2   4       4782.13       5522.06        80.84 o                         
  12   2   4       1232.69       1383.43        74.63 o                         
  13   2   4         56.89        -14.33        14.51 o                         
  14   2   4       5288.88       5671.14       102.19 o                         
  15   2   4       1331.60       1430.21       138.15 o                         
  16   2   4        183.34        145.97        29.26 o                         
  17   2   4       1359.11       1258.24        75.45 o                         
  18   2   4      17290.90      18776.77       359.37 o                         
  19   2   4        165.40         65.77        34.35 o                         
  20   2   4       1166.93        993.25        73.35 o                         
  21   2   4       5178.09       6096.02       152.34 o                         
  22   2   4        460.04        418.79        47.24 o                         
  23   2   4        446.62        218.00        42.82 o                         
  24   2   4        750.11        507.43        48.75 o                         
  25   2   4        414.32        347.67        51.61 o                         
  26   2   4       2005.31       2383.17       144.45 o                         
  27   2   4        365.48        384.80        55.77 o                         
  28   2   4         40.51        -39.53        52.23 o                         
  29   2   4        221.32        105.43        57.19 o                         
  30   2   4        266.93        104.52        78.74 o                         
  31   2   4         36.73        -61.54        78.18 o                         
  32   2   4        399.61        260.37       136.16 o                         
 -33   3   4        452.23       1416.63       195.46 o                         
 -32   3   4       3068.87       4107.58       208.55 o                         
 -31   3   4        254.87        191.39        60.46 o                         
 -30   3   4          2.90        -25.34        57.29 o                         
 -29   3   4        254.10        250.03        49.88 o                         
 -28   3   4        910.06       1468.70       147.53 o                         
 -27   3   4        332.08        357.43        51.22 o                         
 -26   3   4       1258.89       1823.42       155.94 o                         
 -25   3   4          0.73        -43.25        43.25 o                         
 -24   3   4         28.12        -36.43        36.43 o                         
 -23   3   4        174.62        144.78        34.16 o                         
 -22   3   4       5114.03       5608.71       121.11 o                         
 -21   3   4         71.10          6.21        34.62 o                         
 -20   3   4        276.05        137.95        37.35 o                         
 -19   3   4        462.10        337.99        29.69 o                         
 -18   3   4       5287.12       5159.21       105.57 o                         
 -17   3   4         37.19         21.70        23.47 o                         
 -16   3   4       7326.82       7604.01       146.14 o                         
 -15   3   4         10.07        -25.35        25.35 o                         
 -14   3   4       7398.57       7637.98       129.19 o                         
 -13   3   4        266.77        215.86        30.89 o                         
 -12   3   4      15156.76      17116.18       226.88 o                         
 -11   3   4       1004.71       1310.68        64.35 o                         
 -10   3   4          5.73         10.38        12.16 o                         
  -9   3   4        183.96         71.91        18.58 o                         
  -8   3   4      11872.71      15267.35       315.09 o                         
  -7   3   4        776.06       1243.40        34.77 o                         
  -6   3   4       7756.88       8752.87       148.36 o                         
  -5   3   4       1745.47       1796.16        33.69 o                         
  -4   3   4       9784.49      10305.02       144.10 o                         
  -3   3   4       9329.63       9654.86       126.66 o                         
  -2   3   4      73035.38      72754.62      1335.88 o                         
  -1   3   4      10547.78      10765.42       161.83 o                         
   0   3   4      13264.28      12981.80       193.78 o                         
   1   3   4       8014.21       7723.70       107.51 o                         
   2   3   4     222095.50     218737.66      5602.53 o                         
   3   3   4       2205.26       2665.11        48.80 o                         
   4   3   4      50950.10      52147.18      1162.53 o                         
   5   3   4       7554.50       7544.90       115.73 o                         
   6   3   4       5068.77       5507.12        80.25 o                         
   7   3   4        906.75        658.38        23.66 o                         
   8   3   4        528.50        294.03        20.17 o                         
   9   3   4        875.12        748.48        28.39 o                         
  10   3   4       7334.08       7629.42       112.57 o                         
  11   3   4       2887.16       3065.30        59.56 o                         
  12   3   4       2785.77       2657.93        54.10 o                         
  13   3   4        254.60        135.46        20.31 o                         
  14   3   4       2815.79       2723.10        67.42 o                         
  15   3   4         77.10        -13.99        29.01 o                         
  16   3   4       1729.44       1391.83        77.29 o                         
  17   3   4       3283.91       3491.01       102.37 o                         
  18   3   4       3679.43       4093.79       114.24 o                         
  19   3   4       1057.04        740.97       106.19 o                         
  20   3   4         25.92        -34.50        34.50 o                         
  21   3   4          8.58        -46.40        46.40 o                         
  22   3   4        198.02        135.95        43.49 o                         
  23   3   4        236.31        109.46        45.03 o                         
  24   3   4        902.49        771.53        70.78 o                         
  25   3   4       1366.35       1757.73       122.07 o                         
  26   3   4          5.61         44.19        49.16 o                         
  27   3   4         73.59         18.41        50.38 o                         
  28   3   4        635.80        515.35       101.04 o                         
  29   3   4          8.69        -74.66        74.66 o                         
  30   3   4        492.77        365.56        84.24 o                         
  31   3   4        282.55        218.77        81.65 o                         
  32   3   4        376.73        203.72       135.79 o                         
 -33   4   4        246.76        420.42       142.63 o                         
 -32   4   4         17.76         52.09        78.66 o                         
 -31   4   4         57.40         72.83        96.55 o                         
 -30   4   4        287.16        142.75        65.68 o                         
 -29   4   4         51.63        -42.23        46.96 o                         
 -28   4   4       4229.65       5130.20       145.81 o                         
 -27   4   4          9.99         65.93        46.05 o                         
 -26   4   4       8666.16       9972.96       246.60 o                         
 -25   4   4         92.39         32.79        41.26 o                         
 -24   4   4        372.35        232.65        41.59 o                         
 -23   4   4         31.37         -5.13        32.93 o                         
 -22   4   4       7025.80       7759.48       148.12 o                         
 -21   4   4        946.07        721.05        76.31 o                         
 -20   4   4        517.91        295.85        51.53 o                         
 -19   4   4       1115.98       1082.66        67.35 o                         
 -18   4   4      12669.42      13128.35       213.43 o                         
 -17   4   4        504.85        364.41        26.89 o                         
 -16   4   4      10939.79      11752.70       209.50 o                         
 -15   4   4        699.59        495.00        41.83 o                         
 -14   4   4      11710.26      12584.67       199.59 o                         
 -13   4   4       4699.77       5344.48        99.67 o                         
 -12   4   4      75711.49      76378.57      1043.76 o                         
 -11   4   4        355.71        337.31        36.33 o                         
 -10   4   4       5071.33       5261.28        82.39 o                         
  -9   4   4       2720.28       2744.11        53.48 o                         
  -8   4   4      44639.84      42558.67       545.22 o                         
  -7   4   4        191.23        468.37        28.80 o                         
  -6   4   4       4689.53       5135.18        77.70 o                         
  -5   4   4         13.83         -7.52         9.10 o                         
  -4   4   4      48223.96      46654.61       753.96 o                         
  -3   4   4        303.25        340.50        20.49 o                         
  -2   4   4      13220.46      12709.19       176.54 o                         
  -1   4   4        233.23        119.74        10.60 o                         
   0   4   4      23088.43      25506.03       449.07 o                         
   1   4   4       1031.06       1115.31        23.50 o                         
   2   4   4      99995.46      98819.98      1814.23 o                         
   3   4   4      16619.15      16882.72       273.17 o                         
   4   4   4      21898.06      22466.62       364.75 o                         
   5   4   4       1553.26       1556.43        42.07 o                         
   6   4   4        456.97        334.36        27.18 o                         
   7   4   4       2372.59       2233.00        39.24 o                         
   8   4   4       3163.58       2252.59        38.34 o                         
   9   4   4         11.47        -10.10        10.10 o                         
  10   4   4      49672.35      48095.05       712.35 o                         
  11   4   4       2770.63       3083.01        59.59 o                         
  12   4   4      42633.67      41739.14       573.88 o                         
  13   4   4        926.35        848.24        49.86 o                         
  14   4   4       8548.27       8825.82       203.59 o                         
  15   4   4        461.05        333.01        32.59 o                         
  16   4   4        176.96         32.46        31.10 o                         
  17   4   4       3430.62       3306.58       119.03 o                         
  18   4   4      12780.87      13631.23       311.38 o                         
  19   4   4        367.69        253.00        41.07 o                         
  20   4   4        127.99         -3.58        37.49 o                         
  21   4   4        218.92        111.12        40.25 o                         
  22   4   4       3572.36       3297.00       130.43 o                         
  23   4   4        308.17        204.36        45.57 o                         
  24   4   4        526.45        407.88        49.45 o                         
  25   4   4         75.84         26.54        46.17 o                         
  26   4   4       8162.01       9726.18       252.44 o                         
  27   4   4          7.75         31.80        48.96 o                         
  28   4   4        760.17        563.76        85.50 o                         
  29   4   4          6.96        -74.65        74.65 o                         
  30   4   4        276.57          5.95        79.73 o                         
  31   4   4        113.10         -0.05        82.38 o                         
  32   4   4        580.19        440.26        97.15 o                         
 -32   5   4       1735.36       2086.33       210.04 o                         
 -31   5   4        270.25        358.74        69.05 o                         
 -30   5   4       1015.01        811.88        73.58 o                         
 -29   5   4          5.46         -3.36        49.13 o                         
 -28   5   4       2799.82       3626.87       143.73 o                         
 -27   5   4        154.56        117.64        43.95 o                         
 -26   5   4        294.61        390.07        52.33 o                         
 -25   5   4       1378.20       1497.40        99.79 o                         
 -24   5   4        262.96        213.42        42.18 o                         
 -23   5   4        309.54        206.61        39.79 o                         
 -22   5   4        253.83         38.99        35.71 o                         
 -21   5   4          2.78        -39.37        39.37 o                         
 -20   5   4       5178.22       5083.01       180.88 o                         
 -19   5   4        457.55        323.30        42.80 o                         
 -18   5   4      31508.95      33406.40       505.93 o                         
 -17   5   4        246.85        192.58        29.73 o                         
 -16   5   4       1489.99       1322.61        76.02 o                         
 -15   5   4        570.99        344.68        31.22 o                         
 -14   5   4       7514.17       7949.17       134.82 o                         
 -13   5   4       1246.85       1397.60        56.24 o                         
 -12   5   4      24054.50      24797.52       323.76 o                         
 -11   5   4       2328.64       2142.91        46.14 o                         
 -10   5   4       6148.30       6416.05        92.51 o                         
  -9   5   4        123.11         55.57        12.33 o                         
  -8   5   4        883.40       1225.55        44.41 o                         
  -7   5   4        222.24        209.73        13.31 o                         
  -6   5   4       4204.10       3604.11        58.66 o                         
  -5   5   4         25.33          0.67        17.72 o                         
  -4   5   4       5279.67       5018.58       107.81 o                         
  -3   5   4       1154.21       1197.99        44.14 o                         
  -2   5   4       9891.37      10293.20       155.59 o                         
  -1   5   4        152.04        178.46        13.85 o                         
   0   5   4       5287.10       5930.83        89.41 o                         
   1   5   4         32.85         73.29        12.65 o                         
   2   5   4     103535.80     101252.08      1861.63 o                         
   3   5   4        185.23         65.96        13.19 o                         
   4   5   4        808.82       1284.16        78.58 o                         
   5   5   4       1577.54       1738.39        45.39 o                         
   6   5   4        281.50        143.12        13.97 o                         
   7   5   4       5639.52       5957.74        87.87 o                         
   8   5   4       6994.75       7094.42       120.23 o                         
   9   5   4       5635.96       5728.33        81.16 o                         
  10   5   4       3023.03       2969.87        52.18 o                         
  11   5   4        378.89        458.84        23.01 o                         
  12   5   4      15877.34      16784.67       276.42 o                         
  13   5   4        481.18        346.88        25.63 o                         
  14   5   4       3059.01       2850.51        77.33 o                         
  15   5   4         65.80         -4.52        31.29 o                         
  16   5   4      15368.62      16297.64       309.97 o                         
  17   5   4       1488.86       1385.84        75.16 o                         
  18   5   4        177.31         55.33        25.58 o                         
  19   5   4        391.97        210.41        28.89 o                         
  20   5   4       1496.51       1174.02        83.45 o
[truncated: 1,927,315 more chars]
